# Supplementary material for: Rare variant analyses across multiethnic cohorts identify novel genes for refractive error
Source: Commun Biol. 2023 Jan 3;6:6. doi: 10.1038/s42003-022-04323-7 (PMC9810640; doi:10.1038/s42003-022-04323-7)
Supplement: Supplementary file 4 — Supplementary Data 1-12 [file 42003_2022_4323_MOESM4_ESM.xlsx]

## Sheet: SData1
Supplementary Data 1: Cohort Breakdown
Cohort Name	Combined Cohort	Array	Ethnicity	Nationality	Individuals	Mean SER (SD)
AREDS	IECC	Illumina HumanExome-12 v 1.1	European	American	1562	-0.88 (3.05)
Croatia-Korcula	IECC	Illumina HumanExome-12 v 1.0	European	Croatian	841
ECGUT	IECC	Illumina HumanCoreExome-12 v1.0	European	Estonian	272
ERF	IECC	Illumina HumanExome-12 v 1.1	European	Dutch	1295
FITSA	IECC	Illumina HumanCoreExome-12 v1.0	European	Finnish	269
RSI	IECC	Illumina HumanExome-12 v 1.0	European	Dutch	2617
Ogliastra	IECC	Illumina HumanExome-12 v 1.1	European	Italian (Sardinian)	3008
SINDI	IECC	Illumina HumanExome-12 v 1.0	Indian	Singaporean	308
TwinsUK	IECC	Illumina HumanExome-12 v 1.1	European	British	2925
SCES	EACC	Illumina HumanExome-12 v 1.0	Han Chinese	Singaporean	2487	-0.45 (2.28)
SiMES	EACC	Illumina HumanExome-12 v 1.0	Malay	Singaporean	2380
REHS	None (Replication)	Illumina HumanExome-12 v 1.1	European	Australian	1020	-0.031 (1.53)
BDES	None (Replication)	Illumina HumanExome-12 v 1.1	European	American	1740	0.0024 (2.87)
EPIC-Norfolk	None (Replication)	Affymetrix UK BioBank Axiom Array	European	British	6282	0.213 (2.35)

## Sheet: SData2
Supplementary Data 2: Polygenic Risk Score Calculation Values
Study	N missings SNPs (from Total 446)	X chromosome missing	Total predictors	Analysis cohort
EPIC-Norfolk	13		433	replication
Raine	15		431	replication
ECGUT	18	yes	428	IECC
FITSA	16		430	IECC
TwinsUK	0		446	IECC
Croatia	26	yes	420	IECC
SINDI	21		425	IECC
Serity	21		425	EACC
SiMES	21		425	EACC
RS1	15	no	430	IECC
ERF	41	yes	405	IECC
AREDS	183		263	IECC

## Sheet: SData3
Supplementary Data 3: Explained variance of top individual genes using EMMAX-VT with and without PRS covariates
	without PRS								with PRS
Population	PER3	PDCD6IP	MAPT	CHST6	GRHL2	P4HTM	<10-5 variants		PER3	PDCD6IP	MAPT	CHST6	GRHL2	P4HTM	<10-5 variants
IECC without Sardinia	0.0007449	0.002187	0.0007641	0.003459	0.0009693	0.0002947	0.084559		0.001126	0.0002593	0.0008581	0.003922	0.001196	0.0004225	0.0031003
EACC	0.0005002	0.002937	0.0007887	0.0001617	NA	0.008374	0.199792		0.0004512	0.002841	0.000884	0.0002055	0.0003564	0.004363	0.237922
REHS	0.007008	NA	0.03931	0.0008841	0.02774	0.0008129	2.23754		0.006308	NA	0.0377	0.001401	0.0255	0.0009464	2.05857
EPIC-Norfolk	0.0007766	NA	0.001178	0.0008309	0.000116	7.673e-05	0.055721		0.000744	NA	0.001653	0.000734	7.232e-05	2.591e-05	0.075078
with-without PRS R2 change			positive = increase in R2
Population	PER3	PDCD6IP	MAPT	CHST6	GRHL2	P4HTM	<10-5 variants
IECC without Sardinia	0.0003811	-0.0019277	9.4e-05	0.000463	0.0002267	0.0001278	-0.0814587
EACC	-4.9e-05	-9.6e-05	9.53e-05	4.38e-05	NA	-0.004011	0.03813
REHS	-0.0007	NA	-0.00161	0.0005169	-0.00224	0.0001335	-0.17897
EPIC-Norfolk	-3.26e-05	NA	0.000475	-9.69e-05	-4.368e-05	-5.082e-05	0.019357
Relative ((with-without PRS/without PRS) R2 change
Population	PER3	PDCD6IP	MAPT	CHST6	GRHL2	P4HTM	<10-5 variants
IECC without Sardinia	0.511612	-0.881436	0.123021	0.133854	0.23388	0.433661	-0.963336
EACC	-0.0979608	-0.0326864	0.120832	0.270872	NA	-0.478983	0.190848
REHS	-0.0998858	NA	-0.0409565	0.584662	-0.0807498	0.164227	-0.0799852
EPIC-Norfolk	-0.0419779	NA	0.403226	-0.116621	-0.376552	-0.662322	0.347391

## Sheet: SData4
Supplementary Data 4: Explained variance of top individual genes using EMMAX-CMC with and without PRS covariates
	without PRS								with PRS
Population	PER3	PDCD6IP	MAPT	CHST6	GRHL2	P4HTM	<10-5 variants		PER3	PDCD6IP	MAPT	CHST6	GRHL2	P4HTM	<10-5 variants
IECC without Sardinia	0.0001305	0.002187	0.0005927	1.723e-05	0.0001036	0.0001009	0.010408		0.0003818	0.0002593	0.0007004	2.79e-05	5.36e-05	9.38e-06	0.012877
EACC	0.000254	0.001929	0.0004216	0.0001617	NA	0.001625	0.022547		0.0002156	0.001582	0.0004397	0.0002055	0.0003564	0.002012	0.058646
REHS	0.004816	NA	0.003949	0.0008841	0.001568	4.599e-05	0.36136		0.004995	NA	0.003842	0.001401	0.0006283	2.36e-05	0.37175
EPIC-Norfolk	9.869e-05	NA	8.114e-05	0.0001926	0.000116	7.673e-05	0.003726		6.914e-05	NA	0.0001232	0.0001162	7.232e-05	2.591e-05	0.003206
with-without PRS R2 change			positive = increase in R2
Population	PER3	PDCD6IP	MAPT	CHST6	GRHL2	P4HTM	<10-5 variants
IECC without Sardinia	0.0002513	-0.0019277	0.0001077	1.067e-05	-5e-05	-9.152e-05	0.002469
EACC	-3.84e-05	-0.000347	1.81e-05	4.38e-05	NA	0.000387	0.036099
REHS	0.000179	NA	-0.000107	0.0005169	-0.0009397	-2.239e-05	0.01039
EPIC-Norfolk	-2.955e-05	NA	4.206e-05	-7.64e-05	-4.368e-05	-5.082e-05	-0.00052
Relative ((with-without PRS/without PRS) R2 change
Population	PER3	PDCD6IP	MAPT	CHST6	GRHL2	P4HTM	<10-5 variants
IECC	1.92567	-0.881436	0.181711	0.619269	-0.482625	-0.907037	0.237221
EACC	-0.151181	-0.179886	0.0429317	0.270872	#VALUE!	0.238154	1.60106
REHS	0.0371678	NA	-0.0270955	0.584662	-0.599298	-0.486845	0.0287525
EPIC-Norfolk	-0.299422	NA	0.518363	-0.396677	-0.376552	-0.662322	-0.13956

## Sheet: SData5
Supplementary Data 5: All Unique Genome-wide Significant Genes
Chr	Gene
1	ACTN2
1	ATP8B2
1	CLK2
1	GSTM5
1	KIAA0040
1	MROH7
1	NDUFS2
1	PER3
1	S100A16
1	S100PBP
1	SPOCD1
1	ST6GALNAC5
1	TPR
1	UAP1
1	USH2A
2	ATG16L1
2	BCS1L
2	EPB41L5
2	IGFBP5
2	INPP5D
2	PARD3B
2	PRLH
2	RRM2
2	STON1
2	TANK
2	TMEM169
2	TRIP12
2	TRPM8
3	ALG3
3	CCR5
3	CLDN18
3	CPB1
3	P4HTM
3	PDCD6IP
3	PDHB
3	PIK3CA
3	SCN5A
4	AFAP1
4	WDFY3
4	ZNF141
5	C5orf42
5	MRPS27
6	AL121963.1
6	CCDC170
6	EPB41L2
6	GCNT2
6	TTK
7	PRKAR1B
7	RBM48
7	SLC13A1
7	SND1
7	THSD7A
7	ZNF498
8	GATA4
8	GRHL2
8	HAS2
8	MROH1
8	NKX6-3
9	ATP6V1G1
9	C9orf156
9	COQ4
9	FBXW5
9	FRMD3
9	GLT6D1
9	GPR21
9	IFT74
9	OR13C5
9	TMEM246
9	ZNF484
10	SYNPO2L
10	VTI1A
10	ZNF25
11	ALKBH3
11	ESAM
11	FERMT3
11	MED19
11	MMP27
11	PPFIA1
11	QSER1
11	SLC43A3
11	WEE1
12	CFAP73
12	FOXM1
12	HCAR1
12	KRT81
12	LIMA1
12	NINJ2
12	RASSF9
13	HSPH1
14	ALDH6A1
14	FAM161B
14	PELI2
15	BUB1B
16	CDYL2
16	CHST6
16	NLRC5
16	RAB11FIP3
16	RNF40
16	VAT1L
17	CLEC10A
17	MAPT
17	SPHK1
17	TNFRSF13B
17	TOB1
17	TTLL6
18	CEP192
18	CHMP1B
18	CIDEA
18	LOXHD1
18	NDC80
19	ARHGAP33
19	C5AR1
19	CCDC9
19	CKM
19	GDF15
19	KLF1
19	LILRA5
19	MUC16
19	PRKD2
19	PRR22
19	RFX2
19	SERTAD3
19	ZNF564
20	EDN3
20	KIF3B
20	RTEL1
20	WISP2
22	APOL2
22	MPST

## Sheet: SData6
Supplementary Data 6: Multiethnic meta-analysis genome-wide significant p-values for EMMAX-VT
Chr	Gene	Meta-pvalue (N=27,006)	EACC pval(N=4,867)	EPICNorfolk pval (N=6,282)	BDES pval (N=1,740)	IECC pval (N=13,097)	REHS pval (N=1,020)
19	GDF15	5.12372e-09	0.2	0.99	NA	2e-07	3.4e-05
19	SERTAD3	1e-07	1e-07	NA	NA	NA	NA
5	MRPS27	1.00661e-07	0.78	7.6e-06	0.32	0.75	3.1e-06	x
3	PDCD6IP	1.06866e-07	0.00041	NA	NA	1.3e-05	NA	x
7	RBM48	1.73552e-07	0.0016	0.67	0.15	0.52	1e-07
20	EDN3	2e-07	NA	NA	NA	2e-07	NA
18	NDC80	2.57087e-07	0.83	0.2	0.29	0.00046	6e-07	x
11	PPFIA1	3.1791e-07	0.36	1e-07	0.14	0.0044	0.77
8	NKX6-3	3.21131e-07	0.17	NA	NA	1e-07	NA
12	HCAR1	3.90564e-07	3e-07	0.57	0.49	0.05	0.0052
16	RAB11FIP3	3.93604e-07	1e-07	NA	0.12	0.0157	0.97
18	CEP192	5.64922e-07	1e-07	0.0057	0.45	0.47	0.28
1	ST6GALNAC5	5.84241e-07	0.32	NA	NA	1e-07	NA
2	PRLH	6.53031e-07	0.36	NA	NA	1e-07	NA
10	ZNF25	7e-07	7e-07	NA	NA	NA	NA
9	TMEM246	7.38397e-07	1e-07	NA	NA	0.41	NA
22	APOL2	8.38018e-07	0.22	NA	0.11	1.2e-05	0.0015
17	MAPT	8.56832e-07	0.19	0.039	0.44	0.17	1e-07
2	RRM2	8.80754e-07	NA	NA	0.27	0.0088	1.8e-06
16	CHST6	8.99467e-07	0.56	0.092	0.0095	2e-07	0.6
11	MED19	1.12013e-06	NA	0.015	0.41	0.99	1e-07
9	COQ4	1.22895e-06	0.0065	0.77	0.24	0.71	1e-07
8	GRHL2	1.42444e-06	NA	0.38	0.86	0.0082	3e-07
3	PDHB	1.43627e-06	0.83	NA	NA	1e-07	NA
12	RASSF9	1.47936e-06	0.44	0.61	0.31	0.0128	1e-07
19	CCDC9	1.65003e-06	0.033	0.67	0.034	0.085	1.9e-06
12	NINJ2	1.73766e-06	NA	0.63	0.017	0.045	2.1e-06
1	UAP1	2.27769e-06	0.65	0.43	0.032	0.2	1e-07
19	KLF1	2.4e-06	NA	2.4e-06	NA	NA	NA
2	EPB41L5	2.46669e-06	0.65	0.81	0.022	0.17	1e-07
19	PRR22	3.39845e-06	0.07	0.015	0.39	0.59	1.2e-06
7	SND1	3.4926e-06	0.86	0.076	0.0051	0.29	3.1e-06
8	GATA4	3.5543e-06	0.41	0.063	0.15	1e-07	0.79
6	EPB41L2	3.6316e-06	0.21	0.068	0.22	1	1e-07
12	FOXM1	4.05828e-06	0.102	0.87	0.27	0.15	1e-07
18	CHMP1B	4.2e-06	NA	NA	NA	4.2e-06	NA
22	MPST	4.28563e-06	0.33	NA	0.86	2e-07	0.051
9	GPR21	4.60225e-06	0.51	0.53	NA	1e-07	NA
9	IFT74	6.56912e-06	1e-07	NA	0.7	0.22	0.31
19	ZNF564	6.83142e-06	1.3e-05	NA	0.072	0.045	NA
2	ATG16L1	6.93515e-06	0.34	NA	0.18	7e-07	NA
1	CLK2	8.42877e-06	NA	0.025	0.54	0.79	6e-07
7	ZNF498	9.42155e-06	0.24	0.96	0.75	0.058	1e-07

## Sheet: SData7
Supplementary Data 7: Multiethnic meta-analysis genome-wide significant p-values for EMMAX-CMC
Chr	Gene	Meta-pvalue (N=27,006)	EACC pval(N=4,867)	EPICNorfolk pval (N=6,282)	BDES pval (N=1,740)	IECC pval (N=13,097)	REHS pval (N=1,020)
1	ST6GALNAC5	4.23016e-10	0.3076	NA	NA	5.323e-11	NA
19	GDF15	1.12313e-09	0.1558	0.9879	NA	8.498e-08	1.897e-05
3	PDCD6IP	1.44752e-07	0.002177	NA	NA	3.37e-06	NA
2	RRM2	8.7187e-07	NA	NA	0.2754	0.00952	1.613e-06
19	PRKD2	1.02764e-06	0.06254	0.9862	0.5503	0.8019	2.53e-09
12	FOXM1	1.09141e-06	0.2489	0.9551	0.5178	0.4109	1.463e-09
19	ZNF564	1.18969e-06	6.462e-06	NA	0.03817	0.02421	NA
19	KLF1	1.287e-06	NA	1.287e-06	NA	NA	NA
1	KIAA0040	2.88605e-06	0.8859	0.9802	NA	0.3403	6.176e-09
1	S100A16	3.22903e-06	0.1964	0.7055	0.2927	5.129e-08	NA
17	TTLL6	4.96601e-06	5.693e-08	0.1996	0.2663	0.2225	0.6819

## Sheet: SData8
Supplementary Data 8: Multiethnic meta-analysis genome-wide significant p-values for ACAT
Chr	Gene	Meta-pvalue (N=27,006)	EACC pval(N=4,867)	EPICNorfolk pval (N=6,282)	BDES pval (N=1,740)	IECC pval (N=13,097)	REHS pval (N=1,020)
19	MUC16	9.61e-10	0.103938	0.681784	0.112927	6.01e-12	0.426208
19	GDF15	1.95e-09	0.3751	0.9519	NA	1.32e-07	9.71e-06
3	CCR5	4.56e-09	0.166811	0.329338	0.0623793	0.537158	6.62e-11
1	ST6GALNAC5	6.39e-09	0.3076	NA	NA	9.03e-10	NA
2	PRLH	1.15e-08	NA	NA	NA	1.15e-08	NA
11	MMP27	1.96e-08	0.0879064	9.76e-10	0.9155	0.218839	0.03806
16	CDYL2	4.64e-07	0.572458	0.827781	0.761634	1.11e-10	0.667835
2	RRM2	8.73e-07	NA	NA	0.2754	0.009549	1.61e-06
1	PER3	1.08e-06	0.116044	0.219013	0.480812	0.049848	1.2e-07
11	SLC43A3	1.39e-06	0.2387	NA	NA	4.58e-08	0.6503
1	S100A16	1.4e-06	0.0452442	0.7049	0.4795	5.15e-08	NA
20	WISP2	1.94e-06	NA	0.07106	NA	1.61e-06	NA
8	HAS2	2.61e-06	3.47e-07	NA	NA	0.4507	NA
12	LIMA1	2.63e-06	0.0149088	0.1526	NA	1.05e-06	0.6842
18	LOXHD1	2.68e-06	0.399962	7.23e-06	0.188041	0.00046028	0.87003	x
8	MROH1	3.65e-06	0.169588	0.77079	0.364291	0.43737	1.52e-08
12	CFAP73	3.79e-06	NA	0.5647	0.7419	0.771695	7.76e-09
11	QSER1	3.98e-06	8.82e-08	0.415731	0.616487	0.033613	0.461348
11	FERMT3	4.03e-06	NA	0.2754	0.0546689	0.459895	3.89e-07
2	ATG16L1	4.1e-06	0.2225	NA	0.2243	4.76e-07	NA
1	ATP8B2	4.69e-06	0.11834	0.171089	0.474056	0.132148	3.38e-07
3	PDCD6IP	4.88e-06	0.000548132	NA	NA	0.000555791	NA	x
13	HSPH1	5.04e-06	0.436909	0.57865	0.002358	0.245736	3.19e-06
19	RFX2	5.1e-06	0.281522	0.224501	0.157187	6.73e-08	0.709854
1	MROH7	6.57e-06	7.43e-09	0.170463	0.760171	0.805423	0.832014
17	TOB1	6.82e-06	NA	0.6513	NA	6.69e-07	NA
4	AFAP1	9.01e-06	1.63e-05	0.51751	0.9977	0.00107823	0.1046
5	C5orf42	9.91e-06	0.959332	0.165404	0.507687	2.4e-08	0.551538

## Sheet: SData9
Supplementary Data 9: All multiethnic meta-analysis p-values for EMMAX-VT
Chr	Pos	Gene	Meta-pvalue (N=27,006)	EACC pval (N=4,867)	EACC Variant Number	EACC Freq	EACC Direction	EPICNorfolk pval (N=6,282)	EPICNorfolk Variant Number	EPICNorfolk Freq	EPICNorfolk Direction	BDES pval (N=1,740)	BDES Variant Number	BDES Freq	BDES Direction	IECC pval (N=13,097)	IECC Variant Number	IECC Freq	IECC Direction	REHS pval (N=1,020)	REHS Variant Number	REHS Freq	REHS Direction
19	18497141	GDF15	5.12372e-09	0.2	2	0.00123	+	0.99	2	0.00382	-	NA	NA	NA	NA	2e-07	2	0.00139	-	3.4e-05	2	0.00593	-
19	40947696	SERTAD3	1e-07	1e-07	2	0.00349	-	NA	NA	NA	NA	NA	NA	NA	NA	NA	NA	NA	NA	NA	NA	NA	NA
5	71516912	MRPS27	1.00661e-07	0.78	7	0.01377	-	7.6e-06	4	0.00605	-	0.32	5	0.00977	+	0.75	7	0.00973	+	3.1e-06	3	0.00989	-
3	33877626	PDCD6IP	1.06866e-07	0.00041	3	0.01746	-	NA	NA	NA	NA	NA	NA	NA	NA	1.3e-05	5	0.00148	-	NA	NA	NA	NA
7	92161827	RBM48	1.73552e-07	0.0016	1	0.00062	-	0.67	1	0.00287	+	0.15	4	0.0069	+	0.52	6	0.00452	-	1e-07	2	0.00297	-
20	57875916	EDN3	2e-07	NA	NA	NA	NA	NA	NA	NA	NA	NA	NA	NA	NA	2e-07	2	0.00052	+	NA	NA	NA	NA
18	2616457	NDC80	2.57087e-07	0.83	1	0.00062	+	0.2	2	0.00669	+	0.29	3	0.00632	+	0.00046	5	0.03512	-	6e-07	3	0.01385	-
11	70118372	PPFIA1	3.1791e-07	0.36	8	0.03637	-	1e-07	4	0.01878	-	0.14	5	0.01954	-	0.0044	9	0.03407	+	0.77	4	0.0277	+
8	41504105	NKX6-3	3.21131e-07	0.17	2	0.00884	-	NA	NA	NA	NA	NA	NA	NA	NA	1e-07	2	0.00052	-	NA	NA	NA	NA
12	123214166	HCAR1	3.90564e-07	3e-07	2	0.00082	-	0.57	2	0.00876	+	0.49	4	0.01034	-	0.05	7	0.01008	-	0.0052	3	0.00791	-
16	511421	RAB11FIP3	3.93604e-07	1e-07	2	0.00205	-	NA	NA	NA	NA	0.12	2	0.0023	-	0.0157	5	0.00243	-	0.97	5	0.00989	-
18	13001512	CEP192	5.64922e-07	1e-07	8	0.02897	-	0.0057	11	0.06256	-	0.45	17	0.04425	+	0.47	29	0.06397	+	0.28	18	0.05341	-
1	77528749	ST6GALNAC5	5.84241e-07	0.32	1	0.00267	-	NA	NA	NA	NA	NA	NA	NA	NA	1e-07	1	0.00252	-	NA	NA	NA	NA
2	238475278	PRLH	6.53031e-07	0.36	2	0.00062	+	NA	NA	NA	NA	NA	NA	NA	NA	1e-07	2	0.00148	-	NA	NA	NA	NA
10	38241067	ZNF25	7e-07	7e-07	5	0.00616	-	NA	NA	NA	NA	NA	NA	NA	NA	NA	NA	NA	NA	NA	NA	NA	NA
9	104238467	TMEM246	7.38397e-07	1e-07	2	0.00267	-	NA	NA	NA	NA	NA	NA	NA	NA	0.41	4	0.00113	-	NA	NA	NA	NA
22	36623920	APOL2	8.38018e-07	0.22	3	0.00082	-	NA	NA	NA	NA	0.11	6	0.00862	+	1.2e-05	6	0.00322	-	0.0015	3	0.01682	-
17	44039717	MAPT	8.56832e-07	0.19	9	0.0224	+	0.039	7	0.01544	-	0.44	6	0.01207	-	0.17	12	0.0126	-	1e-07	7	0.01484	-
2	10262920	RRM2	8.80754e-07	NA	NA	NA	NA	NA	NA	NA	NA	0.27	1	0.00517	-	0.0088	1	0.00252	-	1.8e-06	1	0.00593	-
16	75512672	CHST6	8.99467e-07	0.56	3	0.01993	+	0.092	9	0.0148	+	0.0095	4	0.02011	+	2e-07	6	0.01738	-	0.6	3	0.01187	+
11	57479507	MED19	1.12013e-06	NA	NA	NA	NA	0.015	1	0.00844	+	0.41	3	0.01034	-	0.99	4	0.00087	-	1e-07	2	0.00989	-
9	131085320	COQ4	1.22895e-06	0.0065	5	0.00904	-	0.77	2	0.00891	+	0.24	3	0.02989	-	0.71	6	0.02686	+	1e-07	2	0.01088	-
8	102555474	GRHL2	1.42444e-06	NA	NA	NA	NA	0.38	1	0.00207	-	0.86	2	0.00345	-	0.0082	5	0.00426	-	3e-07	2	0.00495	+
3	58419529	PDHB	1.43627e-06	0.83	1	0.00329	+	NA	NA	NA	NA	NA	NA	NA	NA	1e-07	4	0.00096	-	NA	NA	NA	NA
12	86198935	RASSF9	1.47936e-06	0.44	2	0.00082	+	0.61	2	0.00621	-	0.31	5	0.00517	-	0.0128	9	0.00495	-	1e-07	3	0.00396	-
19	47767890	CCDC9	1.65003e-06	0.033	5	0.00596	+	0.67	3	0.00541	-	0.034	4	0.00747	-	0.085	5	0.01156	-	1.9e-06	5	0.0178	-
12	674486	NINJ2	1.73766e-06	NA	NA	NA	NA	0.63	1	0.00446	+	0.017	6	0.00805	-	0.045	4	0.00287	-	2.1e-06	2	0.00495	-
1	162535958	UAP1	2.27769e-06	0.65	4	0.01233	-	0.43	2	0.02038	+	0.032	3	0.00575	-	0.2	5	0.0086	-	1e-07	2	0.00593	-
19	12995797	KLF1	2.4e-06	NA	NA	NA	NA	2.4e-06	3	0.0008	-	NA	NA	NA	NA	NA	NA	NA	NA	NA	NA	NA	NA
2	120776731	EPB41L5	2.46669e-06	0.65	10	0.03904	+	0.81	7	0.0277	+	0.022	5	0.01207	-	0.17	9	0.00565	-	1e-07	2	0.0089	-
19	5783323	PRR22	3.39845e-06	0.07	3	0.00452	-	0.015	2	0.01098	-	0.39	2	0.01264	+	0.59	2	0.00965	+	1.2e-06	2	0.00791	-
7	127343354	SND1	3.4926e-06	0.86	3	0.00493	-	0.076	3	0.01003	+	0.0051	3	0.0092	-	0.29	9	0.01043	-	3.1e-06	4	0.01187	-
8	11607635	GATA4	3.5543e-06	0.41	7	0.02445	+	0.063	21	0.01671	-	0.15	5	0.00977	-	1e-07	5	0.00869	-	0.79	3	0.01385	+
6	131179302	EPB41L2	3.6316e-06	0.21	12	0.01623	+	0.068	4	0.0156	+	0.22	10	0.02989	+	1	14	0.01599	+	1e-07	8	0.02671	-
12	2967949	FOXM1	4.05828e-06	0.102	13	0.01233	+	0.87	4	0.00334	-	0.27	9	0.02011	+	0.15	13	0.02329	+	1e-07	6	0.01088	-
18	11851686	CHMP1B	4.2e-06	NA	NA	NA	NA	NA	NA	NA	NA	NA	NA	NA	NA	4.2e-06	2	0.00035	-	NA	NA	NA	NA
22	37420713	MPST	4.28563e-06	0.33	2	0.00452	-	NA	NA	NA	NA	0.86	2	0.01149	+	2e-07	4	0.00695	-	0.051	2	0.01682	-
9	125796939	GPR21	4.60225e-06	0.51	2	0.00288	+	0.53	1	0.0191	-	NA	NA	NA	NA	1e-07	3	0.00122	-	NA	NA	NA	NA
9	26978157	IFT74	6.56912e-06	1e-07	6	0.0224	-	NA	NA	NA	NA	0.7	2	0.01724	-	0.22	11	0.01721	+	0.31	4	0.02275	-
19	12637322	ZNF564	6.83142e-06	1.3e-05	2	0.00103	-	NA	NA	NA	NA	0.072	2	0.00172	+	0.045	2	0.00165	-	NA	NA	NA	NA
2	234178662	ATG16L1	6.93515e-06	0.34	2	0.0074	+	NA	NA	NA	NA	0.18	1	0.00517	-	7e-07	2	0.00278	-	NA	NA	NA	NA
1	155240602	CLK2	8.42877e-06	NA	NA	NA	NA	0.025	2	0.00493	+	0.54	3	0.01149	-	0.79	5	0.00539	-	6e-07	3	0.0089	-
7	99217536	ZNF498	9.42155e-06	0.24	4	0.01603	+	0.96	1	0.00064	-	0.75	2	0.0046	-	0.058	3	0.00243	+	1e-07	2	0.00297	-
19	54818795	LILRA5	1.0189e-05	0.59	3	0.00822	-	NA	NA	NA	NA	NA	NA	NA	NA	0.56	2	0.01121	-	2e-07	2	0.00692	+
15	43482543	CCNDBP1	1.10876e-05	NA	NA	NA	NA	0.22	3	0.00509	+	0.082	3	0.0069	-	7e-07	6	0.00522	-	0.7	2	0.0089	-
1	204507383	MDM4	1.13417e-05	NA	NA	NA	NA	0.36	3	0.01146	+	0.97	4	0.02011	-	0.26	5	0.01312	-	1e-07	4	0.00791	-
1	248844695	OR14I1	1.44176e-05	0.19	4	0.00288	+	0.069	3	0.01019	+	0.42	4	0.0046	+	0.059	7	0.00591	+	5.2e-06	2	0.00297	-
2	217542888	IGFBP5	1.51648e-05	1	3	0.00514	-	0.2	1	0.00287	+	NA	NA	NA	NA	0.64	3	0.002	-	1e-07	2	0.00297	-
9	95608634	ZNF484	1.56301e-05	0.71	4	0.015	-	0.75	1	0.00748	+	0.73	8	0.01379	+	4e-07	8	0.01295	-	0.012	4	0.01978	-
3	49039984	P4HTM	1.64538e-05	1e-07	4	0.00205	-	0.51	1	0.01624	-	0.29	2	0.01149	-	0.24	4	0.01086	-	0.56	2	0.00791	+
16	30775692	RNF40	1.68228e-05	0.28	1	0.00205	+	1.2e-06	2	0.00271	-	0.76	2	0.00575	-	0.016	3	0.00226	-	0.5	3	0.00396	+
1	153580072	S100A16	1.76457e-05	0.23	2	0.00164	-	0.74	1	0.0008	+	0.45	2	0.00287	+	2e-07	1	0.00122	-	NA	NA	NA	NA
9	107360769	OR13C5	1.79044e-05	1e-07	2	0.00082	-	0.22	2	0.0199	-	NA	NA	NA	NA	0.77	5	0.00322	+	0.92	3	0.00297	+
1	57395130	C8B	1.792e-05	0.00041	15	0.03534	-	0.0045	3	0.00764	-	0.15	8	0.02529	-	0.042	12	0.00869	-	0.19	9	0.03363	-
7	99621870	ZKSCAN1	1.90955e-05	0.24	3	0.00534	-	0.29	2	0.01847	+	0.52	2	0.00402	+	0.66	3	0.00243	+	1e-07	3	0.01484	-
1	186313108	TPR	1.99924e-05	0.99	8	0.02918	+	0.76	9	0.039	+	0.14	12	0.03161	-	0.0016	18	0.03685	-	1.5e-05	12	0.02671	-
16	77822740	VAT1L	2.03249e-05	0.45	6	0.01541	+	0.61	1	0.00048	+	0.66	2	0.0023	-	1e-07	5	0.00252	-	NA	NA	NA	NA
6	116442491	AL121963.1	2.05545e-05	0.71	5	0.01767	+	0.07	1	0.00111	+	0.47	3	0.0069	+	8e-07	4	0.01486	+	0.14	2	0.0089	+
18	12277150	CIDEA	2.16629e-05	0.72	1	0.00082	-	0.75	3	0.01528	+	0.022	6	0.01264	-	0.47	7	0.01339	+	5e-07	4	0.02077	+
17	6978452	CLEC10A	2.24759e-05	2e-07	6	0.01397	-	0.27	2	0.01082	+	0.32	3	0.01379	-	0.19	9	0.01026	+	0.89	2	0.0089	-
16	3117378	IL32	2.33952e-05	0.3	3	0.0039	+	0.064	5	0.01783	-	0.28	4	0.02011	-	0.084	5	0.02077	-	6.8e-06	4	0.0178	-
3	46414470	CCR5	2.34677e-05	0.04	11	0.02116	+	0.52	6	0.01258	-	0.38	4	0.01149	+	0.78	6	0.00748	+	5e-07	6	0.01484	-
12	113587667	CCDC42B	2.46081e-05	NA	NA	NA	NA	0.54	1	0.01019	+	0.52	3	0.01494	-	0.81	3	0.008	+	1e-07	2	0.02176	-
14	74401030	FAM161B	2.46186e-05	0.84	8	0.03904	+	1e-07	4	0.01703	-	0.59	8	0.02126	-	0.44	13	0.03129	-	0.15	6	0.02176	-
2	234054873	INPP5D	2.64865e-05	0.58	3	0.00062	+	0.13	3	0.00462	-	0.5	8	0.02471	+	1e-07	11	0.01921	-	0.95	9	0.02572	+
1	32829448	TSSK3	2.71143e-05	NA	NA	NA	NA	0.66	1	0.0008	-	NA	NA	NA	NA	2.9e-06	6	0.00269	-	NA	NA	NA	NA
3	196098796	UBXN7	2.74323e-05	NA	NA	NA	NA	0.24	1	0.00589	-	0.046	1	0.00632	-	3.5e-06	1	0.00269	-	0.67	1	0.00396	-
17	74381555	SPHK1	2.75593e-05	0.64	2	0.00719	+	0.3	4	0.02149	+	0.71	4	0.02529	+	0.0092	8	0.01495	-	3e-06	4	0.02374	-
6	80717676	TTK	2.76627e-05	1e-07	5	0.00945	-	0.78	2	0.00111	-	0.43	3	0.00517	-	0.23	14	0.00443	+	0.49	5	0.0089	+
15	74174064	TBC1D21	2.77901e-05	0.11	2	0.00164	+	0.64	2	0.00987	-	0.36	2	0.01494	+	0.75	2	0.00052	+	2e-07	2	0.02077	-
7	24738788	DFNA5	2.82172e-05	0.22	6	0.0076	-	0.52	2	0.00175	+	0.37	1	0.00287	+	0.0113	8	0.00235	+	8.1e-06	3	0.00297	-
12	52680049	KRT81	2.91617e-05	0.91	4	0.02198	-	0.32	4	0.0226	+	0.77	2	0.00345	-	0.18	6	0.0086	-	1e-07	3	0.00791	-
3	178927410	PIK3CA	3.00118e-05	0.35	1	0.00103	+	NA	NA	NA	NA	NA	NA	NA	NA	6.1e-06	1	0.00026	-	NA	NA	NA	NA
5	66478729	CD180	3.00202e-05	0.42	7	0.00986	+	NA	NA	NA	NA	0.24	4	0.00287	+	0.26	8	0.00226	+	1.1e-06	2	0.00396	-
11	132306610	OPCML	3.04427e-05	NA	NA	NA	NA	0.99	1	0.00366	+	0.21	1	0.00172	+	3e-07	2	0.00122	+	0.47	1	0.00396	+
19	45810035	CKM	3.0826e-05	0.66	3	0.00123	-	0.48	2	0.00844	+	0.35	5	0.02816	+	0.39	5	0.01947	-	1e-07	2	0.00495	-
1	33291818	S100PBP	3.098e-05	1e-07	2	0.00103	-	0.3	2	0.03168	+	0.56	3	0.01552	+	0.74	5	0.01582	+	0.35	1	0.01187	-
19	35648365	FXYD5	3.13282e-05	4.3e-05	3	0.00719	-	NA	NA	NA	NA	NA	NA	NA	NA	0.052	4	0.00026	-	NA	NA	NA	NA
19	36270052	ARHGAP33	3.27923e-05	0.98	3	0.0039	+	0.68	2	0.00812	-	0.73	4	0.00402	+	0.0096	8	0.01095	-	1e-06	3	0.00495	-
16	50100059	HEATR3	3.42216e-05	0.28	3	0.00185	+	0.55	2	0.01624	-	0.39	5	0.02184	+	0.02	7	0.0186	-	4.1e-06	4	0.02176	-
2	175962173	ATF2	3.42955e-05	NA	NA	NA	NA	0.25	1	0.00255	+	0.13	3	0.00517	-	0.2	4	0.00382	-	5.2e-06	2	0.00396	-
3	183774022	HTR3C	3.64118e-05	3.4e-05	5	0.00781	-	0.63	2	0.00175	+	0.06	4	0.02356	-	0.23	3	0.00443	-	0.018	2	0.00593	+
1	113252882	PPM1J	4.09583e-05	0.38	9	0.02486	-	0.21	4	0.02833	-	0.22	4	0.01322	+	0.13	5	0.01052	-	2.7e-06	5	0.02077	-
1	45219435	KIF2C	4.13622e-05	0.102	5	0.00699	-	NA	NA	NA	NA	0.55	3	0.01207	+	0.0029	4	0.00826	-	0.00026	3	0.01088	-
1	175130119	KIAA0040	4.51444e-05	0.87	1	0.01027	-	1	1	0.00223	+	NA	NA	NA	NA	0.54	2	0.00417	-	1e-07	2	0.00297	-
19	47197177	PRKD2	4.88741e-05	0.14	3	0.01397	+	1	4	0.00287	+	0.61	3	0.01897	-	0.9	3	0.00339	-	1e-07	3	0.00396	-
11	124623558	ESAM	5.15019e-05	1e-07	3	0.00411	-	0.87	2	0.0121	-	0.88	6	0.01552	-	0.67	9	0.0126	+	0.16	5	0.02275	-
2	201253956	SPATS2L	5.29556e-05	NA	NA	NA	NA	0.76	1	0.00239	+	0.26	3	0.00977	-	3e-07	7	0.0073	-	0.96	3	0.01187	+
21	34640780	IL10RB	5.34203e-05	0.027	3	0.02342	-	NA	NA	NA	NA	0.3	2	0.00632	+	1	5	0.00313	+	7.1e-06	3	0.00297	-
16	80646633	CDYL2	5.36183e-05	0.65	2	0.00267	+	0.93	7	0.02674	-	0.17	6	0.01609	-	1e-07	8	0.0193	-	0.84	7	0.03165	+
1	236902672	ACTN2	5.42736e-05	1e-07	2	0.0076	-	1	6	0.00732	+	0.88	4	0.00632	+	0.12	16	0.01591	+	0.83	6	0.00989	-
12	21620419	PYROXD1	5.55909e-05	0.85	2	0.00616	+	NA	NA	NA	NA	0.13	2	0.00575	+	0.42	2	0.00504	+	1.3e-06	2	0.00396	-
2	210517947	MAP2	5.6096e-05	0.42	12	0.03986	+	0.71	5	0.02547	+	0.036	9	0.01667	-	0.37	19	0.01834	-	2.3e-06	11	0.03264	-
1	27267996	NUDC	5.73512e-05	0.0004	5	0.00452	-	NA	NA	NA	NA	0.18	3	0.01264	-	0.3	6	0.01104	+	0.0029	2	0.00989	-
17	46847364	TTLL6	5.89825e-05	3e-07	6	0.00842	-	0.54	4	0.01783	-	0.52	8	0.02126	+	0.77	13	0.02077	+	0.15	6	0.02671	-
20	42194972	SGK2	6.09333e-05	0.61	3	0.00103	+	1e-07	5	0.01146	-	0.67	4	0.00632	-	0.31	3	0.00478	-	0.8	2	0.00396	-
14	93652681	RP11-371E8.4	6.32752e-05	0.31	3	0.00555	-	0.0093	2	0.00971	+	0.96	2	0.01149	+	0.016	2	0.00652	-	0.00024	2	0.00692	-
20	3802803	AP5S1	6.68893e-05	0.45	3	0.00103	+	0.71	1	0.00175	-	NA	NA	NA	NA	0.59	3	0.00174	-	4e-07	2	0.00396	-
4	20255442	SLIT2	7.33466e-05	0.018	6	0.02568	-	0.86	6	0.02738	+	0.68	11	0.02989	-	0.16	16	0.0352	-	7.6e-06	6	0.0277	-
1	161172233	NDUFS2	7.51981e-05	1.1e-06	4	0.01212	-	0.74	7	0.01592	-	0.11	1	0.00172	-	0.97	5	0.00174	+	NA	NA	NA	NA
2	170441001	PPIG	7.53585e-05	0.88	5	0.00205	+	NA	NA	NA	NA	0.38	2	0.00172	+	4.2e-06	9	0.00382	-	0.062	6	0.00692	-
1	113068652	ST7L	7.5478e-05	0.71	5	0.03185	+	0.026	4	0.02149	-	0.79	7	0.04138	-	0.13	9	0.02651	+	7e-06	6	0.03561	-
3	184550501	VPS8	7.63088e-05	0.0019	7	0.01068	-	0.3	7	0.05667	-	0.11	12	0.05575	+	0.58	13	0.03685	+	0.00037	7	0.04946	-
14	23842552	IL25	7.68629e-05	0.29	4	0.00103	+	0.87	1	0.01862	-	0.02	3	0.01552	-	0.69	2	0.01747	-	3.9e-06	3	0.01583	-
9	125616279	RC3H2	7.94202e-05	0.95	2	0.00781	-	0.37	1	0.00271	+	0.66	6	0.00805	+	1e-07	9	0.00608	-	0.61	4	0.00692	-
18	19153475	ESCO1	7.96739e-05	1.3e-05	7	0.01705	-	0.04	3	0.00446	-	0.22	4	0.01437	+	0.54	6	0.01086	+	0.23	3	0.00989	-
5	139930726	SRA1	8.27444e-05	0.29	1	0.00062	+	0.056	3	0.01974	+	0.19	3	0.01092	+	0.046	9	0.01312	-	0.000105	3	0.00495	-
19	10736346	SLC44A2	8.31228e-05	0.42	2	0.00226	-	0.35	1	0.01337	+	0.103	5	0.03103	-	4.5e-06	9	0.02434	-	0.22	6	0.02077	+
6	26091179	HFE	9.05307e-05	6.1e-05	3	0.00822	-	0.92	15	0.00764	-	0.38	7	0.00977	+	0.027	7	0.00339	-	0.029	4	0.00692	-
5	79950781	MSH3	9.28867e-05	0.66	8	0.02281	-	0.66	8	0.01305	+	0.88	7	0.01494	+	0.45	11	0.00574	-	1e-07	5	0.01682	-
20	30898131	KIF3B	9.34926e-05	8e-07	2	0.00185	-	NA	NA	NA	NA	0.24	1	0.00402	-	0.64	3	0.00296	+	0.92	2	0.0089	-
3	183960671	ALG3	9.41157e-05	1e-07	3	0.00144	-	0.63	2	0.00207	+	0.64	1	0.00345	+	0.5	4	0.00243	-	0.87	3	0.00297	+
10	45430394	TMEM72	9.55827e-05	0.72	2	0.00226	+	NA	NA	NA	NA	0.32	2	0.00172	-	0.72	3	0.00235	-	7e-07	2	0.00396	-
12	47471555	AMIGO2	9.5694e-05	0.0012	2	0.00966	-	0.24	1	0.00159	+	0.012	3	0.0023	+	0.071	5	0.00174	-	0.073	4	0.00495	-
1	44877962	RNF220	9.80087e-05	NA	NA	NA	NA	NA	NA	NA	NA	NA	NA	NA	NA	0.59	6	0.00252	+	1.3e-05	2	0.00396	-
11	35454214	PAMR1	0.000100124	0.34	10	0.02404	+	0.0054	5	0.00732	+	0.2	11	0.02931	-	0.063	11	0.01556	-	0.00082	8	0.02868	-
5	68715310	MARVELD2	0.000103809	6.6e-05	4	0.00945	-	0.022	6	0.01369	-	0.03	6	0.02471	+	0.47	7	0.01443	+	0.97	4	0.02275	+
8	139163791	FAM135B	0.000103942	0.0024	9	0.01541	-	0.4	3	0.00175	+	0.4	9	0.03448	+	0.14	17	0.02581	-	0.00037	9	0.0277	-
11	102562574	MMP27	0.000104227	0.069	4	0.01007	-	6.5e-06	3	0.01862	-	0.69	2	0.01609	+	0.43	8	0.00261	+	0.15	4	0.01682	-
1	110257814	GSTM5	0.000107266	1.9e-06	2	0.00185	-	0.2	1	0.00048	+	0.37	2	0.01782	-	0.95	4	0.01695	+	NA	NA	NA	NA
1	183852914	RGL1	0.000107769	0.17	2	0.00185	-	5e-06	2	0.01051	-	0.35	2	0.0069	-	0.2	5	0.00608	-	0.35	2	0.01088	-
3	186760560	ST6GAL1	0.00010822	1.17e-05	2	0.00288	-	NA	NA	NA	NA	NA	NA	NA	NA	0.73	1	0.00104	+	NA	NA	NA	NA
8	124195140	FAM83A	0.000109853	0.81	4	0.01336	-	0.21	4	0.01067	-	0.16	3	0.01552	+	8e-07	6	0.006	-	0.98	4	0.01879	+
2	131520034	FAM123C	0.000110909	0.96	8	0.00657	-	NA	NA	NA	NA	0.23	5	0.00345	+	0.9	4	0.00452	+	7e-07	2	0.00396	-
3	32398997	CMTM8	0.000111036	0.27	2	0.00103	+	0.43	1	0.00111	+	0.69	2	0.00345	+	0.15	5	0.0033	-	1.8e-06	3	0.00495	+
3	119248689	CD80	0.000111821	0.00015	3	0.00082	-	NA	NA	NA	NA	NA	NA	NA	NA	0.059	4	0.00122	-	NA	NA	NA	NA
3	133921601	RYK	0.000113565	0.05	1	0.0076	+	NA	NA	NA	NA	NA	NA	NA	NA	0.00018	2	0.00113	-	NA	NA	NA	NA
1	172501617	SUCO	0.000114248	0.051	3	0.00123	-	0.61	4	0.00541	+	0.3	4	0.00575	-	0.89	8	0.0073	-	2.7e-06	2	0.00989	-
2	234959653	SPP2	0.00011635	0.77	2	0.00329	+	NA	NA	NA	NA	NA	NA	NA	NA	1.2e-05	2	0.00078	-	NA	NA	NA	NA
1	154309887	ATP8B2	0.000118251	0.033	7	0.03267	-	0.086	4	0.01003	-	0.86	7	0.01207	+	0.3	11	0.00947	-	3.2e-05	5	0.01088	-
5	143586474	KCTD16	0.00011959	0.61	3	0.00144	+	0.14	1	0.00955	-	0.071	3	0.02069	+	1.4e-05	5	0.02286	+	0.28	2	0.01978	-
3	137742541	CLDN18	0.000146734	6.5e-06	2	0.00082	-	0.83	3	0.00684	+	0.59	2	0.0069	+	0.019	3	0.00287	-	0.51	3	0.01187	+
3	9854630	TTLL3	0.000160985	0.017	13	0.06801	-	0.037	3	0.00907	-	0.24	14	0.03046	-	0.00025	19	0.02225	-	0.92	15	0.02671	+
10	70182061	DNA2	0.000161329	0.048	3	0.00493	-	0.24	7	0.02038	-	0.046	5	0.02414	-	0.9	14	0.02894	-	7.3e-05	8	0.03462	-
2	48807796	STON1	0.000163979	0.35	4	0.00616	+	0.16	5	0.02324	+	0.00023	9	0.02759	-	0.023	15	0.03781	+	0.12	5	0.02176	-
10	70960160	SUPV3L1	0.000164449	0.16	4	0.00247	-	NA	NA	NA	NA	0.61	4	0.01092	-	0.96	7	0.00713	+	2.4e-06	4	0.00791	-
3	52570892	C3orf78	0.000166126	NA	NA	NA	NA	0.84	1	0.00366	+	NA	NA	NA	NA	2.9e-06	1	0.00104	-	0.66	1	0.00495	+
5	157098756	C5orf52	0.000169132	NA	NA	NA	NA	0.0012	1	0.00064	-	0.0072	3	0.0023	+	0.19	3	0.00174	+	NA	NA	NA	NA
8	94745648	RBM12B	0.000171757	0.39	7	0.00699	-	0.79	3	0.01035	+	0.55	5	0.01264	+	0.106	6	0.00548	+	2.1e-06	2	0.01088	-
14	74535660	ALDH6A1	0.000177261	3e-07	2	0.00596	-	0.58	4	0.01703	-	0.36	4	0.02701	-	0.95	5	0.01173	+	0.66	2	0.01484	-
14	33004851	AKAP6	0.000178336	0.000155	17	0.03781	-	1	8	0.04998	+	0.95	19	0.07241	+	0.112	22	0.0425	-	0.0024	11	0.07023	-
21	45209559	RRP1	0.00018752	0.0043	8	0.01397	-	0.069	4	0.02149	-	0.96	5	0.00862	-	0.00038	7	0.01156	+	0.39	5	0.01088	+
2	74757239	HTRA2	0.000190164	0.0003	2	0.00103	-	0.76	1	0.01051	+	0.63	2	0.01264	-	0.68	3	0.01321	-	0.00044	2	0.01682	-
3	134214167	CEP63	0.000190308	0.00059	6	0.02281	-	0.97	3	0.0035	-	0.87	5	0.00805	+	0.00012	10	0.00382	-	0.72	5	0.00791	-
4	128554293	INTU	0.000191082	0.88	9	0.02383	+	1.4e-06	4	0.00987	-	0.5	6	0.00805	-	0.27	10	0.00548	-	0.26	4	0.01385	+
5	79024779	CMYA5	0.000192832	0.69	38	0.11814	+	0.052	25	0.1127	-	0.052	40	0.12816	+	0.067	64	0.11543	+	0.00035	39	0.13848	-
5	140558528	PCDHB8	0.000195902	0.72	2	0.00308	+	NA	NA	NA	NA	0.43	1	0.00345	+	0.9	3	0.00191	-	1e-06	2	0.00495	-
19	41284295	RAB4B	0.000207868	NA	NA	NA	NA	NA	NA	NA	NA	0.22	3	0.00345	+	7.9e-05	3	0.00513	+	NA	NA	NA	NA
12	50571691	LIMA1	0.000210031	0.012	4	0.0074	-	0.39	2	0.00064	-	0.92	4	0.00345	+	1.8e-05	6	0.00235	-	0.63	3	0.00692	-
8	82606074	SLC10A5	0.000210107	0.63	3	0.01253	+	0.11	2	0.00382	+	0.24	4	0.00747	+	0.33	8	0.00748	+	8.9e-06	4	0.01088	-
10	125769691	CHST15	0.000213576	0.6	9	0.01089	+	0.62	1	0.00048	+	0.00014	2	0.00575	-	0.93	9	0.00939	-	0.00103	2	0.0089	-
17	7760054	LSMD1	0.000213724	0.078	1	0.00164	+	0.48	1	0.00207	+	0.82	1	0.00402	-	1.01e-05	3	0.00078	-	NA	NA	NA	NA
16	23364276	SCNN1B	0.000216028	0.45	7	0.00555	-	1	13	0.02133	+	0.5	12	0.02011	+	0.00015	16	0.01747	-	0.0015	7	0.01385	-
11	67161010	RAD9A	0.000221627	0.71	5	0.00288	-	NA	NA	NA	NA	0.59	4	0.01609	+	0.86	6	0.00548	+	9e-07	2	0.00495	-
16	57147265	CPNE2	0.00022555	NA	NA	NA	NA	NA	NA	NA	NA	NA	NA	NA	NA	2e-05	4	0.00113	-	0.95	2	0.00297	+
9	21141089	IFNW1	0.000227104	0.51	1	0.01171	-	0.71	1	0.00096	+	0.071	2	0.01322	-	0.6	2	0.0007	+	3.5e-06	2	0.00297	-
3	128780823	GP9	0.00023	NA	NA	NA	NA	NA	NA	NA	NA	NA	NA	NA	NA	0.00023	2	0.00052	-	NA	NA	NA	NA
16	88643704	ZC3H18	0.000237673	0.00068	11	0.03123	-	0.59	7	0.01465	+	0.98	9	0.01034	+	0.26	11	0.00991	-	0.00056	7	0.02077	-
19	501695	MADCAM1	0.000238402	0.003	3	0.00411	-	0.51	3	0.00223	+	NA	NA	NA	NA	0.0016	6	0.00235	-	NA	NA	NA	NA
4	366594	ZNF141	0.000248418	1e-07	2	0.00267	-	0.87	2	0.00302	-	1	1	0.00632	-	0.86	2	0.00791	+	0.81	2	0.00396	+
9	100672338	C9orf156	0.000249077	2e-07	2	0.0074	-	0.86	4	0.00302	+	0.61	5	0.00805	+	0.63	6	0.00913	+	0.92	3	0.00396	+
12	18435035	PIK3C2G	0.000249792	0.02	13	0.01931	-	0.55	8	0.02515	+	1.7e-05	17	0.0546	-	0.96	27	0.0385	+	0.34	17	0.0544	+
12	6981526	SPSB2	0.00025222	NA	NA	NA	NA	0.16	2	0.00669	+	NA	NA	NA	NA	1.9e-05	3	0.01017	-	0.86	2	0.01484	+
11	9606879	WEE1	0.000254968	5.5e-06	1	0.00349	-	0.83	1	0.01544	-	NA	NA	NA	NA	0.58	1	0.00043	+	NA	NA	NA	NA
19	14023342	CC2D1A	0.000256632	0.48	8	0.01192	+	0.35	9	0.03613	+	0.022	5	0.02011	-	5.7e-05	12	0.04702	-	0.3	9	0.02671	+
1	120295173	HMGCS2	0.000257782	0.42	5	0.00904	-	0.21	4	0.0078	-	0.21	4	0.01897	+	0.0026	7	0.01182	-	0.00132	4	0.01583	-
12	71523134	TSPAN8	0.000277211	0.116	2	0.00103	-	0.76	1	0.00175	-	0.75	2	0.00402	+	0.44	6	0.0299	-	2.4e-06	3	0.01187	-
5	135186141	SLC25A48	0.000278185	NA	NA	NA	NA	0.8	3	0.00796	-	0.55	3	0.0023	+	0.39	4	0.00852	+	2.5e-06	3	0.00989	-
16	54318165	IRX3	0.00028	0.00028	2	0.00062	-	NA	NA	NA	NA	NA	NA	NA	NA	NA	NA	NA	NA	NA	NA	NA	NA
9	132501906	PTGES	0.00028	NA	NA	NA	NA	NA	NA	NA	NA	NA	NA	NA	NA	0.00028	1	0.00035	-	NA	NA	NA	NA
11	124440362	OR8A1	0.000298004	0.4	3	0.00164	+	0.029	1	0.0008	-	0.17	5	0.00402	+	5.4e-05	6	0.002	-	0.72	3	0.00396	+
22	35779124	HMOX1	0.000304572	0.62	5	0.00678	+	0.0014	2	0.00096	+	0.59	3	0.00575	-	0.11	8	0.00965	-	0.0014	4	0.00989	-
19	8959693	AC008734.2	0.000305169	0.63	13	0.03472	-	0.58	11	0.03852	+	0.0092	10	0.04023	+	0.0056	19	0.03155	-	0.0042	8	0.03759	-
8	98289721	TSPYL5	0.000305684	0.29	1	0.00062	+	0.2	3	0.03645	-	0.55	3	0.01552	-	0.69	3	0.01512	-	3.6e-06	3	0.02473	+
13	31712572	HSPH1	0.000319246	0.3	2	0.00164	-	0.77	3	0.01417	+	0.014	3	0.01149	-	0.54	6	0.02216	-	4.8e-05	2	0.01286	-
12	101560328	SLC5A8	0.000321897	0.11	6	0.00925	-	0.62	2	0.01656	+	0.0087	4	0.01782	-	0.00042	9	0.02755	-	0.34	4	0.01978	+
10	43650944	CSGALNACT2	0.000322396	0.13	1	0.00575	+	NA	NA	NA	NA	6.7e-05	1	0.00172	-	0.4	5	0.00113	-	NA	NA	NA	NA
16	89940232	TCF25	0.000322778	0.95	2	0.02383	+	0.45	6	0.03518	-	7.8e-05	6	0.01034	-	0.003	8	0.01356	-	0.85	4	0.01978	-
7	122755609	SLC13A1	0.000330399	3.9e-06	9	0.01993	-	0.12	5	0.01082	-	0.51	6	0.01552	+	0.54	12	0.01956	-	0.68	3	0.00989	+
4	114376933	CAMK2D	0.00036503	2.9e-05	1	0.00082	-	0.3	1	0.01194	+	0.95	3	0.01609	+	0.17	2	0.01243	+	0.071	2	0.0089	-
16	3273905	ZNF200	0.000387148	0.72	11	0.04685	+	0.29	2	0.01465	+	0.34	5	0.01954	+	3.7e-05	9	0.00191	-	0.041	4	0.01879	-
9	117354865	ATP6V1G1	0.000396416	2.8e-06	2	0.00904	-	NA	NA	NA	NA	0.65	2	0.00517	-	0.43	3	0.02747	+	0.85	1	0.01583	+
10	21104555	NEBL	0.000397645	0.011	8	0.0224	-	0.8	11	0.03072	-	0.9	10	0.02874	+	2.2e-05	21	0.02199	-	0.64	11	0.03462	-
19	45206789	CEACAM16	0.000400237	0.97	3	0.00205	+	0.11	3	0.01369	-	0.085	3	0.00345	-	3.1e-05	4	0.00417	-	0.4	1	0.00495	-
11	43904691	ALKBH3	0.000410027	0.64	3	0.00534	-	2.6e-05	4	0.01003	-	0.47	5	0.02184	+	0.28	7	0.0173	-	0.053	5	0.02275	-
9	37495255	POLR1E	0.000410239	0.012	5	0.01603	-	0.0015	2	0.00048	-	0.0078	1	0.00172	-	0.88	6	0.00235	-	0.94	3	0.00297	+
5	140263018	PCDHA13	0.000411912	0.65	4	0.0111	-	0.27	7	0.03072	-	0.56	3	0.01149	+	0.54	5	0.01391	+	2.2e-06	5	0.01879	-
2	167262143	SCN7A	0.000412289	6.2e-05	12	0.04191	-	0.42	7	0.02658	+	0.53	15	0.05402	+	0.0121	24	0.02938	-	0.7	15	0.05935	-
5	140166395	PCDHA1	0.000415588	0.9	7	0.01993	+	6e-07	8	0.04378	-	0.56	4	0.01897	-	0.42	11	0.04146	-	0.93	6	0.04748	-
17	40272106	CTD-2132N18.3	0.000427884	3.8e-05	2	0.00164	-	0.25	2	0.00239	-	0.55	2	0.00287	+	0.14	2	0.00243	-	NA	NA	NA	NA
1	210857116	KCNH1	0.000429245	0.53	2	0.00144	+	NA	NA	NA	NA	4.6e-05	4	0.00632	-	0.2	3	0.00122	+	NA	NA	NA	NA
14	105404534	AHNAK2	0.000460741	0.14	20	0.03883	+	0.51	27	0.09854	+	0.14	17	0.07126	+	0.52	28	0.05606	-	2.6e-05	19	0.08605	-
1	2441358	PANK4	0.000461037	0.4	1	0.00205	-	NA	NA	NA	NA	NA	NA	NA	NA	0.051	5	0.00191	-	0.00026	2	0.00297	+
2	127956952	CYP27C1	0.000476932	NA	NA	NA	NA	5.3e-05	3	0.01098	-	1	2	0.00402	-	0.02	3	0.00574	-	0.79	1	0.00791	+
9	138516119	GLT6D1	0.000477467	6.1e-06	4	0.01685	-	0.31	2	0.00541	-	0.8	4	0.01034	-	0.24	4	0.00617	+	0.39	3	0.00791	-
12	55820104	OR6C76	0.00047877	0.49	3	0.01294	-	0.6	1	0.00557	+	NA	NA	NA	NA	0.54	5	0.00469	-	5.3e-06	2	0.00297	-
8	72936145	TRPA1	0.00049131	0.00024	7	0.00226	-	0.048	6	0.0113	+	0.58	4	0.02816	+	0.022	7	0.02234	-	1	4	0.02275	+
3	52455721	PHF7	0.000491599	0.34	2	0.01007	+	0.00018	1	0.00191	-	0.049	4	0.00632	-	0.29	2	0.00539	+	NA	NA	NA	NA
5	140864784	PCDHGC4	0.000492744	0.17	8	0.01623	-	0.00026	4	0.02388	-	0.6	9	0.04425	-	0.107	10	0.03312	-	0.052	7	0.03264	-
18	59854886	KIAA1468	0.000493966	0.74	7	0.01993	-	0.13	2	0.02165	-	0.62	2	0.00287	+	0.73	5	0.02086	-	3.4e-06	6	0.03759	-
5	77298814	AP3B1	0.000496274	0.93	5	0.0076	+	0.46	4	0.00907	+	0.32	9	0.03333	+	0.64	13	0.03294	-	1.7e-06	6	0.0178	-
12	106704974	TCP11L2	0.000498169	0.33	4	0.00267	+	0.84	2	0.00493	+	0.2	3	0.00805	-	0.15	6	0.0073	-	1.8e-05	2	0.01088	-
13	26117492	ATP8A2	0.000501684	0.079	4	0.02055	-	0.083	4	0.01067	+	0.002	5	0.01724	+	0.016	5	0.03633	+	0.72	7	0.02967	-
11	59860922	MS4A2	0.000523222	0.33	3	0.01664	-	0.26	2	0.00239	-	0.38	5	0.0069	-	0.72	7	0.00582	-	6.8e-06	3	0.00989	-
11	73141742	FAM168A	0.00053	NA	NA	NA	NA	NA	NA	NA	NA	NA	NA	NA	NA	0.00053	1	0.00035	-	NA	NA	NA	NA
12	123970282	RILPL1	0.000544899	1.9e-05	4	0.02568	-	NA	NA	NA	NA	1	1	0.0023	+	0.34	3	0.01278	-	NA	NA	NA	NA
19	51981792	CEACAM18	0.000553267	0.36	2	0.00123	-	0.0028	5	0.02133	-	0.71	5	0.01724	-	0.0012	10	0.01286	-	0.2	6	0.02671	+
6	149846300	PPIL4	0.000564763	0.48	1	0.00144	+	0.0054	1	0.0008	-	NA	NA	NA	NA	0.0026	4	0.002	+	NA	NA	NA	NA
7	30921965	AQP1	0.00056906	0.87	8	0.01253	+	0.12	6	0.01289	-	0.32	4	0.01494	+	5.5e-06	7	0.0239	-	0.97	5	0.01583	+
1	155896514	KIAA0907	0.00057	0.00057	2	0.01007	-	NA	NA	NA	NA	NA	NA	NA	NA	NA	NA	NA	NA	NA	NA	NA	NA
8	101717149	PABPC1	0.000573812	NA	NA	NA	NA	0.23	2	0.00223	+	NA	NA	NA	NA	0.00023	3	0.01999	+	NA	NA	NA	NA
13	20224202	MPHOSPH8	0.000586576	0.87	1	0.00205	-	0.81	1	0.00159	-	0.56	3	0.00287	-	0.94	7	0.02077	+	5e-07	3	0.00593	-
17	16347325	FAM211A	0.000597976	0.16	2	0.0111	+	0.56	4	0.00684	+	NA	NA	NA	NA	0.31	3	0.00269	+	4e-05	2	0.00396	-
8	145223221	HEATR7A	0.000601551	0.56	3	0.0224	-	0.55	3	0.00366	+	0.83	5	0.00862	-	0.75	8	0.00808	-	1e-06	2	0.00396	-
20	43610574	STK4	0.000605853	0.84	4	0.00164	-	0.8	2	0.0043	-	0.72	2	0.00287	-	5e-07	4	0.0186	-	0.8	4	0.02572	+
7	11500346	THSD7A	0.000607295	5.1e-06	4	0.01151	-	0.39	1	0.00239	+	0.14	8	0.01494	-	0.84	17	0.02903	+	0.83	6	0.02671	-
19	58639808	ZNF329	0.000617701	0.82	2	0.00123	-	0.082	5	0.01067	-	0.021	2	0.01149	-	0.074	6	0.01226	-	0.0019	2	0.00989	-
2	242255830	2020-09-02	0.000625805	NA	NA	NA	NA	0.26	2	NA	NA	0.2	2	NA	NA	0.78	2	NA	NA	2.9e-05	2	NA	NA
1	32834055	BSDC1	0.000628613	0.96	4	0.00411	+	0.0042	1	0.00334	-	0.00013	3	0.0069	-	0.76	4	0.00278	+	0.51	1	0.00297	+
1	163297293	NUF2	0.000636097	3.3e-05	5	0.00431	-	0.59	4	0.0199	+	0.103	5	0.01897	+	0.105	5	0.01877	-	0.98	3	0.00692	+
10	121086097	GRK5	0.000655884	0.038	5	0.00514	+	0.00019	2	0.01528	-	0.18	3	0.00172	-	0.96	5	0.00122	+	NA	NA	NA	NA
15	74703101	SEMA7A	0.000660538	0.74	11	0.01089	-	0.54	6	0.01242	+	0.16	3	0.00575	+	0.00106	9	0.01565	-	0.0032	5	0.0089	-
2	238002837	COPS8	0.000670425	0.04	1	0.00493	-	NA	NA	NA	NA	NA	NA	NA	NA	0.00157	2	0.00026	-	NA	NA	NA	NA
17	8380305	MYH10	0.000671005	0.66	5	0.00699	-	0.044	3	0.00876	-	0.17	5	0.0046	+	0.69	10	0.00539	+	6.5e-05	2	0.00396	-
19	42791482	CIC	0.0006849	0.62	6	0.00822	+	0.42	1	0.0008	-	0.2	2	0.0023	+	4.8e-06	8	0.00348	-	0.91	3	0.00396	+
3	182681777	DCUN1D1	0.0007	0.0007	1	0.00123	-	NA	NA	NA	NA	NA	NA	NA	NA	NA	NA	NA	NA	NA	NA	NA	NA
3	58486772	KCTD6	0.0007	NA	NA	NA	NA	NA	NA	NA	NA	NA	NA	NA	NA	0.0007	2	0.00026	-	NA	NA	NA	NA
19	16764936	C19orf42	0.000719902	NA	NA	NA	NA	0.69	1	0.00048	+	0.93	2	0.00345	-	1.4e-05	2	0.00287	-	NA	NA	NA	NA
16	58538309	NDRG4	0.000749349	0.86	4	0.01377	-	0.00026	2	0.00748	-	0.062	2	0.00287	+	0.42	3	0.00235	-	0.044	1	0.00297	+
14	93652681	TMEM251	0.000755354	0.31	3	0.00555	-	0.018	3	0.01799	+	1	3	0.01782	-	0.16	4	0.01008	-	0.00029	3	0.02077	-
12	53491511	IGFBP6	0.00076	NA	NA	NA	NA	NA	NA	NA	NA	NA	NA	NA	NA	0.00076	2	0.00026	-	NA	NA	NA	NA
4	165961438	TRIM60	0.000762671	0.6	4	0.00123	+	0.00041	5	0.02149	-	0.41	6	0.02356	-	0.013	10	0.0173	-	0.2	5	0.01879	-
4	48896023	OCIAD2	0.000765266	0.35	2	0.00288	-	NA	NA	NA	NA	0.23	1	0.00287	-	0.00012	4	0.00061	+	NA	NA	NA	NA
5	167993100	PANK3	0.000777847	NA	NA	NA	NA	NA	NA	NA	NA	0.02	1	0.00172	+	0.0037	1	0.00043	-	NA	NA	NA	NA
4	55127448	PDGFRA	0.000796099	0.036	5	0.01438	-	0.66	12	0.01767	-	0.11	7	0.02241	-	0.00018	10	0.01478	-	0.59	3	0.01484	-
16	5097882	C16orf89	0.000796739	0.023	3	0.00534	-	0.14	2	0.01767	+	0.017	5	0.01034	-	0.0054	8	0.01165	-	0.94	3	0.01484	+
1	47717238	STIL	0.000806197	1.5e-05	7	0.01294	-	0.8	4	0.00923	-	0.6	8	0.02759	-	0.28	15	0.03772	-	0.14	8	0.02473	+
12	4829956	GALNT8	0.000817962	0.6	11	0.01849	-	0.14	9	0.01926	-	0.73	8	0.01034	-	0.68	13	0.00834	+	6.9e-06	4	0.00791	-
2	120567499	PTPN4	0.000818316	0.95	5	0.01048	-	0.74	2	0.01862	+	0.35	5	0.02759	+	0.65	7	0.0093	-	1.8e-06	3	0.02176	-
16	85834818	COX4I1	0.000819569	NA	NA	NA	NA	NA	NA	NA	NA	NA	NA	NA	NA	0.00014	1	0.00043	-	0.56	1	0.00297	+
10	73199595	CDH23	0.000840972	0.39	32	0.07993	-	0.28	36	0.11605	+	0.71	37	0.11839	-	0.35	51	0.09274	+	1.1e-05	28	0.11672	-
19	51503285	KLK8	0.000842881	0.7	2	0.00493	-	0.18	1	0.00048	-	8.6e-05	3	0.0023	-	NA	NA	NA	NA	NA	NA	NA	NA
3	49004687	ARIH2	0.00085	NA	NA	NA	NA	NA	NA	NA	NA	NA	NA	NA	NA	0.00085	1	0.00026	-	NA	NA	NA	NA
18	44266176	ST8SIA5	0.000850384	0.33	4	0.00103	+	0.0075	3	0.00318	+	0.6	5	0.00287	+	0.12	7	0.01912	-	0.0017	3	0.00297	-
12	8800767	MFAP5	0.00085512	NA	NA	NA	NA	NA	NA	NA	NA	NA	NA	NA	NA	0.83	2	0.00096	+	9.9e-05	2	0.00495	-
21	43733628	TFF3	0.000856166	0.0106	3	0.0039	-	0.31	1	0.01114	-	0.96	1	0.01552	-	0.51	2	0.00035	+	0.00019	1	0.01088	-
15	78917573	CHRNB4	0.000868832	0.055	6	0.00904	-	0.0035	9	0.03582	-	0.023	5	0.02701	-	0.64	10	0.03268	+	0.11	6	0.02374	-
3	15719049	ANKRD28	0.000902167	0.28	5	0.00514	-	0.32	4	0.02149	-	0.101	3	0.00172	-	0.051	10	0.00365	+	0.00071	5	0.00692	-
9	80858484	CEP78	0.000903994	0.58	3	0.00904	+	0.99	6	0.02881	-	0.17	5	0.02069	-	0.99	7	0.01625	-	3.4e-06	5	0.02275	+
9	85863069	FRMD3	0.000905166	6e-07	2	0.00103	-	0.94	5	0.00987	-	0.79	5	0.01552	-	0.83	7	0.01625	-	0.89	4	0.01385	+
15	42126939	JMJD7-PLA2G4B	0.000916581	0.49	18	0.05198	+	5.1e-05	6	0.02038	-	0.096	18	0.04138	+	0.31	31	0.03277	-	0.45	15	0.03759	+
12	101336201	ANO4	0.000932287	0.39	4	0.0076	+	0.00022	1	0.00191	-	0.13	1	0.01264	+	0.033	5	0.00808	+	0.93	2	0.01978	+
11	63713377	NAA40	0.000940567	0.11	1	0.01192	+	0.6	2	0.01449	-	0.064	2	0.00862	+	0.41	2	0.00217	-	0.0002	2	0.00396	-
9	139656670	LCN15	0.000969727	NA	NA	NA	NA	0.87	1	0.00064	-	0.92	2	0.00172	+	1.6e-05	3	0.00061	-	NA	NA	NA	NA
14	73961982	HEATR4	0.0010046	0.23	15	0.03287	-	0.71	4	0.01719	+	0.73	7	0.02011	-	0.61	16	0.01773	+	5.2e-06	10	0.01978	-
11	67203388	PTPRCAP	0.00102652	0.56	3	0.01562	-	NA	NA	NA	NA	0.47	2	0.01149	-	9.7e-06	3	0.00243	-	0.86	2	0.00297	+
15	42133086	PLA2G4B	0.00103006	0.19	13	0.03205	+	3.8e-05	4	0.00414	-	0.19	14	0.02356	+	0.3	20	0.0146	+	0.95	11	0.0178	-
5	1268697	TERT	0.00104222	0.64	2	0.01603	+	0.54	21	0.02802	+	0.76	2	0.0069	+	0.0028	2	0.00026	+	0.00054	2	0.01187	-
15	85326955	ZNF592	0.00105172	0.64	3	0.0111	+	0.85	3	0.01783	+	0.13	6	0.01609	-	0.00098	9	0.02164	-	0.0058	3	0.01682	-
4	110581363	CCDC109B	0.00105785	NA	NA	NA	NA	0.55	4	0.00637	+	0.064	3	0.0046	-	0.8	7	0.00782	+	8.1e-05	2	0.00297	-
9	34255885	KIF24	0.00106928	4.3e-05	9	0.01664	-	0.81	9	0.01369	-	0.19	5	0.01724	-	0.9	15	0.02156	-	0.069	14	0.03363	-
16	2287458	DNASE1L2	0.00107494	0.68	2	0.00925	-	0.51	5	0.01799	+	0.27	6	0.02586	-	0.34	9	0.01295	+	1.3e-05	7	0.02671	-
14	23342582	LRP10	0.00107609	0.013	5	0.01459	-	0.36	2	0.00366	+	0.41	7	0.00575	-	0.9	10	0.00443	+	0.00024	7	0.02176	-
7	56007584	ZNF713	0.0011254	0.00017	1	0.00329	-	0.18	1	0.00048	+	NA	NA	NA	NA	0.5	4	0.0007	+	NA	NA	NA	NA
2	48807796	STON1-GTF2A1L	0.00113397	0.63	10	0.01068	+	0.2	7	0.02483	+	0.00035	11	0.03161	-	0.048	18	0.04363	+	0.21	6	0.02374	-
13	31205171	USPL1	0.0011393	0.49	7	0.03103	-	0.38	4	0.02627	+	0.84	10	0.02586	-	0.013	22	0.02086	-	0.00022	11	0.02572	-
6	151869451	CCDC170	0.00114622	0.00073	11	0.0074	-	0.2	6	0.0086	+	0.36	11	0.03276	-	0.26	22	0.03529	-	0.033	8	0.03858	-
19	863220	CFD	0.00116865	NA	NA	NA	NA	NA	NA	NA	NA	0.41	1	0.00172	-	0.64	2	0.00209	-	6.1e-05	2	0.00989	-
18	61377548	SERPINB11	0.00117041	0.46	4	0.00226	+	0.47	2	0.01656	+	0.0075	6	0.01954	+	0.11	10	0.02347	-	0.0026	4	0.01385	-
11	58891850	FAM111B	0.00119397	0.00081	4	0.01192	-	NA	NA	NA	NA	0.51	4	0.00402	-	0.28	7	0.00504	+	0.023	2	0.00989	-
19	47823038	C5AR1	0.00119454	1.5e-06	4	0.00452	-	0.57	3	0.00478	-	0.83	8	0.01264	+	0.92	7	0.0086	-	0.73	5	0.01583	-
10	75005894	DNAJC9	0.0012	NA	NA	NA	NA	NA	NA	NA	NA	NA	NA	NA	NA	0.0012	2	0.00052	-	NA	NA	NA	NA
16	2263822	PGP	0.00122253	NA	NA	NA	NA	0.62	1	0.00143	+	0.067	2	0.00575	-	0.033	2	0.00191	-	0.002	2	0.00495	-
1	231362783	C1orf131	0.00122338	0.000126	3	0.00986	-	NA	NA	NA	NA	NA	NA	NA	NA	0.97	4	0.00061	+	NA	NA	NA	NA
19	282274	PPAP2C	0.00124987	0.51	3	0.00514	-	0.000124	3	0.01926	-	0.52	7	0.03218	+	0.14	10	0.02599	-	0.11	4	0.01088	-
19	50939276	MYBPC2	0.0012663	0.18	17	0.02877	-	0.023	8	0.03773	-	0.91	16	0.06954	-	0.19	19	0.05241	-	0.00072	10	0.03066	-
7	87563794	ADAM22	0.00127535	0.0016	2	0.01048	-	0.0105	1	0.0008	-	0.89	4	0.00402	-	0.06	9	0.00209	+	0.58	4	0.00495	-
11	63974966	FERMT3	0.00132768	0.7	2	0.00062	-	0.32	2	0.0043	+	0.26	5	0.02069	+	0.41	6	0.01773	+	2.3e-05	3	0.02176	-
3	101060506	SENP7	0.0013337	0.28	7	0.01294	-	4.9e-05	3	0.00382	-	0.81	4	0.00287	-	0.113	10	0.006	-	0.44	6	0.01088	-
6	42176643	MRPS10	0.0013396	NA	NA	NA	NA	0.0085	2	0.00096	-	0.82	4	0.00402	-	0.0017	6	0.0246	-	0.26	2	0.00495	+
19	16060117	OR10H4	0.00134213	0.000105	4	0.0302	-	0.54	2	0.00764	-	0.36	10	0.01724	+	0.78	8	0.00469	+	0.035	4	0.01484	-
1	31883259	SERINC2	0.00135338	9e-05	10	0.01562	-	0.047	4	0.02833	-	0.42	8	0.02241	+	0.61	16	0.0292	-	0.52	9	0.05638	-
17	48940422	TOB1	0.00136991	NA	NA	NA	NA	0.66	1	0.00191	-	NA	NA	NA	NA	0.00021	2	0.0007	-	NA	NA	NA	NA
17	79632308	OXLD1	0.0014	NA	NA	NA	NA	NA	NA	NA	NA	NA	NA	NA	NA	0.0014	2	0.00026	-	NA	NA	NA	NA
19	3728642	TJP3	0.0014188	0.65	5	0.00144	+	0.6	12	0.05587	+	0.26	14	0.0454	-	0.94	17	0.03286	-	6.3e-06	10	0.04649	-
10	112837873	ADRA2A	0.00144675	NA	NA	NA	NA	0.88	3	0.00509	-	0.47	1	0.0023	+	5e-05	2	0.00209	-	NA	NA	NA	NA
5	140236328	PCDHA10	0.00145894	0.67	4	0.01007	+	0.85	4	0.0156	-	0.85	2	0.00862	+	0.56	4	0.01243	+	2.3e-06	5	0.01682	-
8	122626383	HAS2	0.0014628	0.00071	4	0.00205	-	NA	NA	NA	NA	NA	NA	NA	NA	0.21	1	0.00035	-	NA	NA	NA	NA
16	23536684	EARS2	0.00147511	0.97	4	0.02363	+	0.39	7	0.02483	+	0.85	5	0.00805	-	0.48	9	0.02017	+	4.1e-06	4	0.02077	-
10	102566298	PAX2	0.0015	NA	NA	NA	NA	NA	NA	NA	NA	NA	NA	NA	NA	0.0015	2	0.00156	-	NA	NA	NA	NA
14	100847320	WDR25	0.00150239	0.0067	6	0.00288	+	0.49	3	0.00669	-	0.79	5	0.02414	-	0.41	8	0.02503	+	0.00061	7	0.02572	-
19	58867597	ZNF497	0.0015307	0.31	2	0.00308	+	NA	NA	NA	NA	0.16	3	0.00575	-	0.0127	4	0.01486	-	0.0058	1	0.00495	+
9	5231539	INSL4	0.00155913	0.58	2	0.00103	-	0.56	2	0.00414	+	0.0096	3	0.00632	+	0.27	7	0.00365	-	0.00081	2	0.00495	-
19	56001665	SSC5D	0.00156422	0.00012	4	0.01459	-	0.64	2	0.00239	-	0.153	6	0.03506	-	0.087	10	0.03694	+	0.67	7	0.04451	+
12	108082253	PWP1	0.00157597	0.16	1	0.00103	-	0.4	5	0.01067	-	0.11	4	0.02989	+	0.00108	6	0.03094	-	0.091	4	0.02176	-
12	54894320	NCKAP1L	0.00158793	0.55	6	0.00966	+	0.088	7	0.01815	+	0.83	6	0.01667	-	2e-05	12	0.01573	-	0.87	7	0.01978	+
2	27665973	KRTCAP3	0.00159598	0.53	2	0.00288	+	NA	NA	NA	NA	NA	NA	NA	NA	0.00031	2	0.00078	-	NA	NA	NA	NA
9	79634693	FOXB2	0.0016	NA	NA	NA	NA	NA	NA	NA	NA	NA	NA	NA	NA	0.0016	2	0.00026	-	NA	NA	NA	NA
8	32453358	NRG1	0.00160353	0.82	12	0.02424	-	0.35	3	0.0078	+	0.29	9	0.03046	-	0.23	17	0.02781	+	3.7e-05	9	0.03165	-
12	50497834	GPD1	0.00165805	6.4e-05	9	0.00904	-	0.23	4	0.01305	-	0.092	9	0.01322	+	0.72	12	0.01521	-	0.76	8	0.01879	+
19	58517342	CTD-2368P22.1	0.0017	NA	NA	NA	NA	0.0017	1	0.00111	-	NA	NA	NA	NA	NA	NA	NA	NA	NA	NA	NA	NA
1	41499706	SCMH1	0.00171563	0.018	8	0.01377	-	0.103	4	0.01687	-	0.023	5	0.02184	-	0.035	6	0.00904	-	0.52	4	0.01879	-
10	97772358	CC2D2B	0.00171653	0.81	5	0.03246	+	NA	NA	NA	NA	NA	NA	NA	NA	0.00022	3	0.00139	-	NA	NA	NA	NA
13	52603112	UTP14C	0.00173931	0.67	6	0.01212	+	0.84	2	0.01433	+	0.33	7	0.03218	-	0.99	14	0.02981	+	4.3e-06	5	0.01583	+
15	50733640	USP8	0.00174241	0.72	7	0.0113	+	1	2	0.0008	+	0.56	1	0.00632	-	1.07e-05	2	0.00252	+	NA	NA	NA	NA
6	11190642	NEDD9	0.00174942	0.77	3	0.00863	+	0.22	3	0.0078	+	0.7	6	0.01839	+	1.4e-05	11	0.02008	-	0.48	4	0.01385	+
20	44330799	WFDC13	0.00176104	NA	NA	NA	NA	NA	NA	NA	NA	0.56	2	0.00517	-	0.36	3	0.00252	-	0.00013	2	0.00593	+
3	168802737	MECOM	0.00177378	0.6	9	0.0113	+	5.2e-05	7	0.02069	+	0.043	4	0.00862	+	0.68	10	0.00791	+	0.89	5	0.00791	-
10	38343772	ZNF33A	0.00178507	1.08e-05	5	0.00493	-	0.93	5	0.03152	-	0.14	3	0.01839	-	0.64	6	0.01625	-	0.91	3	0.02967	+
17	38926124	KRT26	0.00181103	0.29	4	0.00185	-	0.014	4	0.02547	-	0.11	9	0.02816	+	0.055	8	0.0086	-	0.034	6	0.02176	-
3	121575986	EAF2	0.00182591	0.68	2	0.00144	+	0.77	2	0.00525	+	0.0014	2	0.00805	-	0.0018	3	0.00982	-	0.64	2	0.01484	-
1	231829700	DISC1	0.0018263	0.49	4	0.01068	+	0.43	6	0.02308	-	0.0151	9	0.02816	+	0.45	15	0.02616	+	0.00059	9	0.01978	-
9	91616590	S1PR3	0.00184481	0.62	4	0.01685	+	2.7e-06	4	0.02547	-	0.7	3	0.02126	-	0.84	6	0.01782	-	0.87	4	0.01682	+
1	11073982	TARDBP	0.00188639	NA	NA	NA	NA	0.44	7	0.00207	-	NA	NA	NA	NA	0.00045	1	0.0013	-	NA	NA	NA	NA
19	6467544	DENND1C	0.00188939	2.1e-05	6	0.01829	-	0.88	3	0.00621	-	0.73	7	0.01494	-	0.083	11	0.01017	+	0.79	7	0.0178	-
5	114961392	TMED7	0.0019	0.0019	2	0.0037	-	NA	NA	NA	NA	NA	NA	NA	NA	NA	NA	NA	NA	NA	NA	NA	NA
11	17323361	NUCB2	0.0019	NA	NA	NA	NA	NA	NA	NA	NA	NA	NA	NA	NA	0.0019	2	0.00035	-	NA	NA	NA	NA
12	122657198	IL31	0.0019178	NA	NA	NA	NA	0.0033	1	0.00478	+	0.124	2	0.00345	-	0.071	1	0.00791	+	NA	NA	NA	NA
9	117791664	TNC	0.00193088	0.075	22	0.04294	+	0.44	11	0.03693	+	0.28	24	0.0592	+	0.00017	38	0.06449	-	0.58	22	0.05539	+
9	99521386	ZNF510	0.00193977	0.000102	5	0.00226	-	0.47	4	0.01831	+	0.36	12	0.02069	+	0.064	18	0.02025	-	0.83	11	0.03165	+
19	8651059	ADAMTS10	0.00194453	0.95	4	0.00185	-	0.91	4	0.03025	-	0.2	4	0.02241	-	0.14	10	0.00661	-	3.8e-05	4	0.01978	-
21	19165833	C21orf91	0.00194766	NA	NA	NA	NA	NA	NA	NA	NA	0.57	1	0.00172	+	0.00036	4	0.00122	-	NA	NA	NA	NA
1	11561164	PTCHD2	0.00196162	0.29	4	0.01541	-	0.00033	4	0.01799	-	0.078	5	0.01494	-	0.29	11	0.01104	-	0.43	4	0.0089	+
19	18266699	PIK3R2	0.0019682	0.44	2	0.01788	+	0.88	2	0.00064	-	0.5	3	0.01264	-	7e-06	5	0.00791	-	0.69	4	0.01286	+
2	208993172	CRYGC	0.00197094	0.31	2	0.00657	-	0.21	1	0.01114	+	0.45	2	0.01092	+	0.041	3	0.00669	-	0.00078	2	0.00989	-
11	57464253	ZDHHC5	0.00198239	0.0017	7	0.01274	-	0.07	3	0.00764	+	0.075	7	0.02184	-	0.23	7	0.02547	+	0.46	5	0.00989	+
21	36081038	CLIC6	0.00198258	0.62	2	0.00288	+	0.028	3	0.00764	-	0.063	4	0.01034	-	0.00157	6	0.00887	-	0.55	3	0.00593	-
20	29992741	DEFB121	0.002	NA	NA	NA	NA	NA	NA	NA	NA	NA	NA	NA	NA	0.002	2	0.00035	-	NA	NA	NA	NA
10	124672351	FAM24A	0.002	NA	NA	NA	NA	NA	NA	NA	NA	NA	NA	NA	NA	0.002	1	0.00043	-	NA	NA	NA	NA
14	69967603	PLEKHD1	0.00200536	0.034	5	0.015	+	0.61	2	0.0043	-	0.41	2	0.00575	-	0.0024	4	0.00617	-	0.047	2	0.00396	-
5	149677112	ARSI	0.00204151	0.36	3	0.00164	+	0.52	2	0.00637	-	0.3	9	0.01437	-	2.5e-05	6	0.00409	-	0.7	4	0.00989	+
19	47646845	SAE1	0.00205274	0.98	5	0.02404	-	0.029	2	0.00048	-	NA	NA	NA	NA	0.00111	2	0.00052	-	NA	NA	NA	NA
9	72879245	SMC5	0.002076	9.5e-05	6	0.02383	-	0.72	1	0.00064	-	0.3	5	0.00345	-	1	8	0.00652	+	0.049	5	0.00593	+
19	58152510	ZNF211	0.00208321	4.6e-05	2	0.00267	-	0.35	3	0.01671	+	0.83	4	0.01782	-	0.14	9	0.01252	+	0.54	5	0.01286	+
1	145293490	NBPF10	0.0021	NA	NA	NA	NA	0.0021	2	0.01433	-	NA	NA	NA	NA	NA	NA	NA	NA	NA	NA	NA	NA
7	142417019	U66061.31	0.0021	NA	NA	NA	NA	0.0021	1	0.00844	-	NA	NA	NA	NA	NA	NA	NA	NA	NA	NA	NA	NA
21	45649954	ICOSLG	0.00210058	0.029	4	0.00801	+	NA	NA	NA	NA	NA	NA	NA	NA	0.0077	7	0.00113	+	NA	NA	NA	NA
1	152006266	S100A11	0.00211582	NA	NA	NA	NA	0.035	1	0.00111	-	0.11	1	0.00632	-	0.0085	2	0.00304	+	NA	NA	NA	NA
5	140011867	CD14	0.00213303	NA	NA	NA	NA	NA	NA	NA	NA	0.85	3	0.00172	-	0.36	3	0.00087	+	0.000108	2	0.00495	-
14	76620980	C14orf118	0.00214424	NA	NA	NA	NA	3.8e-05	3	0.01608	-	0.86	2	0.01494	+	0.23	3	0.00774	-	0.75	3	0.01879	-
3	52721305	GNL3	0.00216017	0.00027	7	0.00699	-	0.053	2	0.00525	+	0.76	4	0.00632	+	0.61	11	0.01243	+	0.16	6	0.01682	-
16	77756501	NUDT7	0.00218793	0.95	4	0.01356	-	0.136	3	0.00478	-	0.11	2	0.00402	+	0.38	7	0.00435	+	0.0002	5	0.00989	-
20	43113099	TTPAL	0.0022	NA	NA	NA	NA	NA	NA	NA	NA	NA	NA	NA	NA	0.0022	3	0.00096	-	NA	NA	NA	NA
16	57292435	PLLP	0.00221528	0.00014	2	0.00123	-	NA	NA	NA	NA	0.7	2	0.00402	-	0.15	4	0.00322	-	0.4	1	0.00297	-
12	55846538	OR6C2	0.00227775	0.92	4	0.02979	-	0.23	2	0.00764	-	0.56	4	0.01034	-	0.9	6	0.01808	+	1.07e-05	4	0.01286	-
22	32330282	C22orf24	0.0023	NA	NA	NA	NA	NA	NA	NA	NA	NA	NA	NA	NA	0.0023	3	0.00052	-	NA	NA	NA	NA
2	113479614	NT5DC4	0.0023	NA	NA	NA	NA	0.0023	3	0.00207	-	NA	NA	NA	NA	NA	NA	NA	NA	NA	NA	NA	NA
8	145729727	GPT	0.0023145	0.87	10	0.01993	+	0.72	8	0.03438	+	0.14	8	0.02816	+	0.00035	12	0.01895	-	0.038	9	0.03165	-
11	57480270	TMX2-CTNND1	0.00231854	NA	NA	NA	NA	0.043	1	0.00271	-	NA	NA	NA	NA	0.0058	3	0.00261	-	NA	NA	NA	NA
9	123156790	CDK5RAP2	0.00233714	0.021	8	0.01911	-	0.082	5	0.01576	+	0.24	9	0.01954	+	0.22	18	0.02008	-	0.013	9	0.04748	-
8	19263328	CSGALNACT1	0.00233755	4.2e-05	12	0.04315	-	0.46	3	0.00509	-	0.14	6	0.02011	-	0.47	14	0.01269	+	0.93	4	0.01879	-
18	25532304	CDH2	0.00235358	0.83	4	0.00616	+	0.8	4	0.00987	+	9.1e-06	3	0.00172	-	0.25	7	0.02112	+	0.79	4	0.00791	+
3	142542449	PCOLCE2	0.00236416	0.0097	5	0.00801	-	0.97	3	0.00557	-	0.97	4	0.01034	+	0.143	9	0.00895	+	0.00092	4	0.00791	-
19	2233855	PLEKHJ1	0.00236907	NA	NA	NA	NA	NA	NA	NA	NA	0.73	3	0.00172	-	0.00035	6	0.01417	-	NA	NA	NA	NA
15	65295441	MTFMT	0.00239804	0.88	5	0.03164	+	0.33	3	0.007	+	0.34	5	0.01552	+	0.0031	6	0.00487	-	0.004	4	0.02868	-
4	3129023	HTT	0.00240982	0.0016	12	0.01253	-	0.53	15	0.06336	-	0.17	14	0.04368	-	0.45	22	0.06163	-	0.019	16	0.07122	-
12	54765349	ZNF385A	0.00245281	0.00022	2	0.00123	+	0.95	1	0.01592	-	0.6	3	0.02299	+	0.53	2	0.00365	-	0.019	1	0.01978	+
1	103345315	COL11A1	0.00247049	0.82	11	0.02404	+	0.018	8	0.01894	-	0.024	11	0.03046	-	0.12	16	0.02199	-	0.03	10	0.05836	-
14	21971569	METTL3	0.00248194	0.0022	1	0.00103	-	NA	NA	NA	NA	0.74	2	0.01034	-	0.0045	4	0.00043	-	0.93	1	0.00989	-
7	95750621	SLC25A13	0.00248761	0.51	5	0.00616	+	0.82	3	0.00127	-	NA	NA	NA	NA	3.8e-05	5	0.00348	-	0.43	3	0.00297	+
11	57177579	SLC43A3	0.00252804	0.25	1	0.00411	-	NA	NA	NA	NA	NA	NA	NA	NA	0.00025	5	0.00122	-	0.65	1	0.00297	-
9	35842503	TMEM8B	0.00254364	5.6e-05	4	0.00308	-	0.48	2	0.00127	+	0.11	3	0.01954	-	0.67	5	0.01199	+	0.67	3	0.02176	+
6	3273345	SLC22A23	0.00254422	0.98	2	0.0037	+	0.97	1	0.00175	-	0.79	2	0.00287	+	0.00104	4	0.00209	-	0.0017	3	0.00396	-
2	219526649	BCS1L	0.00254606	1.8e-06	2	0.00185	-	0.95	4	0.00509	+	0.92	2	0.00862	-	0.88	5	0.01469	+	0.96	2	0.00396	-
11	68475966	MTL5	0.00256819	0.11	4	0.01788	-	0.57	2	0.00127	+	0.65	6	0.01839	-	0.0003	6	0.01643	-	0.11	5	0.01088	+
17	72916365	USH1G	0.00259565	0.2	1	0.00062	-	0.58	2	0.0043	+	0.69	5	0.01552	+	0.55	5	0.00652	+	3.1e-05	5	0.0178	-
12	69651628	CPSF6	0.0026	0.0026	1	0.00103	-	NA	NA	NA	NA	NA	NA	NA	NA	NA	NA	NA	NA	NA	NA	NA	NA
19	54802693	LILRA3	0.0026019	0.085	4	0.00863	+	0.33	3	0.00159	-	NA	NA	NA	NA	0.0015	3	0.00061	-	NA	NA	NA	NA
7	99817752	PVRIG	0.00260418	0.13	2	0.0076	+	0.18	1	0.01862	+	NA	NA	NA	NA	0.0018	3	0.00226	-	NA	NA	NA	NA
5	37293008	NUP155	0.00260565	0.9	6	0.00411	-	NA	NA	NA	NA	0.28	5	0.00805	-	3.6e-05	9	0.00495	-	0.8	3	0.00396	+
5	79616083	SPZ1	0.00266959	0.36	4	0.01418	+	0.72	2	0.01226	+	0.38	2	0.00805	+	0.012	3	0.00139	-	0.0012	2	0.00989	-
17	2227572	TSR1	0.00267398	0.052	8	0.02794	+	0.27	11	0.03025	+	0.5	8	0.01782	-	0.75	14	0.01938	-	0.00027	5	0.02671	-
4	155526029	FGG	0.00268299	0.28	6	0.00945	+	0.069	3	0.01576	-	0.11	4	0.02241	+	0.021	8	0.01747	-	0.032	6	0.01978	-
5	140187322	PCDHA4	0.00274676	0.85	3	0.01233	+	0.0037	6	0.03661	-	0.67	4	0.01379	+	0.5	8	0.01938	+	0.0014	6	0.01978	-
10	4872930	AKR1E2	0.00276594	0.19	7	0.02055	-	NA	NA	NA	NA	NA	NA	NA	NA	0.0016	2	0.0007	-	NA	NA	NA	NA
15	76191802	UBE2Q2	0.00277438	NA	NA	NA	NA	0.25	1	0.00064	-	0.15	2	0.00862	-	0.0005	2	0.00322	-	0.42	1	0.00593	+
16	56485625	OGFOD1	0.00278423	0.9	5	0.01068	+	0.52	1	0.00223	+	0.26	4	0.00402	+	0.95	10	0.00565	+	1.3e-05	4	0.00593	-
12	93171826	EEA1	0.00278521	0.54	5	0.00185	-	0.59	3	0.0191	-	0.121	8	0.03621	-	0.0001	12	0.0246	-	0.39	10	0.03165	-
7	150932235	CHPF2	0.00280638	0.97	9	0.03719	-	0.19	7	0.03613	+	0.92	11	0.04253	-	0.00016	26	0.03442	-	0.056	11	0.03956	-
1	8073700	ERRFI1	0.00284506	0.4	3	0.00247	-	0.005	1	0.00191	-	0.97	3	0.0046	-	0.42	7	0.02225	-	0.0019	4	0.00593	-
12	49308284	CCDC65	0.00285789	0.69	7	0.01562	+	0.73	4	0.02451	+	0.94	6	0.0069	-	0.94	12	0.03824	+	3.5e-06	3	0.01088	-
1	246890251	SCCPDH	0.00286623	0.023	5	0.00205	-	0.17	2	0.00143	+	0.25	5	0.01494	-	0.32	9	0.00661	-	0.005	2	0.00791	-
15	76452476	C15orf27	0.0028679	0.044	5	0.00555	-	0.049	1	0.00414	-	0.25	3	0.01149	+	0.24	10	0.01304	+	0.0121	4	0.01682	-
1	153994647	NUP210L	0.00287391	0.17	5	0.02486	-	0.27	5	0.02149	+	0.15	11	0.02356	+	0.0095	12	0.00982	-	0.024	11	0.03165	-
18	22020467	IMPACT	0.00287491	NA	NA	NA	NA	0.72	1	0.00111	+	0.0044	2	0.0023	-	0.015	5	0.00652	-	NA	NA	NA	NA
7	72717986	NSUN5	0.00288044	NA	NA	NA	NA	0.18	3	0.01576	-	0.31	3	0.01034	+	0.039	2	0.00435	-	0.0038	2	0.0089	-
8	79578393	ZC2HC1A	0.00288777	0.032	3	0.01972	+	0.00067	2	0.0035	-	0.37	3	0.00977	+	0.24	5	0.01104	-	0.83	2	0.00495	+
19	18234789	MAST3	0.00289871	0.58	5	0.00637	-	0.52	2	0.01958	+	0.99	3	0.00517	+	0.7	7	0.00565	+	7.6e-06	3	0.01187	-
11	134226202	GLB1L2	0.00294511	1.8e-05	10	0.01336	-	0.53	2	0.00891	-	0.62	6	0.0046	+	0.45	4	0.004	+	0.61	4	0.00593	+
7	5232789	WIPI2	0.00295672	0.41	5	0.01233	-	0.34	2	0.00414	+	NA	NA	NA	NA	6.2e-05	6	0.00304	-	0.99	4	0.00692	-
17	4835895	GP1BA	0.00300689	0.0017	3	0.00699	-	0.19	4	0.00876	+	0.103	5	0.00805	+	0.054	6	0.00808	+	0.93	4	0.01286	+
8	6783479	DEFA6	0.00301164	0.66	1	0.00452	-	0.29	1	0.00111	-	0.017	3	0.00805	-	0.00083	3	0.00956	-	0.62	2	0.00791	+
2	68873071	PROKR1	0.00305157	0.48	4	0.00575	-	NA	NA	NA	NA	0.18	4	0.0069	+	0.043	5	0.00296	+	0.0024	2	0.00297	-
15	100269378	LYSMD4	0.00305666	0.062	5	0.00452	-	0.013	4	0.00493	+	0.31	6	0.01034	-	0.57	12	0.01538	+	0.012	6	0.01187	+
16	86544651	FOXF1	0.00306821	0.56	1	0.01459	-	NA	NA	NA	NA	NA	NA	NA	NA	0.00061	1	0.00035	-	NA	NA	NA	NA
2	37319156	CCDC75	0.00306951	0.22	2	0.01397	+	NA	NA	NA	NA	0.13	1	0.00345	-	0.0018	3	0.00087	-	NA	NA	NA	NA
5	137721931	KDM3B	0.00308177	0.94	3	0.00185	+	0.11	3	0.00637	-	0.53	4	0.00977	+	0.083	11	0.01278	+	0.00038	6	0.01187	-
17	7534678	SHBG	0.00309873	NA	NA	NA	NA	NA	NA	NA	NA	0.0002	2	0.01379	+	0.28	4	0.01269	-	0.93	3	0.00989	-
15	62939517	TLN2	0.00311152	0.17	24	0.05363	+	0.18	7	0.03613	-	0.015	16	0.06322	-	0.053	36	0.04841	+	0.072	18	0.06133	-
15	67500933	AAGAB	0.00313045	0.12	2	0.00082	-	0.047	4	0.01162	-	0.55	2	0.01782	-	0.0078	7	0.01565	-	0.073	4	0.01583	+
1	158368392	OR10T2	0.00318811	0.83	4	0.01849	+	0.64	4	0.00987	+	0.22	6	0.01264	+	0.5	8	0.02503	-	3.1e-05	7	0.01879	-
2	160585568	2020-03-07	0.0032015	0.18	10	NA	NA	0.66	2	NA	NA	0.45	3	NA	NA	0.048	5	NA	NA	0.00071	3	NA	NA
21	47746375	PCNT	0.00325021	0.021	44	0.07869	-	0.17	15	0.08007	+	0.31	28	0.10977	-	0.41	55	0.0731	+	0.0041	30	0.10485	-
12	83289885	TMTC2	0.00329147	0.8	4	0.00781	+	0.058	6	0.01098	-	0.00025	6	0.02644	+	0.96	10	0.01851	+	0.17	3	0.01583	+
16	74657885	RFWD3	0.00330386	0.92	6	0.01294	-	0.91	1	0.00127	-	0.0084	1	0.00287	-	0.00033	7	0.00243	-	0.82	2	0.00396	+
6	105726036	PREP	0.00333879	0.00019	2	0.00164	-	0.18	2	0.00064	+	0.65	4	0.0046	+	0.101	6	0.00278	-	0.86	4	0.00396	+
16	57596332	GPR114	0.00333901	0.68	4	0.00349	-	0.41	4	0.02292	+	0.00078	3	0.00172	-	0.012	6	0.00469	+	0.74	4	0.00692	+
15	49030795	CEP152	0.00339889	0.017	9	0.02856	-	0.0077	8	0.03247	-	0.12	7	0.02356	-	0.42	22	0.01599	+	0.3	6	0.02176	-
17	76115463	TMC6	0.00344938	0.82	4	0.0076	+	0.079	4	0.0226	-	0.86	8	0.02356	+	0.98	13	0.03963	+	3.7e-05	10	0.04352	-
2	113410374	SLC20A1	0.00345547	0.13	1	0.00267	-	0.17	1	0.00207	-	0.77	3	0.0046	-	0.34	3	0.002	-	0.00035	2	0.00297	-
6	135290440	HBS1L	0.00345588	0.46	7	0.03801	+	0.56	6	0.00716	+	0.00063	3	0.01092	-	0.026	6	0.02355	-	0.48	5	0.00692	+
4	1719294	TMEM129	0.00346381	0.00044	2	0.00247	-	NA	NA	NA	NA	NA	NA	NA	NA	0.89	4	0.00043	-	NA	NA	NA	NA
10	71874784	AIFM2	0.00348204	0.16	4	0.01192	-	0.94	3	0.02276	-	0.14	7	0.03908	-	0.0012	9	0.03642	-	0.081	6	0.04253	-
1	15953261	DDI2	0.0034889	0.0094	2	0.00842	+	NA	NA	NA	NA	NA	NA	NA	NA	0.042	1	0.00043	-	NA	NA	NA	NA
2	220146676	DNAJB2	0.0035	0.0035	3	0.00637	-	NA	NA	NA	NA	NA	NA	NA	NA	NA	NA	NA	NA	NA	NA	NA	NA
19	8577545	ZNF414	0.00351911	0.47	1	0.00144	-	0.0037	1	0.00159	-	NA	NA	NA	NA	0.035	2	0.00122	-	NA	NA	NA	NA
6	31583312	AIF1	0.00355308	0.31	1	0.00986	+	NA	NA	NA	NA	NA	NA	NA	NA	0.0013	2	0.00217	-	NA	NA	NA	NA
6	27860534	HIST1H3J	0.0036	NA	NA	NA	NA	0.0036	1	0.00271	+	NA	NA	NA	NA	NA	NA	NA	NA	NA	NA	NA	NA
19	18679379	KXD1	0.00364962	0.051	1	0.00144	+	NA	NA	NA	NA	0.52	1	0.00172	-	0.0024	3	0.00078	-	NA	NA	NA	NA
4	84015850	PLAC8	0.0037	NA	NA	NA	NA	NA	NA	NA	NA	NA	NA	NA	NA	0.0037	2	0.00052	+	NA	NA	NA	NA
5	139946846	SLC35A4	0.0037211	0.61	2	0.00596	-	0.14	2	0.00239	-	0.24	3	0.01207	+	0.00015	4	0.00417	-	0.73	4	0.00791	-
13	50235186	EBPL	0.00373929	NA	NA	NA	NA	0.25	2	0.00096	-	0.00043	2	0.00172	-	0.61	1	0.00174	+	NA	NA	NA	NA
20	43353380	WISP2	0.00375549	NA	NA	NA	NA	0.066	1	0.00096	+	NA	NA	NA	NA	0.0065	2	0.00043	-	NA	NA	NA	NA
17	27896342	TP53I13	0.0037845	NA	NA	NA	NA	0.26	3	0.02149	+	0.056	2	0.02184	-	0.28	2	0.01504	-	0.0029	2	0.01879	-
3	10219541	IRAK2	0.0037864	0.18	13	0.04274	+	0.95	2	0.01051	-	0.83	7	0.03161	-	0.9	12	0.03546	-	1.8e-05	5	0.03165	-
14	30046511	PRKD1	0.00379669	0.97	6	0.01726	+	NA	NA	NA	NA	0.75	5	0.02471	+	0.068	5	0.00174	-	0.00024	1	0.00297	-
2	128016886	ERCC3	0.00379847	0.2	4	0.0187	+	0.00033	7	0.01226	-	0.81	8	0.01264	-	0.36	10	0.01052	-	0.12	6	0.0178	+
12	96266039	CCDC38	0.0037997	0.55	6	0.03678	-	NA	NA	NA	NA	NA	NA	NA	NA	0.38	10	0.002	-	0.00032	2	0.00396	-
6	30514529	GNL1	0.00380846	0.00031	2	0.00247	-	0.52	4	0.02181	-	0.43	5	0.01264	+	0.038	7	0.01182	+	0.88	4	0.02671	+
19	11546269	PRKCSH	0.00383657	0.13	6	0.01459	-	0.0002	7	0.0242	-	0.92	5	0.01724	+	0.11	9	0.01982	+	0.89	3	0.01682	+
14	66082793	FUT8	0.00384683	0.00076	2	0.00657	-	NA	NA	NA	NA	NA	NA	NA	NA	NA	NA	NA	NA	0.58	1	0.01682	-
9	117400861	C9orf91	0.00384908	0.0004	1	0.01171	-	0.73	2	0.00127	+	0.23	1	0.00287	+	NA	NA	NA	NA	0.18	1	0.00495	+
7	141635690	CLEC5A	0.00389083	0.47	1	0.00103	+	NA	NA	NA	NA	NA	NA	NA	NA	0.00095	3	0.00139	-	NA	NA	NA	NA
3	73433697	PDZRN3	0.00389219	0.23	1	0.0039	+	0.24	2	0.01942	+	0.67	7	0.01954	+	0.00017	7	0.01773	-	0.38	5	0.01978	+
6	132636774	MOXD1	0.00392604	NA	NA	NA	NA	0.96	5	0.00143	+	0.11	4	0.0023	-	0.025	8	0.00191	-	0.0047	2	0.00297	+
17	7462960	TNFSF12-TNFSF13	0.00395341	0.0066	2	0.00164	-	0.019	1	0.0008	-	NA	NA	NA	NA	0.56	1	0.00096	+	NA	NA	NA	NA
11	62763248	SLC22A8	0.00396003	NA	NA	NA	NA	0.99	3	0.00191	+	0.86	3	0.02069	-	0.67	6	0.02295	-	2.2e-05	3	0.00495	-
3	9854630	ARPC4-TTLL3	0.00396523	0.013	10	0.04356	-	0.026	2	0.00382	-	0.3	11	0.01897	-	0.026	15	0.01565	-	0.93	11	0.01879	+
19	6002790	RFX2	0.00396566	0.34	8	0.02835	+	0.73	5	0.02738	+	0.13	8	0.01954	-	0.0002	8	0.00591	-	0.38	6	0.02275	+
1	168066163	GPR161	0.00396877	NA	NA	NA	NA	0.8	2	0.00064	+	0.63	3	0.00345	+	0.00014	3	0.0106	-	NA	NA	NA	NA
17	45360730	RP11-290H9.2	0.00398737	0.29	5	0.01438	-	0.56	9	0.0078	-	1.9e-05	5	0.00747	-	0.91	7	0.00504	-	0.88	3	0.00593	+
16	30078860	ALDOA	0.00399619	0.00042	3	0.00267	-	NA	NA	NA	NA	0.27	2	0.00402	+	0.4	3	0.00104	-	0.28	2	0.01385	+
1	92495782	EPHX4	0.004	NA	NA	NA	NA	NA	NA	NA	NA	NA	NA	NA	NA	0.004	2	0.00035	-	NA	NA	NA	NA
14	69341650	ACTN1	0.00403317	NA	NA	NA	NA	NA	NA	NA	NA	0.0005	3	0.00172	-	0.93	2	0.00043	+	NA	NA	NA	NA
17	74076015	ZACN	0.00405284	0.52	3	0.00185	+	0.078	5	0.00764	-	0.38	6	0.00632	-	0.0004	14	0.03312	-	0.41	6	0.02473	-
3	42735150	HHATL	0.00405465	0.2	8	0.00986	-	0.34	5	0.01242	+	0.123	11	0.02586	-	0.54	12	0.01625	-	0.00056	10	0.02077	-
12	7894056	CLEC4C	0.00409448	NA	NA	NA	NA	0.0086	2	0.00048	-	NA	NA	NA	NA	0.055	2	0.00035	-	NA	NA	NA	NA
8	37702012	BRF2	0.00412943	0.15	4	0.00185	+	0.99	2	0.01353	+	0.24	5	0.01264	-	0.0056	6	0.01156	-	0.013	5	0.01583	-
9	107556682	ABCA1	0.00415077	0.0084	17	0.02404	-	0.0033	37	0.0312	-	0.74	18	0.04253	-	0.26	28	0.04094	+	0.49	11	0.03363	+
17	65714095	NOL11	0.00419323	0.77	4	0.02342	+	0.017	2	0.00844	-	0.25	3	0.01207	-	0.54	7	0.01182	-	0.0015	4	0.02077	-
19	2916111	ZNF57	0.00422514	0.025	8	0.01993	+	0.02	3	0.00621	-	0.123	2	0.00575	-	0.044	7	0.00504	+	0.99	4	0.01484	+
1	234041421	SLC35F3	0.00425481	0.26	2	0.00247	-	NA	NA	NA	NA	NA	NA	NA	NA	0.0019	3	0.0007	-	NA	NA	NA	NA
5	148977507	ARHGEF37	0.0043051	0.0057	7	0.01479	-	0.59	4	0.02611	+	0.59	7	0.02414	-	0.0022	12	0.03242	-	0.63	7	0.03363	-
12	13240162	GSG1	0.00430809	0.057	2	0.00082	-	0.019	2	0.00048	-	0.52	4	0.00345	+	0.0104	9	0.01399	-	0.47	6	0.02275	+
6	17764793	KIF13A	0.00431849	0.5	7	0.01685	-	0.61	6	0.03438	-	0.13	11	0.03276	-	0.081	21	0.0412	+	0.00086	8	0.03462	+
4	174219273	GALNT7	0.00436377	0.0034	3	0.00657	-	0.034	4	0.02627	-	0.58	5	0.01494	+	0.22	4	0.01634	+	0.19	4	0.01879	+
6	138745256	NHSL1	0.00436827	0.11	11	0.05917	-	0.0045	8	0.05078	-	0.035	9	0.06379	+	0.45	8	0.03146	-	0.36	6	0.03759	-
2	120194499	TMEM37	0.00439288	NA	NA	NA	NA	NA	NA	NA	NA	0.068	3	0.00402	+	0.0012	4	0.00209	-	0.98	2	0.00396	+
7	66453476	SBDS	0.00440288	0.00065	2	0.00452	-	0.79	10	0.00191	-	NA	NA	NA	NA	NA	NA	NA	NA	NA	NA	NA	NA
9	32973642	APTX	0.00445554	0.99	2	0.00205	+	0.72	2	0.00064	-	0.46	4	0.02529	-	0.00055	7	0.02164	-	0.016	6	0.02671	-
5	42700021	GHR	0.00449355	0.86	2	0.00144	+	0.0043	9	0.03056	-	0.94	5	0.01839	+	0.0035	16	0.01556	-	0.24	9	0.03066	-
17	38319771	CASC3	0.0045201	0.0096	5	0.01746	-	0.8	3	0.0113	-	0.41	2	0.01552	+	0.55	3	0.01078	-	0.0017	2	0.00791	-
11	25004730	LUZP2	0.00457136	0.12	4	0.0074	-	NA	NA	NA	NA	NA	NA	NA	NA	0.5	3	0.00122	+	0.0014	1	0.00297	+
12	15134372	PDE6H	0.00457136	0.2	1	0.00247	+	0.015	2	0.00048	-	0.028	2	0.00172	+	NA	NA	NA	NA	NA	NA	NA	NA
5	55247795	IL6ST	0.00457612	0.57	2	0.00596	-	0.023	5	0.01528	+	0.12	7	0.02299	-	0.0068	9	0.03477	-	0.28	6	0.03066	+
18	44057658	LOXHD1	0.00460042	0.42	21	0.04356	-	0.27	14	0.04234	-	0.065	14	0.05345	-	0.00046	18	0.06267	-	0.89	10	0.03066	-
16	28986603	SPNS1	0.00461163	NA	NA	NA	NA	0.79	4	0.01974	+	0.74	3	0.01437	+	3.5e-05	5	0.01391	-	0.75	2	0.01088	+
15	62147146	VPS13C	0.00461333	0.046	37	0.11403	-	0.74	13	0.04887	-	0.89	30	0.11149	-	0.2	42	0.08327	-	0.0005	19	0.07122	-
5	76728974	WDR41	0.00464074	0.39	7	0.00678	-	0.0066	6	0.02372	-	0.3	7	0.02414	-	0.46	11	0.02086	+	0.0086	6	0.02077	-
11	46765676	CKAP5	0.00466305	0.71	7	0.01459	+	0.85	1	0.00271	-	0.28	4	0.00632	-	0.13	12	0.0106	-	0.00014	7	0.00989	-
10	87362068	GRID1	0.00466924	0.67	5	0.00801	-	NA	NA	NA	NA	NA	NA	NA	NA	0.013	9	0.00278	-	0.0099	4	0.00495	-
14	94512255	OTUB2	0.00467378	0.98	1	0.00452	+	0.00023	2	0.0008	-	NA	NA	NA	NA	0.33	5	0.00643	+	0.21	3	0.00297	+
14	102815042	CINP	0.00468558	0.29	2	0.00144	+	NA	NA	NA	NA	NA	NA	NA	NA	0.0019	5	0.00122	-	NA	NA	NA	NA
9	116854689	KIF12	0.00476956	0.75	2	0.01377	+	0.51	1	0.00684	+	0.104	3	0.00747	-	0.38	4	0.00183	+	0.00021	3	0.00495	-
12	1702470	FBXL14	0.00479212	NA	NA	NA	NA	0.073	3	0.03661	-	0.00032	4	0.01724	-	0.96	5	0.01321	-	0.72	3	0.02077	-
17	73106604	ARMC7	0.0048	NA	NA	NA	NA	NA	NA	NA	NA	NA	NA	NA	NA	0.0048	2	0.00243	+	NA	NA	NA	NA
5	50685756	ISL1	0.0048	NA	NA	NA	NA	NA	NA	NA	NA	NA	NA	NA	NA	0.0048	2	0.00026	-	NA	NA	NA	NA
6	29364508	OR12D2	0.0048015	0.027	3	0.00329	-	0.019	5	0.0269	+	0.091	6	0.03103	-	0.104	6	0.01599	-	0.66	4	0.0277	+
5	143539969	YIPF5	0.0048146	NA	NA	NA	NA	0.59	2	0.00382	-	0.46	3	0.02069	+	0.00033	5	0.02008	+	NA	NA	NA	NA
16	67697633	C16orf48	0.00486905	0.63	1	0.00062	+	7.5e-05	3	0.00366	-	0.76	4	0.00632	+	0.26	6	0.00843	-	0.35	3	0.00297	-
12	108145285	PRDM4	0.00488371	0.23	1	0.00596	+	0.00058	1	0.00096	-	0.82	5	0.0069	+	0.12	9	0.00513	-	0.25	4	0.00692	-
6	13305382	TBC1D7	0.00489481	0.12	8	0.03822	+	0.71	3	0.01146	+	0.46	5	0.01092	+	0.14	7	0.01869	+	0.0006	3	0.0089	-
13	48881492	RB1	0.00491056	NA	NA	NA	NA	0.46	14	0.00748	-	0.16	4	0.00747	+	0.0103	6	0.00504	-	0.022	3	0.0089	-
10	72192816	NODAL	0.00495557	0.52	5	0.01294	+	0.85	1	0.00175	+	NA	NA	NA	NA	0.00021	2	0.00096	-	NA	NA	NA	NA
11	114392694	NXPE1	0.00496559	0.16	6	0.00473	+	0.3	3	0.00876	+	0.32	6	0.01552	+	0.27	12	0.01408	-	0.00081	2	0.01385	-
20	3672122	SIGLEC1	0.0049926	0.077	19	0.06801	+	0.64	10	0.03757	+	0.053	16	0.02529	-	0.24	29	0.02382	-	0.0054	12	0.02868	-
17	64208285	APOH	0.00500661	0.33	5	0.01849	+	NA	NA	NA	NA	NA	NA	NA	NA	0.0018	6	0.00287	-	NA	NA	NA	NA
1	36931973	CSF3R	0.00501047	1	8	0.03411	+	0.00025	8	0.05476	-	0.54	11	0.07356	+	0.12	11	0.04615	+	0.21	9	0.05737	+
5	162890919	HMMR	0.00506515	0.14	11	0.01603	-	0.0003	3	0.01194	-	0.17	4	0.02644	-	0.59	9	0.02564	-	0.82	2	0.0277	-
17	37922259	IKZF3	0.00508607	0.003	5	0.00452	-	0.87	2	0.00287	+	0.052	1	0.00345	+	0.064	4	0.002	-	0.4	2	0.00495	-
21	33296950	HUNK	0.00508832	NA	NA	NA	NA	0.00012	6	0.01401	-	0.5	3	0.02011	+	0.47	8	0.01565	-	0.62	6	0.01385	-
15	65855179	PTPLAD1	0.00509473	0.54	1	0.00226	+	1	2	0.00175	+	0.95	4	0.00402	-	7.3e-06	4	0.00243	-	0.93	2	0.00297	+
20	44166646	WFDC6	0.0051	NA	NA	NA	NA	NA	NA	NA	NA	NA	NA	NA	NA	0.0051	2	0.00043	-	NA	NA	NA	NA
6	46623690	SLC25A27	0.00510883	0.51	3	0.00575	-	0.18	1	0.00096	-	NA	NA	NA	NA	0.00105	3	0.00026	-	NA	NA	NA	NA
5	176759170	LMAN2	0.00511328	NA	NA	NA	NA	0.017	1	0.0156	+	0.27	1	0.01782	+	0.71	6	0.0133	+	0.0054	2	0.0178	-
17	45360730	ITGB3	0.00513885	0.29	5	0.01438	-	0.66	11	0.0086	-	2.3e-05	5	0.00747	-	0.91	7	0.00504	-	0.88	3	0.00593	+
11	57367467	SERPING1	0.00514446	0.0028	1	0.00267	-	0.16	2	0.00414	+	0.055	2	0.00345	+	0.72	4	0.00235	+	NA	NA	NA	NA
12	51080364	DIP2B	0.00514853	0.0023	6	0.00452	+	0.98	4	0.0113	+	0.88	6	0.02299	-	0.81	11	0.01877	+	0.0022	4	0.00989	-
2	11911750	LPIN1	0.00515793	0.88	7	0.01315	-	0.035	4	0.0043	-	0.036	8	0.01149	-	0.068	10	0.006	+	0.047	5	0.00495	-
8	134232908	WISP1	0.00518016	0.033	9	0.01089	+	0.3	1	0.00589	+	0.81	5	0.01092	+	0.78	11	0.00739	-	0.00057	6	0.01088	-
1	27432204	SLC9A1	0.00518219	NA	NA	NA	NA	0.89	2	0.00302	-	0.74	2	0.00345	-	0.16	3	0.00356	+	0.00017	2	0.00495	-
1	155723008	GON4L	0.00518332	0.43	12	0.0224	-	0.0092	4	0.01815	-	0.041	6	0.02931	+	0.2	14	0.01947	+	0.11	5	0.02671	-
15	91419098	FURIN	0.00519592	0.00023	9	0.01808	-	0.052	9	0.03009	-	0.99	8	0.01609	+	0.42	9	0.01964	-	0.72	5	0.01088	+
19	1278847	AC004258.1	0.0052	0.0052	3	0.00226	-	NA	NA	NA	NA	NA	NA	NA	NA	NA	NA	NA	NA	NA	NA	NA	NA
14	94931058	SERPINA9	0.0052084	0.66	6	0.01233	+	0.00027	6	0.0164	-	0.58	5	0.02586	-	0.079	9	0.01408	-	0.44	6	0.01187	+
1	158045965	KIRREL	0.00522359	0.94	5	0.00123	-	1	2	0.01242	+	0.89	2	0.0023	-	0.77	7	0.01956	-	5.6e-06	4	0.01682	-
22	39441434	APOBEC3F	0.00525588	0.76	3	0.00267	+	0.02	4	0.02149	-	0.95	1	0.0046	+	0.012	4	0.01521	-	0.021	2	0.00692	-
8	6372298	ANGPT2	0.00527051	0.54	3	0.01603	+	0.012	2	0.0156	+	0.087	4	0.01552	-	0.009	5	0.0113	+	0.72	4	0.01286	+
9	123673647	TRAF1	0.00527991	0.99	5	0.02651	+	0.25	3	0.01894	+	0.00014	3	0.00402	-	0.53	5	0.002	-	NA	NA	NA	NA
19	21990464	ZNF43	0.0053	NA	NA	NA	NA	NA	NA	NA	NA	NA	NA	NA	NA	0.0053	4	0.00052	-	NA	NA	NA	NA
9	95993170	WNK2	0.00530054	0.74	12	0.03123	-	0.022	3	0.01512	-	0.65	6	0.02931	-	0.0012	9	0.01912	-	0.29	4	0.02868	-
19	46273846	DMPK	0.00530378	0.00111	4	0.01623	-	0.86	2	0.0043	-	0.033	7	0.00862	-	0.39	7	0.00539	-	0.3	5	0.00989	+
3	111821747	C3orf52	0.00533763	0.86	2	0.00062	+	0.13	3	0.02101	+	0.66	6	0.02931	-	0.084	9	0.01512	+	0.0006	6	0.01583	-
12	109510147	USP30	0.00538405	6.7e-05	1	0.00144	-	0.58	4	0.00334	+	0.13	4	0.00287	-	0.81	5	0.00478	-	0.92	2	0.00396	+
5	61747557	IPO11	0.00539434	NA	NA	NA	NA	0.17	2	0.00525	-	0.00067	2	0.0023	-	0.79	3	0.0013	+	0.21	5	0.00791	-
5	172518171	CREBRF	0.0054	NA	NA	NA	NA	NA	NA	NA	NA	NA	NA	NA	NA	0.0054	2	0.00191	-	NA	NA	NA	NA
21	35742799	KCNE2	0.00540537	NA	NA	NA	NA	0.0009	7	0.01719	-	NA	NA	NA	NA	0.72	2	0.00209	+	NA	NA	NA	NA
3	50338021	HYAL1	0.00541672	0.87	4	0.00842	+	0.76	2	0.00446	+	0.097	4	0.0046	-	0.00016	6	0.00504	-	0.37	4	0.00989	-
8	22995702	TNFRSF10D	0.00546561	0.00136	6	0.01294	-	0.0102	3	0.01942	-	0.28	3	0.01092	-	1	14	0.00878	+	0.99	12	0.01682	-
5	80724487	SSBP2	0.00549644	0.62	4	0.00657	-	NA	NA	NA	NA	0.31	1	0.00517	+	0.084	3	0.00356	-	0.0012	1	0.00297	+
13	50594532	KCNRG	0.00558775	0.0063	1	0.0113	+	0.095	1	0.00255	+	NA	NA	NA	NA	0.18	3	0.00113	+	NA	NA	NA	NA
17	39657599	KRT13	0.00559207	0.000171	7	0.02712	-	0.17	7	0.02069	+	0.99	10	0.02874	-	0.6	7	0.00904	+	0.23	8	0.0277	-
14	51712054	TMX1	0.0056	NA	NA	NA	NA	NA	NA	NA	NA	NA	NA	NA	NA	0.0056	3	0.00096	-	NA	NA	NA	NA
8	124085043	WDR67	0.00566086	0.36	4	0.01808	-	0.24	4	0.01671	+	0.79	11	0.02586	+	0.00037	17	0.0106	-	0.16	5	0.02077	-
9	116151901	ALAD	0.00569554	0.66	2	0.00164	+	0.9	2	0.00048	+	NA	NA	NA	NA	0.19	2	0.00061	-	0.00018	2	0.00297	-
15	71447239	THSD4	0.0058111	0.88	6	0.00514	-	2.3e-05	7	0.02595	-	0.76	7	0.01897	-	0.29	21	0.04311	-	0.94	7	0.0366	+
7	102724261	ARMC10	0.00583403	0.53	2	0.00123	+	0.5	3	0.0078	+	0.0048	3	0.01609	+	0.0085	4	0.00339	-	0.39	4	0.00692	+
17	39880966	HAP1	0.00590676	0.84	5	0.01767	-	0.17	4	0.01289	+	0.9	3	0.01782	-	0.00053	7	0.01113	-	0.063	5	0.0366	-
17	56348106	MPO	0.00594528	0.62	3	0.00144	+	0.49	6	0.02022	-	0.11	6	0.03851	-	0.00016	9	0.03268	-	0.81	5	0.03066	+
4	7776469	AFAP1	0.0059769	0.0002	4	0.00308	-	0.37	4	0.00716	-	0.63	8	0.00747	+	0.39	13	0.00556	+	0.24	2	0.00396	+
20	56078504	CTCFL	0.0060135	0.078	4	0.00288	-	0.19	2	0.00175	-	0.0022	4	0.01954	-	0.25	9	0.02173	+	0.54	6	0.02671	-
10	48413661	GDF2	0.0060421	0.00018	6	0.01644	-	0.22	1	0.00111	+	0.91	3	0.00172	-	0.61	3	0.00087	-	NA	NA	NA	NA
20	23669488	CST4	0.0061	NA	NA	NA	NA	NA	NA	NA	NA	NA	NA	NA	NA	0.0061	2	0.00052	-	NA	NA	NA	NA
12	6604331	NCAPD2	0.00610678	0.068	12	0.01705	+	0.93	8	0.03231	-	0.076	8	0.01494	+	0.0012	18	0.01234	-	0.78	12	0.03759	+
18	55319918	ATP8B1	0.0061217	0.000116	7	0.01007	-	0.76	9	0.03136	+	0.07	10	0.02529	-	0.77	14	0.01573	-	0.95	6	0.04451	+
3	130095179	COL6A5	0.00612383	0.71	19	0.03267	+	0.15	14	0.06718	+	0.62	21	0.07126	-	7.2e-05	36	0.107	-	0.95	24	0.10682	+
17	46239844	SKAP1	0.00613561	0.49	2	0.00226	+	NA	NA	NA	NA	NA	NA	NA	NA	0.13	3	0.0007	-	0.0019	2	0.00396	-
12	104174131	NT5DC3	0.00618497	1	3	0.00349	-	0.3	1	0.0164	+	0.87	1	0.01724	+	0.65	1	0.01252	+	2.7e-05	1	0.01187	-
1	185267193	IVNS1ABP	0.00620671	NA	NA	NA	NA	0.043	2	0.00382	+	0.00072	3	0.0023	-	0.92	7	0.00582	-	0.8	4	0.00396	+
7	140035196	SLC37A3	0.0062772	0.45	4	0.02979	+	0.34	4	0.00143	-	0.00084	3	0.00345	-	0.18	10	0.00209	-	NA	NA	NA	NA
20	62705874	RGS19	0.00631265	NA	NA	NA	NA	0.006	2	0.01082	+	NA	NA	NA	NA	0.19	1	0.0173	+	0.11	1	0.01286	+
15	91136869	CRTC3	0.00637446	0.00019	4	0.00205	-	0.052	2	0.00271	+	0.66	4	0.00287	-	0.94	10	0.00356	-	0.78	3	0.00297	-
8	144808923	FAM83H	0.00640696	0.35	6	0.01582	-	0.014	4	0.00844	-	0.024	5	0.02414	+	0.045	9	0.02034	-	0.91	3	0.0089	-
12	50232169	BCDIN3D	0.00640837	0.0022	2	0.00411	-	0.86	5	0.01082	+	0.41	3	0.01609	+	0.27	6	0.01026	+	0.023	5	0.01879	-
12	6341823	CD9	0.00641456	NA	NA	NA	NA	0.98	3	0.00287	-	0.3	3	0.0046	+	0.00018	5	0.00209	-	0.45	1	0.00297	+
7	940181	ADAP1	0.00643389	NA	NA	NA	NA	0.00029	1	0.0008	-	NA	NA	NA	NA	0.82	3	0.00061	-	0.54	2	0.00593	+
16	67429390	ZDHHC1	0.00644726	0.0013	3	0.02219	-	NA	NA	NA	NA	0.69	3	0.00862	-	0.027	3	0.00261	-	0.99	2	0.00297	+
2	113074804	ZC3H6	0.00645848	0.00021	2	0.0113	-	0.47	1	0.01608	+	0.35	3	0.00172	-	0.94	5	0.01764	+	0.15	2	0.00593	-
1	150482145	ECM1	0.00646524	0.89	4	0.00205	+	0.12	2	0.00096	+	0.029	1	0.0023	-	0.0021	8	0.00174	+	0.75	3	0.02077	+
12	81112735	MYF5	0.00649234	0.27	1	0.00062	+	0.37	1	0.0008	-	NA	NA	NA	NA	0.0013	3	0.00113	-	NA	NA	NA	NA
8	107773278	ABRA	0.00665968	0.57	7	0.01253	+	NA	NA	NA	NA	0.00028	3	0.00287	-	0.84	3	0.00191	+	NA	NA	NA	NA
10	118424362	C10orf82	0.0067175	0.22	4	0.00863	+	0.28	1	0.0035	+	NA	NA	NA	NA	0.0022	4	0.00113	-	NA	NA	NA	NA
1	43803863	MPL	0.00677177	0.79	4	0.00514	-	0.77	5	0.00414	+	0.86	5	0.00517	+	1.2e-05	9	0.01008	-	0.83	8	0.00989	+
15	90610517	ZNF710	0.00678362	0.057	5	0.00267	-	0.23	5	0.03598	-	0.22	1	0.00172	-	0.0089	4	0.00269	-	NA	NA	NA	NA
8	43002177	HGSNAT	0.00681589	0.22	5	0.01479	-	0.0016	8	0.01687	-	0.018	3	0.01207	-	1	9	0.0259	-	0.83	3	0.01583	+
6	90604777	GJA10	0.00683147	0.46	2	0.00431	+	0.059	1	0.01544	+	0.024	5	0.01494	-	0.15	12	0.0412	-	0.054	7	0.04946	+
14	70839847	SYNJ2BP	0.0068668	NA	NA	NA	NA	0.37	1	0.00064	+	NA	NA	NA	NA	0.0023	3	0.00078	-	NA	NA	NA	NA
20	60348084	CDH4	0.00699349	0.035	9	0.01931	-	0.0036	6	0.01496	-	0.88	13	0.01092	+	0.082	12	0.01747	-	0.6	9	0.0178	+
6	28358680	ZSCAN12	0.00700677	0.1	2	0.00267	-	0.14	6	0.01146	-	0.0033	1	0.01034	+	0.32	1	0.00921	+	0.37	1	0.00495	+
13	101707799	NALCN	0.00700768	0.42	4	0.00123	-	0.11	6	0.01067	-	0.86	4	0.02126	+	0.27	6	0.00461	+	0.00051	4	0.00989	-
3	183209738	KLHL6	0.00707029	0.0002	5	0.0037	-	NA	NA	NA	NA	0.86	4	0.0023	-	0.84	8	0.00174	+	NA	NA	NA	NA
14	100803423	WARS	0.00709893	1	3	0.01356	-	0.093	2	0.00939	-	0.47	4	0.00977	+	0.00015	4	0.00652	-	0.85	3	0.00692	+
2	125204345	CNTNAP5	0.00713697	0.12	10	0.02733	+	0.74	4	0.01878	+	0.051	10	0.04023	-	0.31	14	0.01982	+	0.004	7	0.02176	-
15	78466127	ACSBG1	0.00717319	0.046	5	0.01336	+	0.47	4	0.02022	-	0.51	4	0.00747	-	0.019	9	0.00539	+	0.027	4	0.00989	+
7	44714134	OGDH	0.00720042	0.91	3	0.00493	-	0.014	3	0.01528	-	0.04	7	0.03103	+	0.62	6	0.0113	-	0.018	3	0.01187	-
12	95478353	FGD6	0.00720374	0.8	8	0.00842	-	0.15	6	0.01082	+	0.48	8	0.01092	-	0.00019	16	0.01782	-	0.52	11	0.02473	+
10	114925369	TCF7L2	0.0072118	0.36	2	0.02034	+	NA	NA	NA	NA	NA	NA	NA	NA	0.0025	5	0.00061	-	NA	NA	NA	NA
7	75511221	RHBDD2	0.0072555	0.0015	3	0.00431	-	0.91	1	0.00907	+	0.52	2	0.01092	+	0.18	4	0.00695	+	0.045	3	0.0089	+
11	46700940	ARHGAP1	0.00728284	0.98	2	0.00205	+	NA	NA	NA	NA	0.00018	2	0.01207	-	0.85	4	0.01408	-	NA	NA	NA	NA
10	67680276	CTNNA3	0.00731471	0.67	13	0.01931	+	0.53	5	0.00509	-	0.52	9	0.01092	-	0.75	13	0.01764	+	4.2e-05	9	0.01286	-
11	71906361	FOLR1	0.00734442	0.89	2	0.00493	+	1.5e-05	2	0.00525	-	0.63	2	0.00805	+	0.94	1	0.00365	+	0.74	1	0.00989	-
7	101928495	SH2B2	0.0073798	NA	NA	NA	NA	NA	NA	NA	NA	0.0042	3	0.00862	+	0.22	2	0.00322	+	NA	NA	NA	NA
20	60714788	PSMA7	0.0074	0.0074	1	0.00062	+	NA	NA	NA	NA	NA	NA	NA	NA	NA	NA	NA	NA	NA	NA	NA	NA
1	156437916	MEF2D	0.00740952	0.064	2	0.00288	+	0.00079	2	0.00446	+	0.93	3	0.0046	-	0.7	3	0.00296	+	0.18	2	0.00495	+
17	73695940	SAP30BP	0.00742434	NA	NA	NA	NA	0.16	1	0.00287	+	0.012	2	0.0046	-	0.08	5	0.00296	-	NA	NA	NA	NA
3	49215451	RP11-694I15.6	0.0074307	0.85	2	0.01356	+	NA	NA	NA	NA	0.0067	1	0.00287	-	0.027	1	0.00304	+	NA	NA	NA	NA
15	75932172	IMP3	0.00746937	0.62	2	0.00801	-	0.19	1	0.0113	+	0.0023	2	0.01092	+	0.158	2	0.01	-	0.14	1	0.0089	+
12	102141003	GNPTAB	0.00750731	0.077	6	0.02198	-	0.16	4	0.00287	-	0.14	7	0.00747	-	0.014	8	0.02842	+	0.25	5	0.02374	+
2	119603999	EN1	0.0076	0.0076	1	0.0039	-	NA	NA	NA	NA	NA	NA	NA	NA	NA	NA	NA	NA	NA	NA	NA	NA
2	99170912	INPP4A	0.00764537	NA	NA	NA	NA	0.41	3	0.0113	+	0.73	4	0.01379	-	0.000146	7	0.00226	-	0.69	2	0.01484	+
2	211302508	LANCL1	0.00769036	0.11	7	0.03781	-	0.51	4	0.00478	+	0.034	3	0.00287	+	0.052	8	0.00322	-	0.063	4	0.0089	-
6	32013975	TNXB	0.00772873	0.56	11	0.02404	-	0.38	23	0.06765	+	0.62	23	0.0523	-	0.00045	27	0.03442	-	0.106	24	0.08605	-
3	148545841	CPB1	0.0077362	0.023	8	0.01644	-	0.71	6	0.0164	+	0.67	8	0.03736	+	0.0006	11	0.01773	-	0.96	9	0.05935	+
11	73712464	UCP3	0.00776308	0.48	4	0.01151	+	3.6e-05	4	0.00748	-	0.49	3	0.00632	-	0.88	7	0.00348	-	0.85	4	0.00791	+
17	3343611	SPATA22	0.0077694	0.028	4	0.02712	-	NA	NA	NA	NA	NA	NA	NA	NA	0.035	5	0.00339	-	NA	NA	NA	NA
19	12800595	FBXW9	0.00782665	0.073	5	0.00329	-	0.75	2	0.00493	-	0.076	2	0.0046	+	0.0035	5	0.00669	-	0.44	1	0.00495	-
14	25043671	CTSG	0.00783863	NA	NA	NA	NA	NA	NA	NA	NA	0.045	1	0.00172	-	0.022	3	0.0007	-	NA	NA	NA	NA
13	103418924	TEX30	0.00785246	0.0031	2	0.0037	-	NA	NA	NA	NA	NA	NA	NA	NA	0.32	3	0.00052	+	NA	NA	NA	NA
1	246707842	TFB2M	0.00793933	0.27	4	0.00473	-	0.016	3	0.01847	-	0.22	4	0.02816	+	0.0074	7	0.00721	-	0.93	4	0.01187	+
6	83074734	TPBG	0.00795661	NA	NA	NA	NA	0.0029	3	0.00605	-	0.095	2	0.00517	-	0.15	2	0.004	+	0.77	3	0.02473	+
12	121002888	RNF10	0.00798189	0.38	1	0.00103	+	0.073	4	0.02372	+	0.18	5	0.01034	-	0.8	10	0.01678	-	0.00165	3	0.0089	-
1	156213701	PAQR6	0.00798488	0.016	5	0.00884	-	0.02	1	0.0121	-	0.046	1	0.01379	-	0.56	6	0.0199	-	0.8	3	0.02077	+
6	50807934	TFAP2B	0.00798785	0.6	2	0.01911	-	0.32	1	0.00271	-	0.15	1	0.00345	+	0.029	3	0.00365	+	0.0079	1	0.00396	-
13	106119492	DAOA	0.008	NA	NA	NA	NA	NA	NA	NA	NA	NA	NA	NA	NA	0.008	2	0.00035	-	NA	NA	NA	NA
9	36589555	MELK	0.00804566	0.95	5	0.01438	-	0.043	6	0.02579	+	0.15	5	0.02759	+	0.068	9	0.03998	+	0.016	5	0.02671	-
9	107331464	OR13C8	0.00806959	NA	NA	NA	NA	0.11	2	0.00048	+	0.91	3	0.00287	+	0.18	9	0.02208	+	0.0018	2	0.00396	-
9	132481549	PRRX2	0.00808702	0.54	4	0.00493	+	NA	NA	NA	NA	NA	NA	NA	NA	0.0019	3	0.00087	-	NA	NA	NA	NA
10	104248008	ACTR1A	0.0081	0.0081	2	0.00123	-	NA	NA	NA	NA	NA	NA	NA	NA	NA	NA	NA	NA	NA	NA	NA	NA
15	36936489	C15orf41	0.00813198	0.0041	2	0.00185	-	0.12	1	0.00939	-	NA	NA	NA	NA	0.35	2	0.00061	-	NA	NA	NA	NA
2	162061198	TANK	0.00814678	0.00131	6	0.02856	-	0.68	3	0.02276	-	0.054	6	0.02241	-	0.17	8	0.02269	+	0.83	6	0.03066	-
15	76017452	ODF3L1	0.00819783	NA	NA	NA	NA	0.41	3	0.00493	+	0.26	5	0.01034	-	0.0037	7	0.02077	-	0.084	3	0.01088	-
18	55143924	ONECUT2	0.0082534	0.00043	1	0.00164	-	0.48	2	0.00048	+	NA	NA	NA	NA	0.85	1	0.00035	-	NA	NA	NA	NA
8	53030923	ST18	0.00825861	0.049	12	0.03226	+	0.083	5	0.02881	-	0.61	8	0.02644	+	0.003	15	0.01791	-	0.93	7	0.01583	+
11	57480232	TMX2	0.00827751	0.43	3	0.00966	-	0.039	1	0.00271	-	NA	NA	NA	NA	0.0105	4	0.00269	-	NA	NA	NA	NA
20	139456	DEFB127	0.00827934	NA	NA	NA	NA	NA	NA	NA	NA	0.62	2	0.00172	-	0.0017	2	0.00052	-	NA	NA	NA	NA
12	121660756	P2RX4	0.00828805	0.56	2	0.00884	+	0.47	4	0.0121	+	0.037	2	0.00287	-	0.0038	3	0.00122	+	0.188	2	0.00396	+
11	130750592	SNX19	0.0082947	0.43	6	0.0224	-	0.1	5	0.02674	+	0.14	5	0.02184	+	0.0013	7	0.0279	-	0.89	2	0.01583	+
12	109826540	MYO1H	0.00831157	0.00015	10	0.0602	-	0.38	6	0.01799	-	0.17	8	0.01437	+	0.89	12	0.01486	-	0.81	7	0.02374	+
9	36169539	CCIN	0.00839288	0.023	10	0.02486	-	0.14	2	0.00621	-	0.02	4	0.00862	+	0.11	9	0.02121	-	1	3	0.00791	-
1	145415273	HFE2	0.00840669	NA	NA	NA	NA	0.57	9	0.00525	-	0.21	1	0.00172	-	0.0015	3	0.00061	-	NA	NA	NA	NA
17	4675378	TM4SF5	0.00848135	0.85	2	0.00514	+	0.89	2	0.00048	+	NA	NA	NA	NA	0.00024	4	0.0007	+	NA	NA	NA	NA
17	7462960	TNFSF12	0.0084956	0.0057	2	0.00164	-	0.057	2	0.00111	-	NA	NA	NA	NA	0.56	1	0.00096	+	NA	NA	NA	NA
17	55027115	COIL	0.00858387	0.021	3	0.00781	+	0.029	3	0.00207	-	0.054	3	0.0023	+	0.25	6	0.00348	+	0.89	2	0.00396	+
17	26976071	SDF2	0.00863455	NA	NA	NA	NA	0.079	1	0.00048	+	NA	NA	NA	NA	0.014	1	0.00122	-	NA	NA	NA	NA
2	61420088	USP34	0.00863689	0.29	9	0.00863	+	0.19	6	0.0226	+	0.87	16	0.02471	+	0.028	21	0.01347	+	0.0055	9	0.02967	-
18	61565055	SERPINB2	0.00873186	0.32	6	0.00657	-	0.24	3	0.0078	-	0.31	7	0.01839	+	0.015	9	0.02121	-	0.021	6	0.01385	-
22	23955511	C22orf43	0.00874334	0.2	3	0.01849	+	0.95	2	0.0191	+	0.39	2	0.00287	-	0.0026	4	0.01495	-	0.039	3	0.0178	-
10	99190891	PGAM1	0.00874334	0.033	1	0.00062	-	NA	NA	NA	NA	NA	NA	NA	NA	0.034	1	0.00235	-	NA	NA	NA	NA
10	88911841	FAM35A	0.0088	0.0088	2	0.00514	-	NA	NA	NA	NA	NA	NA	NA	NA	NA	NA	NA	NA	NA	NA	NA	NA
14	69791444	GALNTL1	0.00887796	0.091	4	0.00966	-	0.49	5	0.00876	+	0.27	5	0.00862	-	0.11	10	0.01121	-	0.0058	6	0.01385	-
1	32193049	BAI2	0.00892925	0.44	4	0.00431	+	0.0059	4	0.03343	-	0.45	10	0.0408	-	0.13	11	0.03781	+	0.051	9	0.05539	-
10	75406617	SYNPO2L	0.00893632	0.0002	3	0.00103	-	0.59	3	0.01194	+	0.24	4	0.00517	-	0.37	7	0.00756	+	0.74	3	0.00495	-
1	160969444	F11R	0.00894126	0.021	3	0.00103	-	0.047	1	0.00127	+	0.27	4	0.01782	+	0.032	8	0.01956	-	0.91	3	0.02374	+
12	122091018	MORN3	0.00905157	0.071	4	0.01007	+	0.43	1	0.00621	-	0.88	3	0.00402	-	0.21	6	0.00548	+	0.0014	3	0.00593	-
16	30793621	ZNF629	0.00910397	NA	NA	NA	NA	0.0128	4	0.01178	-	0.96	3	0.00977	+	0.0037	5	0.00965	-	0.84	4	0.00791	+
17	15611546	AC005324.8-001	0.00917966	NA	NA	NA	NA	0.66	1	0.00064	+	0.76	3	0.00805	-	0.035	4	0.02147	-	0.0022	2	0.00593	+
17	8644854	CCDC42	0.00918279	0.29	3	0.00719	+	0.094	3	0.00732	-	0.0043	4	0.00345	-	0.43	11	0.00582	+	0.16	2	0.00791	-
5	149495360	PDGFRB	0.00919257	0.38	15	0.06287	-	0.22	7	0.02117	+	0.95	9	0.02356	+	0.000113	15	0.03642	-	0.9	7	0.01978	+
19	9490265	ZNF177	0.00920832	0.92	1	0.00144	-	0.62	1	0.01783	-	0.17	3	0.01724	-	0.0004	8	0.01973	-	NA	NA	NA	NA
5	63496642	RNF180	0.009304	0.0014	7	0.02671	-	0.89	2	0.00334	+	0.59	4	0.00575	+	0.43	6	0.00296	-	0.026	4	0.0089	-
3	39373902	CCR8	0.00932796	0.0032	2	0.01438	-	0.031	2	0.00302	-	0.36	3	0.0046	-	0.3	3	0.00348	+	0.77	2	0.00396	+
21	45557079	AP001055.7	0.00933102	0.093	3	0.00103	-	NA	NA	NA	NA	NA	NA	NA	NA	0.013	3	0.00043	-	NA	NA	NA	NA
12	66546100	TMBIM4	0.00934915	NA	NA	NA	NA	0.74	2	0.00207	-	0.49	4	0.01034	+	0.039	5	0.00765	-	0.0028	3	0.00791	+
1	31769528	SNRNP40	0.00945802	NA	NA	NA	NA	0.31	1	0.00271	-	0.0016	1	0.00172	-	0.42	2	0.00209	-	NA	NA	NA	NA
3	10074592	FANCD2	0.0095316	0.53	9	0.04253	+	0.016	5	0.01608	-	0.34	9	0.03391	+	0.036	14	0.02642	-	0.082	7	0.01879	-
12	105150997	CHST11	0.00954713	0.0005	2	0.00575	-	0.41	1	0.00207	+	0.51	3	0.0092	+	0.68	3	0.01052	+	0.12	2	0.01286	+
2	230902140	SLC16A14	0.00957233	0.0015	3	0.00164	-	NA	NA	NA	NA	NA	NA	NA	NA	0.83	3	0.0007	+	NA	NA	NA	NA
7	151791576	GALNT11	0.00958069	0.44	6	0.00452	+	0.004	4	0.01894	-	0.15	8	0.03333	-	0.056	14	0.01938	-	0.58	9	0.04649	-
11	55904382	OR8J3	0.00958545	0.77	4	0.01007	+	NA	NA	NA	NA	0.4	2	0.00287	-	0.00014	4	0.00191	-	0.95	2	0.00297	+
7	123296159	LMOD2	0.00961504	0.00045	3	0.00678	-	0.58	2	0.00589	-	0.08	4	0.0092	+	0.48	6	0.0086	+	0.86	4	0.01385	+
2	242035466	MTERFD2	0.00968284	0.37	5	0.00884	+	0.2	1	0.00048	+	NA	NA	NA	NA	0.0029	5	0.00556	-	NA	NA	NA	NA
19	41223347	ITPKC	0.00971485	0.99	6	0.01911	-	0.25	1	0.00111	-	0.0014	3	0.00575	-	0.101	7	0.00252	+	0.25	3	0.00692	-
1	43212680	LEPRE1	0.00974493	0.92	9	0.02137	+	0.61	6	0.01369	+	0.58	8	0.02069	-	0.0018	9	0.01173	-	0.015	5	0.01583	-
17	68128241	KCNJ16	0.00975697	0.92	9	0.02774	-	0.62	4	0.00207	-	0.21	6	0.00517	+	0.98	8	0.00365	-	7.5e-05	2	0.00297	-
15	40462771	BUB1B	0.00981087	0.0009	4	0.00288	-	0.12	8	0.00812	+	0.43	10	0.01609	+	0.39	12	0.00704	+	0.49	7	0.01286	+
17	57208700	SKA2	0.00981212	0.79	1	0.00062	-	0.16	1	0.007	-	0.22	1	0.00747	+	0.00038	2	0.0053	-	0.84	1	0.00593	-
19	48715205	CARD8	0.00983662	0.15	10	0.00616	-	0.58	8	0.01321	+	0.92	9	0.01379	-	0.053	11	0.01217	-	0.0021	10	0.02077	-
13	113030772	SPACA7	0.009838	0.68	2	0.00062	+	0.23	2	0.0008	+	NA	NA	NA	NA	0.0014	6	0.00522	-	NA	NA	NA	NA
11	65651040	CTSW	0.00986246	0.36	1	0.00781	+	0.48	2	0.00509	-	0.69	4	0.0046	+	0.00015	10	0.00582	-	0.5	6	0.01187	+
14	52171526	FRMD6	0.00987974	0.34	4	0.00411	+	NA	NA	NA	NA	0.0062	3	0.00805	-	0.45	9	0.00522	+	0.045	5	0.00791	-
10	50947825	OGDHL	0.00990568	0.85	6	0.02014	-	0.12	7	0.01273	+	0.92	7	0.04023	-	0.000137	12	0.01912	-	0.7	6	0.02176	+
6	29454676	MAS1L	0.00992189	0.37	2	0.00226	-	0.019	7	0.03454	-	0.051	7	0.01149	-	0.68	13	0.02495	+	0.037	7	0.02077	-
17	80788899	ZNF750	0.00992239	0.19	9	0.01849	+	0.18	2	0.02308	-	0.0109	6	0.00632	-	0.11	9	0.00504	-	0.22	3	0.01187	-
20	62339942	ZGPAT	0.00993935	0.27	5	0.01808	+	0.7	4	0.00255	-	0.058	3	0.0046	-	0.33	9	0.00243	-	0.0025	5	0.00791	-
11	89947246	CHORDC1	0.01	NA	NA	NA	NA	NA	NA	NA	NA	NA	NA	NA	NA	0.01	1	0.00035	-	NA	NA	NA	NA
19	56223314	NLRP9	0.0100331	0.0072	9	0.03061	-	0.83	3	0.02213	-	0.0032	8	0.05287	+	0.51	12	0.03399	-	0.94	10	0.03858	+
2	44457558	PPM1B	0.0101049	NA	NA	NA	NA	0.53	1	0.00828	+	NA	NA	NA	NA	0.0025	4	0.00087	-	NA	NA	NA	NA
19	8555109	PRAM1	0.0101388	0.82	6	0.02363	+	0.13	5	0.01114	-	0.77	5	0.01379	-	0.42	11	0.0153	-	0.00027	7	0.02374	-
1	27648878	TMEM222	0.0101423	0.86	3	0.00411	+	0.96	4	0.02324	-	0.2	4	0.00517	-	0.047	5	0.00417	+	0.0012	2	0.00495	-
1	113616048	LRIG2	0.0101561	0.8	7	0.01089	+	0.012	3	0.00207	-	0.27	6	0.00977	+	0.3	14	0.00669	+	0.012	6	0.0089	-
12	7280874	RBP5	0.0102307	0.32	2	0.00062	+	NA	NA	NA	NA	0.0042	1	0.00287	+	NA	NA	NA	NA	NA	NA	NA	NA
9	135285840	C9orf171	0.0102364	0.68	6	0.00699	+	0.18	3	0.00621	+	0.42	5	0.01322	+	0.0108	7	0.01608	-	0.017	3	0.02077	-
14	20710981	OR11H4	0.010244	0.33	2	0.00226	-	0.38	5	0.02372	+	0.063	5	0.02011	+	0.052	10	0.02912	+	0.023	8	0.02473	-
20	57597954	TUBB1	0.010307	0.18	5	0.02445	-	0.13	4	0.01608	+	0.3	6	0.01494	+	0.0014	11	0.00739	-	0.97	2	0.00396	+
2	75891827	GCFC2	0.0103181	0.33	9	0.01993	+	0.044	5	0.01385	+	0.77	6	0.02126	+	0.014	11	0.04189	-	0.061	8	0.03462	-
17	15611546	ZNF286A	0.0103185	NA	NA	NA	NA	0.66	1	0.00064	+	0.76	3	0.00805	-	0.043	4	0.02147	-	0.0021	2	0.00593	+
22	20800848	KLHL22	0.0103314	NA	NA	NA	NA	0.13	1	0.00207	+	0.64	1	0.00287	+	0.0028	2	0.002	+	NA	NA	NA	NA
22	45810273	RIBC2	0.0103369	0.0023	3	0.00534	-	0.9	3	0.0277	-	0.82	5	0.02931	-	0.47	6	0.02807	+	0.012	4	0.02176	-
3	49149169	USP19	0.0104014	0.78	5	0.00247	-	0.00032	6	0.01942	-	0.057	10	0.02299	-	0.97	16	0.02877	-	0.7	6	0.01484	+
19	19625992	TSSK6	0.0104155	NA	NA	NA	NA	NA	NA	NA	NA	0.14	1	0.00172	-	0.0098	1	0.0007	-	NA	NA	NA	NA
12	14766058	GUCY2C	0.010431	0.0003	8	0.02096	-	0.63	7	0.01242	-	0.84	5	0.01322	+	0.13	12	0.01095	-	0.47	7	0.01682	+
15	52427943	GNB5	0.0104342	NA	NA	NA	NA	1	2	0.00732	-	0.9	3	0.01149	+	0.7	4	0.0053	+	7.3e-05	2	0.00989	-
9	125281780	OR1J4	0.0104358	0.13	3	0.00082	-	NA	NA	NA	NA	0.55	1	0.00172	+	0.0033	4	0.01825	-	NA	NA	NA	NA
3	50616353	HEMK1	0.0104568	0.112	3	0.00247	-	0.024	1	0.00127	-	0.033	3	0.02184	-	0.52	6	0.01669	+	NA	NA	NA	NA
1	209961910	IRF6	0.0104682	0.3	1	0.00534	+	NA	NA	NA	NA	NA	NA	NA	NA	0.0046	2	0.00087	-	NA	NA	NA	NA
15	32935919	SCG5	0.0104682	0.042	3	0.00925	-	NA	NA	NA	NA	0.12	3	0.00172	-	0.047	5	0.00191	-	NA	NA	NA	NA
20	1099523	PSMF1	0.0104714	0.066	5	0.00288	-	0.66	3	0.00812	+	0.43	4	0.00632	+	0.00056	6	0.00504	-	0.93	3	0.00593	+
14	77697969	TMEM63C	0.0104738	0.0012	4	0.00493	-	0.69	7	0.01783	-	0.061	4	0.01207	-	0.23	6	0.00973	+	0.84	5	0.02077	+
19	54722250	LILRB3	0.0105	NA	NA	NA	NA	0.0105	1	0.00191	-	NA	NA	NA	NA	NA	NA	NA	NA	NA	NA	NA	NA
9	127215772	GPR144	0.0105945	1	9	0.01623	-	0.054	8	0.01449	+	0.029	10	0.01782	+	0.0072	17	0.04633	-	0.88	13	0.05737	+
12	80014927	PAWR	0.0106261	1	2	0.00288	+	NA	NA	NA	NA	0.25	2	0.00172	-	0.00023	3	0.00652	-	0.82	2	0.00396	+
13	20978318	CRYL1	0.0106843	0.017	2	0.00103	-	NA	NA	NA	NA	0.13	2	0.00172	+	0.11	5	0.00165	-	NA	NA	NA	NA
5	14602358	FAM105A	0.010744	0.84	4	0.01931	+	0.0027	3	0.0043	-	0.19	4	0.01034	-	0.047	4	0.00574	-	0.5	5	0.00791	-
9	131585069	C9orf114	0.0107729	0.096	2	0.01418	-	0.51	2	0.00271	-	0.046	2	0.00172	-	0.0074	3	0.01191	+	0.61	3	0.01088	+
16	8953028	CARHSP1	0.0107736	NA	NA	NA	NA	0.21	1	0.00048	-	0.22	4	0.0069	-	0.8	5	0.00165	+	0.0013	2	0.00297	-
3	46062776	XCR1	0.0107835	0.017	2	0.01459	-	NA	NA	NA	NA	NA	NA	NA	NA	0.084	2	0.00035	+	NA	NA	NA	NA
16	57794989	KIFC3	0.0108064	0.35	2	0.00288	+	0.21	2	0.01258	+	0.83	5	0.02299	+	0.018	6	0.00348	-	0.0093	5	0.01978	-
2	88472791	THNSL2	0.0109005	0.27	11	0.04356	-	0.4	3	0.02053	+	0.57	4	0.01839	+	0.14	12	0.02329	-	0.0012	5	0.0277	-
9	5549568	PDCD1LG2	0.0109438	0.91	1	0.00123	-	0.012	1	0.01194	-	0.084	1	0.01782	+	0.42	4	0.0007	-	0.027	1	0.0089	+
8	104412688	SLC25A32	0.010989	0.0004	3	0.00452	-	NA	NA	NA	NA	0.55	4	0.00402	+	0.33	7	0.008	+	0.68	2	0.00495	+
1	90152055	LRRC8C	0.0111041	0.88	7	0.02096	-	0.008	2	0.00414	-	0.56	4	0.00632	+	0.35	7	0.00435	+	0.0077	3	0.0089	-
5	89918426	GPR98	0.0111082	0.063	45	0.10931	+	0.24	32	0.16523	+	0.042	56	0.16552	-	0.031	101	0.17888	+	0.54	54	0.182	-
10	50530621	C10orf71	0.011131	8e-05	5	0.01644	-	0.35	6	0.0382	-	0.56	12	0.06092	-	0.68	22	0.04459	-	1	11	0.0366	-
14	58055947	SLC35F4	0.0112274	0.68	4	0.00719	+	NA	NA	NA	NA	NA	NA	NA	NA	0.0022	3	0.00087	-	NA	NA	NA	NA
19	856015	ELANE	0.0112812	0.81	2	0.00493	+	0.54	2	0.00064	+	0.0003	1	0.01782	-	NA	NA	NA	NA	0.39	1	0.01583	-
3	47277065	KIF9	0.0113266	0.028	9	0.02198	-	0.015	5	0.00812	-	0.35	6	0.02701	+	0.31	19	0.02608	-	0.24	4	0.02868	+
1	161042657	PVRL4	0.0113404	0.31	6	0.00349	+	0.99	2	0.01051	-	0.05	8	0.0431	+	0.0051	9	0.03164	-	0.14	5	0.04451	-
3	100100549	TOMM70A	0.0113673	0.16	1	0.00082	-	0.47	2	0.0035	-	0.0005	2	0.00172	-	0.43	3	0.00174	-	0.68	2	0.00297	+
22	41075523	MCHR1	0.0113937	0.024	8	0.03555	-	0.14	4	0.01767	-	0.08	11	0.02586	-	0.076	11	0.0206	+	0.54	7	0.01484	-
1	85405361	MCOLN2	0.0114217	0.67	2	0.00226	-	0.00034	3	0.00525	-	0.3	2	0.0069	+	0.18	9	0.01625	-	0.9	2	0.00495	+
1	213303178	RPS6KC1	0.0114397	0.03	5	0.00205	-	0.43	4	0.02738	-	0.23	8	0.03793	+	0.11	17	0.02938	-	0.034	8	0.04748	-
17	27910045	GIT1	0.0114871	0.0016	3	0.00123	-	NA	NA	NA	NA	NA	NA	NA	NA	0.96	2	0.00061	-	NA	NA	NA	NA
5	1318491	CLPTM1L	0.0116619	0.75	6	0.00945	+	0.00032	4	0.00844	-	0.62	5	0.00805	-	0.13	9	0.00852	+	0.59	5	0.01286	+
17	60469284	EFCAB3	0.0116839	0.33	2	0.00103	-	0.34	1	0.01496	-	0.12	1	0.00172	-	0.0017	3	0.00139	-	0.5	3	0.00297	+
4	4242132	TMEM128	0.0117071	NA	NA	NA	NA	0.0045	1	0.00048	-	0.082	3	0.01782	+	0.74	3	0.01434	+	NA	NA	NA	NA
19	14522323	DDX39A	0.0117131	0.92	2	0.00103	+	NA	NA	NA	NA	0.11	2	0.00172	-	0.0027	3	0.00052	-	NA	NA	NA	NA
2	136598443	MCM6	0.0117256	0.43	5	0.01068	+	0.049	5	0.01799	-	0.025	7	0.02529	+	0.024	10	0.02938	-	0.91	6	0.01187	+
11	4944728	OR51G1	0.0117446	0.105	8	0.00986	-	0.48	6	0.02229	+	0.8	8	0.02069	+	0.0026	9	0.00739	-	0.11	9	0.02473	-
16	28603710	SULT1A2	0.0118	0.0118	2	0.0152	-	NA	NA	NA	NA	NA	NA	NA	NA	NA	NA	NA	NA	NA	NA	NA	NA
4	119649805	SEC24D	0.0118253	0.0012	3	0.01952	+	0.8	3	0.00987	+	0.61	6	0.01552	+	0.051	10	0.02642	-	0.39	5	0.01879	+
7	75864433	SRRM3	0.0118968	0.0065	2	0.01479	-	0.39	2	0.01544	-	0.43	2	0.01494	+	0.22	2	0.00156	+	0.049	2	0.01682	+
1	12907457	HNRNPCL1	0.012	NA	NA	NA	NA	0.012	3	0.01624	+	NA	NA	NA	NA	NA	NA	NA	NA	NA	NA	NA	NA
12	12509865	LOH12CR2	0.012	NA	NA	NA	NA	0.012	1	0.00923	-	NA	NA	NA	NA	NA	NA	NA	NA	NA	NA	NA	NA
3	142769891	U2SURP	0.012	NA	NA	NA	NA	0.012	1	0.00048	+	NA	NA	NA	NA	NA	NA	NA	NA	NA	NA	NA	NA
11	104899901	CASP1	0.0120343	0.021	3	0.0039	-	0.64	5	0.02451	+	0.021	7	0.00862	+	0.058	8	0.02086	-	0.73	4	0.01583	+
9	136337168	SLC2A6	0.0120359	0.68	7	0.01479	+	0.00031	2	0.01767	-	0.9	3	0.01379	-	1	5	0.00947	-	0.063	2	0.0178	-
19	3531959	FZR1	0.0121129	NA	NA	NA	NA	NA	NA	NA	NA	0.21	1	0.0023	+	0.097	4	0.00895	-	0.014	1	0.00297	+
7	134678307	AGBL3	0.0121181	0.56	8	0.01603	+	0.95	7	0.02977	+	0.31	6	0.02816	-	0.0061	9	0.03816	-	0.012	7	0.0544	-
1	111889607	C1orf88	0.0121446	0.0042	3	0.00719	-	NA	NA	NA	NA	NA	NA	NA	NA	0.39	2	0.00574	+	NA	NA	NA	NA
11	55999664	OR5T2	0.0121632	0.17	5	0.02609	+	0.14	1	0.00653	+	0.012	1	0.00862	+	0.25	2	0.00495	+	0.17	1	0.00297	-
9	15422944	SNAPC3	0.0121665	0.65	5	0.00678	+	0.0045	3	0.01496	-	0.66	2	0.02069	-	0.074	4	0.01217	-	0.085	3	0.0178	-
1	19208193	RP13-279N23.2	0.0121736	NA	NA	NA	NA	0.24	2	0.0086	+	0.89	1	0.00402	+	0.00038	2	0.01286	-	0.7	2	0.00692	+
7	108213556	DNAJB9	0.0121819	0.6	2	0.00349	+	NA	NA	NA	NA	0.093	3	0.01897	+	0.00104	4	0.01321	-	0.98	4	0.02077	+
9	37692654	FRMPD1	0.0122968	0.14	16	0.01952	-	0.69	6	0.02786	-	0.84	11	0.03966	+	0.8	31	0.0558	-	0.00019	15	0.03066	-
13	48571013	SUCLA2	0.0123472	NA	NA	NA	NA	0.71	1	0.00239	-	0.34	4	0.0023	+	0.16	5	0.00287	+	0.0015	5	0.00791	+
20	42965841	R3HDML	0.0123516	0.99	3	0.01027	-	0.8	3	0.02818	+	0.25	4	0.01839	-	0.00033	5	0.01825	-	0.19	3	0.02967	-
7	157160173	DNAJB6	0.0123925	0.77	1	0.01459	+	NA	NA	NA	NA	0.41	1	0.00575	-	0.00093	3	0.00061	+	NA	NA	NA	NA
10	91198917	SLC16A12	0.0123977	NA	NA	NA	NA	0.0016	1	0.00366	-	0.54	3	0.00287	-	0.34	6	0.00443	+	NA	NA	NA	NA
5	133534797	PPP2CA	0.0124135	0.028	2	0.00144	-	NA	NA	NA	NA	NA	NA	NA	NA	0.06	1	0.00096	+	NA	NA	NA	NA
20	19941396	RIN2	0.01242	0.012	3	0.00308	-	0.074	8	0.0304	-	0.81	6	0.01782	+	0.116	7	0.01226	-	0.15	5	0.01385	+
11	73687973	UCP2	0.0124699	0.157	1	0.00123	-	0.0065	4	0.00111	-	NA	NA	NA	NA	0.29	5	0.00113	+	NA	NA	NA	NA
6	33254665	WDR46	0.0125323	0.88	3	0.00555	+	NA	NA	NA	NA	0.8	3	0.0023	-	0.006	3	0.00156	-	0.014	2	0.00593	-
19	16612105	C19orf44	0.0125577	0.98	6	0.01623	+	0.12	5	0.01146	-	0.13	6	0.0069	-	0.32	8	0.00452	-	0.0026	6	0.00692	-
22	37966314	LGALS2	0.0125605	0.13	1	0.00082	+	0.013	1	0.0199	+	NA	NA	NA	NA	0.27	6	0.00356	+	0.13	2	0.00791	-
2	1637992	PXDN	0.0125608	0.021	8	0.02322	+	0.28	5	0.02642	-	0.91	7	0.00632	+	0.0041	13	0.00661	-	0.58	7	0.00692	+
4	5570315	EVC2	0.0126015	0.0012	19	0.04623	-	0.36	12	0.04807	+	0.66	13	0.03218	-	0.76	23	0.03764	+	0.059	13	0.04253	+
17	7761512	CYB5D1	0.0126142	0.73	1	0.00103	-	0.84	2	0.01082	-	0.00012	2	0.01207	-	0.29	4	0.01408	-	0.6	2	0.01088	+
6	116265504	FRK	0.0126283	0.0043	3	0.00575	-	0.12	1	0.00732	+	0.086	3	0.0069	-	0.34	8	0.00687	-	0.85	3	0.00593	+
5	140792894	PCDHGA10	0.0126898	0.77	6	0.01089	+	0.62	4	0.02006	+	0.16	6	0.0092	-	0.089	8	0.00774	-	0.0019	4	0.01187	-
1	15287201	KAZN	0.01269	0.14	8	0.02651	+	0.4	5	0.02865	-	0.064	7	0.02011	-	0.0053	8	0.03251	-	0.68	7	0.02671	-
14	24610441	EMC9	0.0127383	0.009	1	0.00082	-	0.048	2	0.01576	+	0.14	2	0.01034	-	1	3	0.01199	+	NA	NA	NA	NA
2	70082038	GMCL1	0.0128227	0.17	3	0.00678	+	NA	NA	NA	NA	0.041	1	0.0046	+	0.044	1	0.00148	+	NA	NA	NA	NA
6	39824130	DAAM2	0.0128575	0.0064	5	0.01479	-	0.27	9	0.04664	+	0.91	21	0.06149	-	0.079	20	0.05545	+	0.106	14	0.06825	+
5	179264564	C5orf45	0.0128605	0.84	3	0.00534	+	0.18	4	0.0121	-	0.12	4	0.01494	+	0.0022	5	0.01043	-	0.33	3	0.01187	+
8	73849154	KCNB2	0.0129863	0.83	2	0.0037	-	0.26	1	0.00191	+	0.004	2	0.0046	-	0.043	3	0.00061	-	0.36	3	0.00593	+
9	3225104	RFX3	0.0129962	NA	NA	NA	NA	0.076	3	0.02229	+	0.054	2	0.02241	-	0.15	3	0.00226	+	0.101	1	0.00692	+
5	158585811	RNF145	0.013	0.013	4	0.00144	-	NA	NA	NA	NA	NA	NA	NA	NA	NA	NA	NA	NA	NA	NA	NA	NA
15	42805628	SNAP23	0.013	0.013	1	0.00226	+	NA	NA	NA	NA	NA	NA	NA	NA	NA	NA	NA	NA	NA	NA	NA	NA
13	107211797	ARGLU1	0.013	NA	NA	NA	NA	NA	NA	NA	NA	NA	NA	NA	NA	0.013	1	0.00026	-	NA	NA	NA	NA
10	104210861	C10orf95	0.013	NA	NA	NA	NA	NA	NA	NA	NA	NA	NA	NA	NA	0.013	1	0.00156	-	NA	NA	NA	NA
6	153323570	MTRF1L	0.013	NA	NA	NA	NA	NA	NA	NA	NA	0.013	1	0.00172	+	NA	NA	NA	NA	NA	NA	NA	NA
17	1370828	MYO1C	0.01308	0.16	8	0.01685	+	0.58	10	0.03709	+	0.57	11	0.0431	+	0.069	18	0.05867	+	0.0037	9	0.04649	-
15	50833350	USP50	0.01308	NA	NA	NA	NA	0.0017	3	0.00239	-	0.25	2	0.00172	-	0.18	8	0.00313	-	0.82	3	0.00495	+
17	3343611	RP11-147K16.2	0.0130874	0.038	4	0.02712	-	NA	NA	NA	NA	NA	NA	NA	NA	0.047	5	0.00339	-	NA	NA	NA	NA
17	48646274	CACNA1G	0.0131084	0.48	10	0.01479	-	0.014	6	0.01369	+	0.63	6	0.02701	+	0.0032	12	0.03607	-	1	7	0.02868	+
16	58052912	USB1	0.0131486	0.058	2	0.00349	+	0.084	1	0.00143	+	NA	NA	NA	NA	0.065	5	0.00148	+	NA	NA	NA	NA
22	32802742	C22orf28	0.0132066	0.0049	1	0.00514	-	0.31	2	0.00414	-	NA	NA	NA	NA	0.045	5	0.00339	-	0.93	2	0.00297	+
11	67401660	TBX10	0.0132607	0.23	2	0.0076	+	0.0117	2	0.00987	-	0.13	3	0.00862	-	0.39	3	0.00834	+	0.101	3	0.00989	+
18	55711905	NEDD4L	0.0133151	0.00013	2	0.00205	-	0.88	2	0.01114	-	0.2	4	0.01609	-	0.73	6	0.01634	-	0.83	3	0.01088	+
1	2106723	PRKCZ	0.0134331	NA	NA	NA	NA	0.89	1	0.00175	+	0.69	2	0.00402	-	0.00053	1	0.00096	-	NA	NA	NA	NA
17	60501370	METTL2A	0.0134939	0.62	1	0.00185	+	NA	NA	NA	NA	0.012	3	0.0023	-	0.044	5	0.00209	-	NA	NA	NA	NA
19	4891239	ARRDC5	0.0134956	0.00035	5	0.01212	-	0.77	3	0.00175	+	0.66	4	0.01609	+	0.53	6	0.01417	+	0.15	4	0.02077	+
1	203740057	LAX1	0.0136281	0.88	6	0.00657	-	0.22	2	0.00748	-	0.75	5	0.02644	+	0.52	9	0.002	-	0.00019	5	0.01385	-
11	5878358	OR52E8	0.0136495	0.079	7	0.01377	-	0.0067	2	0.01942	-	0.17	3	0.01264	+	0.34	4	0.01026	+	0.47	2	0.01484	+
22	30886156	SEC14L4	0.0136521	0.61	6	0.0074	+	0.74	4	0.00207	+	0.57	4	0.02126	-	0.43	8	0.00226	+	0.00013	2	0.00396	-
6	49700930	CRISP3	0.0136786	0.97	6	0.0224	-	0.63	1	0.0008	+	0.00012	2	0.00345	-	0.91	3	0.00304	-	NA	NA	NA	NA
2	20453591	PUM2	0.0137032	0.86	1	0.00062	+	0.11	2	0.00557	-	0.0002	4	0.00862	-	0.91	5	0.00817	+	0.84	3	0.00989	+
16	31102557	VKORC1	0.0137712	0.35	2	0.00945	-	0.004	3	0.00478	-	NA	NA	NA	NA	0.24	1	0.00043	-	NA	NA	NA	NA
5	131714091	SLC22A5	0.0138753	0.57	7	0.00596	+	0.91	10	0.01719	+	0.71	6	0.02299	-	0.0016	9	0.0206	+	0.025	7	0.01682	-
18	77170477	NFATC1	0.0139105	0.28	13	0.02753	-	0.082	8	0.02563	-	0.0023	9	0.01207	-	0.28	14	0.01156	-	1	8	0.01484	-
11	60636633	ZP1	0.0139399	0.57	9	0.0189	+	0.00018	2	0.00844	-	0.82	5	0.03506	+	0.41	10	0.0226	+	0.43	5	0.02967	+
9	89763758	C9orf170	0.014	0.014	2	0.00904	-	NA	NA	NA	NA	NA	NA	NA	NA	NA	NA	NA	NA	NA	NA	NA	NA
4	106639176	GSTCD	0.0140028	0.57	2	0.00164	+	0.27	3	0.00159	+	0.49	1	0.00747	+	0.00022	5	0.00869	-	0.9	1	0.00297	+
11	113650896	CLDN25	0.0140304	0.44	1	0.00349	+	NA	NA	NA	NA	NA	NA	NA	NA	0.0044	4	0.00078	-	NA	NA	NA	NA
3	186915414	RTP1	0.0141653	0.83	4	0.00637	+	0.017	2	0.00653	-	0.13	3	0.00517	+	0.23	4	0.00565	+	0.036	3	0.00989	-
9	33259029	BAG1	0.0141802	0.56	2	0.00349	+	NA	NA	NA	NA	NA	NA	NA	NA	0.0035	3	0.00035	-	NA	NA	NA	NA
7	138732434	ZC3HAV1	0.0142598	0.19	5	0.00884	-	0.93	3	0.0113	-	0.69	4	0.01207	-	0.0034	8	0.01756	-	0.037	6	0.02077	-
13	73336100	DIS3	0.0142641	0.12	10	0.02692	-	0.24	4	0.00748	+	0.45	6	0.01954	-	0.0016	18	0.01573	-	0.74	6	0.02077	+
19	6422423	KHSRP	0.01427	0.0012	1	0.00164	-	NA	NA	NA	NA	0.28	1	0.00172	-	0.54	1	0.00113	+	0.39	2	0.02473	+
18	23854774	TAF4B	0.0143762	0.7	4	0.00637	+	0.24	1	0.00048	+	1	3	0.00345	-	0.022	10	0.00348	-	0.0042	6	0.00989	-
19	7734204	RETN	0.014444	0.83	1	0.00247	-	NA	NA	NA	NA	0.3	1	0.00172	+	0.00034	2	0.002	-	0.85	2	0.00495	-
2	184016281	NUP35	0.0144783	0.0013	2	0.01562	-	NA	NA	NA	NA	0.074	1	0.0046	+	0.79	3	0.00104	+	0.95	2	0.00297	+
12	55945258	OR6C4	0.0145141	0.41	2	0.01664	+	0.00032	4	0.00207	-	1	5	0.00402	-	0.24	11	0.00652	-	0.5	6	0.01484	+
17	40010070	KLHL11	0.0145297	NA	NA	NA	NA	0.0013	2	0.00493	-	0.67	1	0.00632	-	0.17	3	0.0053	+	0.49	2	0.00692	-
21	47404290	COL6A1	0.0147809	0.18	13	0.0076	+	0.4	7	0.02022	-	0.27	11	0.02356	-	0.16	17	0.02842	+	0.0052	9	0.0366	-
4	85525421	CDS1	0.0148179	0.36	2	0.00781	+	0.084	4	0.00748	-	0.132	6	0.01034	+	0.0049	7	0.01304	-	0.83	4	0.0089	+
17	36991482	C17orf98	0.0148408	0.0051	2	0.00205	-	0.74	1	0.00111	+	NA	NA	NA	NA	0.098	2	0.00165	-	NA	NA	NA	NA
9	139571430	AGPAT2	0.0148706	0.53	3	0.00863	-	NA	NA	NA	NA	0.087	1	0.00977	-	0.0025	3	0.0093	-	0.65	1	0.00692	+
13	50080847	PHF11	0.0149865	0.019	3	0.0039	-	NA	NA	NA	NA	NA	NA	NA	NA	0.11	3	0.0053	-	NA	NA	NA	NA
20	32856839	ASIP	0.015	0.015	1	0.00164	-	NA	NA	NA	NA	NA	NA	NA	NA	NA	NA	NA	NA	NA	NA	NA	NA
15	78880752	CHRNA5	0.015028	0.78	4	0.00863	+	NA	NA	NA	NA	0.47	5	0.00345	-	0.122	8	0.00365	+	0.0017	4	0.01286	-
12	122326793	PSMD9	0.0150554	0.76	2	0.00616	+	0.025	4	0.00478	-	0.54	4	0.0069	+	0.0018	6	0.00504	-	0.9	6	0.0089	+
12	12278346	LRP6	0.015062	0.15	5	0.01993	-	0.028	2	0.0008	-	0.55	8	0.00805	+	0.015	16	0.00991	+	0.48	5	0.00692	+
3	3170697	TRNT1	0.0150903	NA	NA	NA	NA	0.18	3	0.00366	+	0.0038	6	0.00977	+	0.13	6	0.00834	-	0.86	3	0.00396	+
19	45532195	RELB	0.0150935	0.002	3	0.00247	-	NA	NA	NA	NA	0.61	3	0.00287	-	0.33	3	0.00183	-	0.19	1	0.00396	-
3	128344820	RPN1	0.0151147	0.016	3	0.00288	-	0.46	2	0.00748	+	0.007	5	0.01264	-	0.59	5	0.00947	+	0.55	5	0.01682	+
16	67228590	E2F4	0.0152248	NA	NA	NA	NA	0.7	1	0.00048	-	0.13	2	0.00345	+	0.0042	2	0.00096	-	NA	NA	NA	NA
12	234929	IQSEC3	0.0152361	0.23	5	0.02116	+	0.0054	3	0.0086	+	0.39	3	0.00747	-	0.16	3	0.00061	-	NA	NA	NA	NA
2	55054839	EML6	0.0152403	0.12	8	0.0189	-	0.99	6	0.01305	+	0.64	13	0.0454	-	0.00053	15	0.03199	-	0.42	12	0.03363	+
5	145465086	PLAC8L1	0.0153741	0.21	2	0.00863	+	NA	NA	NA	NA	0.97	2	0.00345	-	0.0019	3	0.00122	-	NA	NA	NA	NA
11	102195289	BIRC3	0.0153747	0.86	4	0.00904	+	0.78	2	0.01719	+	NA	NA	NA	NA	0.00065	3	0.00113	-	0.18	2	0.00593	-
10	75888896	AP3M1	0.0153872	0.37	1	0.01808	-	0.0075	2	0.00907	-	0.76	2	0.0092	-	0.022	3	0.00843	+	0.37	3	0.00692	-
1	223900410	CAPN2	0.0154365	0.138	11	0.0187	+	0.7	3	0.02197	-	0.62	10	0.03333	-	0.0018	9	0.00704	-	0.16	8	0.03066	-
10	83635785	NRG3	0.0154428	0.74	3	0.01418	+	0.73	4	0.01098	+	0.71	5	0.01149	-	0.3	7	0.00748	+	0.00015	3	0.01187	-
12	95645827	VEZT	0.0154752	0.86	5	0.01274	-	0.083	4	0.0148	-	0.99	7	0.01552	+	0.35	10	0.01243	+	0.0007	7	0.01978	-
9	140323373	NOXA1	0.0155005	0.27	2	0.00781	-	0.055	5	0.03247	-	0.31	3	0.01667	-	0.029	7	0.0226	-	0.13	4	0.02671	-
5	74376396	ANKRD31	0.0155787	0.58	13	0.02466	-	0.057	2	0.02165	+	0.043	7	0.01264	-	0.3	12	0.03051	-	0.041	6	0.01484	-
7	142836203	PIP	0.0156236	0.46	2	0.00247	+	0.74	1	0.01656	-	0.49	3	0.02069	-	0.000112	4	0.00113	-	0.94	3	0.0178	+
16	2215883	TRAF7	0.015638	0.122	3	0.00308	-	NA	NA	NA	NA	NA	NA	NA	NA	0.018	4	0.00156	-	NA	NA	NA	NA
16	49430390	C16orf78	0.0156502	0.0033	2	0.00329	-	1	3	0.00955	+	NA	NA	NA	NA	0.12	4	0.00087	-	NA	NA	NA	NA
9	108424814	TAL2	0.0156625	0.88	3	0.02445	+	NA	NA	NA	NA	NA	NA	NA	NA	0.0025	3	0.0007	-	NA	NA	NA	NA
17	41367905	TMEM106A	0.0156627	0.88	2	0.01007	+	0.000104	2	0.00175	-	NA	NA	NA	NA	0.88	4	0.00313	-	1	2	0.00989	+
5	153372609	FAM114A2	0.0156943	0.23	6	0.00329	-	NA	NA	NA	NA	NA	NA	NA	NA	0.0024	3	0.00096	-	0.72	1	0.00297	+
2	99938565	TXNDC9	0.0158711	NA	NA	NA	NA	0.29	2	0.02515	-	0.068	2	0.02874	-	0.016	2	0.02338	-	0.26	2	0.01978	-
17	4337267	SPNS3	0.0158965	1	3	0.00473	+	0.018	5	0.02022	-	0.55	15	0.03621	+	0.91	20	0.02503	+	0.002	12	0.04352	-
18	44030346	RNF165	0.016	0.016	2	0.00205	-	NA	NA	NA	NA	NA	NA	NA	NA	NA	NA	NA	NA	NA	NA	NA	NA
11	70319250	SHANK2	0.0160055	0.089	13	0.03246	+	0.055	7	0.01703	-	0.037	11	0.04598	-	0.15	27	0.03746	-	0.67	13	0.03561	-
4	57164405	KIAA1211	0.0161551	0.093	6	0.00699	+	0.5	5	0.02292	+	0.54	8	0.03678	+	0.0015	14	0.02103	+	0.49	12	0.02374	-
3	194407731	FAM43A	0.0162285	0.56	1	0.00452	-	NA	NA	NA	NA	0.57	1	0.00287	-	0.0013	2	0.00174	-	NA	NA	NA	NA
3	128181491	DNAJB8	0.0162649	0.85	5	0.02424	+	NA	NA	NA	NA	NA	NA	NA	NA	0.0072	5	0.00078	-	0.068	3	0.00495	-
20	30053322	DEFB124	0.0163045	NA	NA	NA	NA	0.013	1	0.00844	+	0.105	1	0.00575	+	0.16	4	0.01226	-	0.39	2	0.00791	+
6	74072893	KHDC3L	0.0163764	0.064	1	0.00164	-	0.22	1	0.00175	-	0.022	2	0.00172	-	0.08	3	0.00104	+	0.76	1	0.00495	-
16	85667568	KIAA0182	0.0164608	0.025	14	0.01603	-	0.013	7	0.02706	-	0.069	8	0.02931	-	0.91	20	0.02199	-	0.93	10	0.02868	+
8	22550335	EGR3	0.0165875	0.0024	1	0.00123	-	NA	NA	NA	NA	0.98	1	0.00287	+	NA	NA	NA	NA	NA	NA	NA	NA
6	33245441	B3GALT4	0.0166117	NA	NA	NA	NA	NA	NA	NA	NA	NA	NA	NA	NA	0.76	2	0.00035	+	0.0031	3	0.01879	-
17	706933	NXN	0.0166163	NA	NA	NA	NA	0.0015	3	0.00255	-	0.31	3	0.0023	+	0.92	3	0.00078	+	NA	NA	NA	NA
7	140710396	MRPS33	0.0167447	NA	NA	NA	NA	NA	NA	NA	NA	NA	NA	NA	NA	0.58	1	0.00026	-	0.0041	1	0.00297	-
13	111268063	CARKD	0.0167578	0.36	3	0.00267	+	0.39	3	0.01114	+	0.56	8	0.01782	-	0.67	6	0.01512	+	0.00037	5	0.01187	-
7	5643008	FSCN1	0.0168326	0.66	1	0.00062	-	0.43	1	0.0121	+	0.16	3	0.0046	+	0.29	5	0.01234	-	0.00149	3	0.00495	-
8	86351997	CA3	0.0168504	0.018	1	0.00185	+	0.11	1	0.00127	+	NA	NA	NA	NA	0.22	2	0.00156	+	NA	NA	NA	NA
10	124166131	PLEKHA1	0.0169858	0.61	4	0.00205	+	0.47	1	0.00207	-	0.046	2	0.00575	-	0.0029	5	0.00252	+	0.52	2	0.00692	-
17	5336666	C1QBP	0.016986	0.0026	2	0.0039	-	NA	NA	NA	NA	NA	NA	NA	NA	0.93	2	0.00043	-	NA	NA	NA	NA
17	78968905	CHMP6	0.017	NA	NA	NA	NA	0.017	1	0.0008	-	NA	NA	NA	NA	NA	NA	NA	NA	NA	NA	NA	NA
5	40764876	PRKAA1	0.017	NA	NA	NA	NA	NA	NA	NA	NA	NA	NA	NA	NA	NA	NA	NA	NA	0.017	1	0.00297	-
9	36037065	RECK	0.0170173	0.81	5	0.00781	+	0.00031	3	0.0086	-	0.61	3	0.00517	+	0.21	10	0.00391	-	0.62	5	0.00692	-
17	61829786	CCDC47	0.0170613	0.2	2	0.00555	-	0.25	1	0.0043	+	0.14	2	0.0069	+	0.11	3	0.01008	+	0.026	2	0.00495	-
17	39114962	KRT39	0.017204	0.0035	3	0.00452	-	0.69	4	0.00684	+	0.61	5	0.0069	-	0.32	12	0.03798	-	0.043	5	0.01286	-
1	1219397	SCNN1D	0.0174248	0.012	11	0.02466	-	0.17	5	0.01894	+	0.93	16	0.03448	+	0.033	14	0.02382	-	0.33	10	0.03462	+
15	52065939	TMOD2	0.0174547	0.0039	2	0.01151	+	NA	NA	NA	NA	NA	NA	NA	NA	0.64	3	0.00078	+	NA	NA	NA	NA
15	73023725	BBS4	0.0175458	0.013	3	0.00103	-	NA	NA	NA	NA	0.44	3	0.00345	+	0.025	5	0.02025	+	0.66	2	0.00593	+
20	44515322	SPATA25	0.0175613	0.00033	1	0.00062	-	0.18	3	0.02754	-	0.85	2	0.00862	+	0.69	4	0.00939	+	0.6	3	0.0178	-
17	41169899	VAT1	0.0175678	NA	NA	NA	NA	0.3	1	0.00064	+	0.57	1	0.0023	-	0.97	2	0.00061	-	0.00057	2	0.00297	-
20	62500730	TPD52L2	0.0175702	0.89	2	0.00267	+	0.021	2	0.00653	-	0.037	2	0.00287	-	0.055	1	0.00243	-	0.55	1	0.00396	+
19	52934741	ZNF534	0.0176096	0.17	1	0.00349	+	0.00027	4	0.02515	-	0.67	6	0.00402	-	0.91	8	0.01026	+	0.75	3	0.00593	+
2	128631537	AMMECR1L	0.01761	0.77	2	0.00123	-	NA	NA	NA	NA	0.7	1	0.00172	+	0.8	2	0.02321	+	0.00022	1	0.00692	-
7	5983079	RSPH10B	0.0176349	0.42	1	0.00103	-	0.55	3	0.00541	+	NA	NA	NA	NA	0.002	2	0.00035	+	NA	NA	NA	NA
6	53140991	ELOVL5	0.0176607	0.61	1	0.00164	-	0.77	1	0.0008	+	0.024	2	0.00402	+	0.0085	4	0.00183	+	0.22	2	0.00297	+
10	119774577	RAB11FIP2	0.0178277	NA	NA	NA	NA	0.00017	4	0.0234	-	0.76	6	0.0408	+	0.83	7	0.03199	+	0.9	4	0.03165	-
11	13393794	ARNTL	0.0178374	0.16	4	0.01274	-	NA	NA	NA	NA	NA	NA	NA	NA	0.016	1	0.00026	-	NA	NA	NA	NA
17	38028598	ZPBP2	0.0178913	0.14	2	0.00267	+	0.29	1	0.00589	+	0.073	3	0.02414	+	0.0074	7	0.02077	-	0.98	3	0.00396	+
2	102992407	IL18R1	0.0178953	0.84	4	0.00267	-	0.0018	2	0.01178	-	0.79	1	0.01034	+	1	4	0.01678	-	0.018	3	0.00989	-
20	42885925	GDAP1L1	0.0179436	0.15	3	0.00123	-	NA	NA	NA	NA	0.21	2	0.01954	-	0.015	1	0.00035	+	NA	NA	NA	NA
20	47734885	STAU1	0.0179627	NA	NA	NA	NA	NA	NA	NA	NA	NA	NA	NA	NA	0.0029	4	0.0007	-	0.89	3	0.00297	+
14	23567033	C14orf119	0.018	0.018	1	0.00185	-	NA	NA	NA	NA	NA	NA	NA	NA	NA	NA	NA	NA	NA	NA	NA	NA
5	43543191	PAIP1	0.018	0.018	1	0.00267	+	NA	NA	NA	NA	NA	NA	NA	NA	NA	NA	NA	NA	NA	NA	NA	NA
1	197890684	LHX9	0.018058	0.053	2	0.01438	+	NA	NA	NA	NA	NA	NA	NA	NA	0.049	2	0.00061	+	NA	NA	NA	NA
4	4440183	STX18	0.0180996	0.0028	2	0.00575	-	0.93	2	0.00048	+	NA	NA	NA	NA	NA	NA	NA	NA	NA	NA	NA	NA
11	61179392	CPSF7	0.0180996	0.31	1	0.00062	+	NA	NA	NA	NA	NA	NA	NA	NA	0.0084	2	0.00087	-	NA	NA	NA	NA
1	109704618	KIAA1324	0.0181059	0.13	9	0.04376	+	0.91	10	0.01926	+	0.34	6	0.01149	+	0.32	11	0.01521	+	0.0017	5	0.02374	-
16	88494501	ZNF469	0.0181185	0.53	21	0.04376	+	0.36	17	0.09392	-	0.19	11	0.06839	-	0.57	23	0.06023	-	0.00106	18	0.091	-
7	38431369	AMPH	0.0182407	0.44	5	0.015	-	0.97	3	0.01019	-	0.108	4	0.00747	+	0.00048	7	0.0093	-	1	5	0.00692	-
11	864473	TSPAN4	0.0183242	0.0057	4	0.01849	+	0.55	6	0.01035	+	0.44	3	0.00805	+	0.019	4	0.01391	+	0.85	3	0.00692	+
16	2279625	E4F1	0.0183673	0.58	5	0.01007	+	0.46	5	0.01719	+	0.93	4	0.00805	+	0.00017	6	0.00582	-	0.53	4	0.00692	-
1	197057451	ASPM	0.0183971	0.111	27	0.07356	+	0.23	16	0.02929	+	0.57	19	0.06437	+	0.028	45	0.05476	-	0.055	27	0.06034	-
1	154991027	DCST2	0.0184606	0.16	10	0.01479	-	0.0078	9	0.03964	-	0.38	15	0.02989	-	0.19	20	0.01912	+	0.25	9	0.0178	-
7	6502775	KDELR2	0.0184664	0.12	2	0.01048	+	NA	NA	NA	NA	0.13	2	0.00172	-	0.26	3	0.00087	+	0.025	1	0.00297	-
1	9063541	SLC2A7	0.0184787	0.17	4	0.00164	-	0.0066	9	0.04155	-	0.69	8	0.03391	+	0.47	13	0.04146	+	0.062	8	0.03858	-
1	169559396	SELP	0.0185236	0.18	14	0.05178	+	0.00059	4	0.00541	-	0.52	9	0.0069	+	1	16	0.00739	+	0.41	6	0.00791	+
19	45567648	CLASRP	0.0185431	NA	NA	NA	NA	0.11	1	0.00111	-	0.61	3	0.00172	-	0.0095	5	0.00174	-	0.16	2	0.00396	+
7	150745974	ASIC3	0.0185797	7e-05	10	0.01849	-	0.89	5	0.01067	+	0.95	8	0.01207	-	0.63	13	0.00878	-	0.61	7	0.01088	+
5	140762554	PCDHGA7	0.0185906	0.93	5	0.00657	-	0.34	5	0.02722	+	0.55	9	0.01437	-	0.77	15	0.02555	-	0.00017	10	0.03165	-
12	91358072	EPYC	0.0186715	0.36	4	0.01233	+	0.6	1	0.00143	+	0.029	4	0.01494	+	0.118	5	0.01712	-	0.031	3	0.01682	+
15	89056292	DET1	0.0187533	NA	NA	NA	NA	0.76	4	0.00191	+	0.38	4	0.00287	+	0.78	7	0.01017	+	0.00046	2	0.00297	-
19	58797098	ZNF8	0.0187632	0.0047	7	0.0189	-	0.032	4	0.00971	-	0.37	7	0.03161	+	0.61	13	0.02243	-	0.68	5	0.01682	-
5	154267810	GEMIN5	0.0189471	0.007	11	0.03513	-	0.13	6	0.02658	+	0.039	5	0.04368	+	1	12	0.03859	-	0.66	6	0.03165	+
3	149243847	WWTR1	0.0189942	0.5	5	0.0302	+	0.32	1	0.00302	-	0.56	4	0.01667	-	0.64	4	0.01556	+	0.00041	3	0.02077	-
1	151739679	OAZ3	0.019	NA	NA	NA	NA	NA	NA	NA	NA	NA	NA	NA	NA	0.019	3	0.00104	-	NA	NA	NA	NA
11	56344260	OR5M10	0.019	NA	NA	NA	NA	NA	NA	NA	NA	NA	NA	NA	NA	0.019	3	0.00061	+	NA	NA	NA	NA
3	2613232	CNTN4	0.0190055	0.55	4	0.00411	-	0.17	4	0.00653	+	0.11	7	0.01149	+	0.088	12	0.00591	-	0.026	6	0.00989	-
19	53014346	ZNF578	0.0190941	NA	NA	NA	NA	0.28	3	0.00939	-	NA	NA	NA	NA	0.0099	5	0.0007	-	NA	NA	NA	NA
16	75661803	KARS	0.0191363	0.064	3	0.03822	-	0.36	3	0.01051	+	0.54	6	0.01954	+	0.0021	8	0.01312	+	0.91	4	0.01583	+
5	37121749	C5orf42	0.0191893	0.59	22	0.08342	+	0.74	11	0.0191	+	0.14	14	0.03678	+	0.00062	22	0.05267	-	0.63	13	0.03759	-
7	591041	PRKAR1B	0.0193099	0.78	4	0.00842	+	0.77	2	0.00557	+	0.57	2	0.00517	-	0.00032	5	0.006	-	0.22	2	0.00396	-
11	3849236	RHOG	0.0193235	NA	NA	NA	NA	0.8	1	0.00398	+	0.69	1	0.0023	+	0.00022	2	0.00565	-	0.89	1	0.00593	+
7	156437221	RNF32	0.019334	0.97	5	0.01192	+	NA	NA	NA	NA	0.00027	2	0.00172	-	0.59	10	0.002	+	0.7	4	0.00396	+
1	155292171	RUSC1	0.0193569	0.17	3	0.00185	+	0.31	3	0.01003	-	0.36	3	0.00747	-	0.0017	7	0.00608	+	0.75	3	0.00593	+
20	42086724	SRSF6	0.0193826	NA	NA	NA	NA	0.96	2	0.00048	+	0.34	1	0.00402	-	0.0016	3	0.00026	-	NA	NA	NA	NA
9	132591509	C9orf78	0.0194227	0.15	1	0.00082	-	0.36	3	0.00525	+	0.56	1	0.00517	+	0.0036	1	0.00139	+	NA	NA	NA	NA
9	140449959	WDR85	0.0194287	0.7	7	0.01007	-	0.0055	1	0.00414	-	0.81	3	0.02069	-	0.065	5	0.00669	-	0.12	2	0.00297	+
1	68171235	GNG12	0.0194819	NA	NA	NA	NA	0.0033	1	0.00143	-	NA	NA	NA	NA	0.86	1	0.00078	-	NA	NA	NA	NA
2	108910170	SULT1C2	0.0196771	1	5	0.01192	-	0.023	7	0.02038	+	0.0014	6	0.02701	-	0.77	6	0.01469	+	1	4	0.01484	+
10	104159215	NFKB2	0.0196772	NA	NA	NA	NA	0.11	3	0.00462	-	0.8	3	0.0023	+	0.0028	6	0.00252	-	0.45	2	0.00297	+
17	1684605	SMYD4	0.0197083	0.002	10	0.02877	-	0.63	6	0.03741	+	0.46	8	0.04138	-	0.064	15	0.02851	-	0.67	9	0.04154	+
8	17157531	MTMR7	0.0197776	1	3	0.00123	-	0.091	3	0.0113	-	0.0026	5	0.01724	-	0.8	9	0.01086	-	0.132	3	0.01978	-
11	124967615	TMEM218	0.0197934	NA	NA	NA	NA	0.0015	2	0.01687	-	0.44	1	0.0023	+	0.22	2	0.00435	-	0.77	1	0.00297	-
19	37904703	ZNF569	0.0197981	0.77	1	0.00144	+	0.84	1	0.00064	-	NA	NA	NA	NA	0.00083	3	0.00087	-	NA	NA	NA	NA
17	9804399	RCVRN	0.0199015	0.0004	2	0.00616	-	NA	NA	NA	NA	0.59	2	0.00345	-	0.77	3	0.00183	-	0.62	2	0.00297	-
20	1424531	NSFL1C	0.0199633	NA	NA	NA	NA	0.92	2	0.01146	-	0.15	2	0.00287	-	0.02	3	0.004	-	0.041	3	0.00593	+
19	47278859	SLC1A5	0.0199908	0.0039	5	0.0376	-	NA	NA	NA	NA	NA	NA	NA	NA	0.75	7	0.00139	+	NA	NA	NA	NA
16	88620195	C16orf85	0.02	0.02	1	0.01685	-	NA	NA	NA	NA	NA	NA	NA	NA	NA	NA	NA	NA	NA	NA	NA	NA
19	14674472	TECR	0.02	0.02	1	0.00123	+	NA	NA	NA	NA	NA	NA	NA	NA	NA	NA	NA	NA	NA	NA	NA	NA
17	38241000	THRA	0.02	0.02	2	0.01726	-	NA	NA	NA	NA	NA	NA	NA	NA	NA	NA	NA	NA	NA	NA	NA	NA
6	26104280	HIST1H4C	0.02	NA	NA	NA	NA	0.02	2	0.00589	-	NA	NA	NA	NA	NA	NA	NA	NA	NA	NA	NA	NA
16	23568637	UBFD1	0.02	NA	NA	NA	NA	0.02	3	0.01671	-	NA	NA	NA	NA	NA	NA	NA	NA	NA	NA	NA	NA
11	640253	DRD4	0.0202591	0.92	2	0.00103	+	0.14	1	0.00509	-	NA	NA	NA	NA	0.0013	2	0.00061	-	0.69	2	0.00297	+
19	7671365	CAMSAP3	0.0202893	0.94	2	0.00062	+	0.62	2	0.01337	-	0.91	2	0.01724	+	0.48	3	0.00139	-	0.000102	3	0.02176	-
5	114961392	TMED7-TICAM2	0.020347	0.0023	2	0.0037	-	NA	NA	NA	NA	0.95	4	0.0023	+	0.056	4	0.00113	-	0.95	2	0.00297	+
1	43647424	WDR65	0.0203765	0.27	7	0.01479	-	0.098	5	0.03629	-	0.83	6	0.0454	+	0.35	13	0.03564	-	0.0034	7	0.05143	-
22	17444640	GAB4	0.0203845	0.64	3	0.01294	+	0.033	3	0.0121	-	0.42	7	0.01782	+	0.0044	15	0.01295	-	0.67	4	0.00791	+
4	156638428	GUCY1A3	0.0203986	0.0024	3	0.01438	-	NA	NA	NA	NA	0.56	2	0.00287	-	0.14	5	0.00635	-	0.62	2	0.00593	+
3	146233866	PLSCR1	0.020422	0.63	3	0.00863	-	0.47	1	0.00462	+	0.41	1	0.00517	-	0.18	3	0.00296	+	0.0012	2	0.00593	-
10	44052431	ZNF239	0.0204485	0.28	4	0.0113	-	NA	NA	NA	NA	0.0067	3	0.00575	+	0.48	8	0.00296	-	0.13	2	0.00297	-
5	160757907	GABRB2	0.0204739	0.0094	2	0.00267	-	NA	NA	NA	NA	NA	NA	NA	NA	0.32	3	0.00035	-	NA	NA	NA	NA
18	74082536	ZNF516	0.0206855	0.013	9	0.02609	-	0.16	6	0.00796	-	0.041	7	0.02299	-	0.57	12	0.0086	+	0.55	7	0.01088	+
16	68104042	DUS2L	0.020686	0.049	4	0.01377	-	0.71	5	0.00287	+	0.29	3	0.00517	-	0.005	13	0.00522	-	0.53	4	0.00692	+
22	32810378	BPIFC	0.0208015	0.00017	2	0.0076	-	1	3	0.00748	-	0.52	8	0.01264	-	0.5	12	0.00947	-	0.61	6	0.01385	+
11	119210380	C1QTNF5	0.020839	NA	NA	NA	NA	NA	NA	NA	NA	NA	NA	NA	NA	0.83	1	0.00035	+	0.0037	2	0.00297	-
3	45942551	CCR9	0.020842	0.067	4	0.02733	-	0.66	2	0.02483	-	0.28	3	0.01437	+	0.0039	6	0.02051	-	0.56	2	0.00791	+
3	11643410	VGLL4	0.0208432	0.8	2	0.00185	+	0.048	3	0.00191	-	0.0054	3	0.00517	-	0.58	2	0.00078	+	NA	NA	NA	NA
4	8021340	ABLIM2	0.0209132	NA	NA	NA	NA	0.19	5	0.00207	+	0.53	5	0.0092	-	0.0015	6	0.00235	-	0.8	4	0.00495	-
11	2185555	TH	0.0209421	0.47	5	0.0037	+	0.44	6	0.00573	+	0.21	4	0.01149	-	0.00064	10	0.01365	-	0.98	4	0.01286	-
14	24658776	RP11-468E2.2	0.0209836	NA	NA	NA	NA	0.0043	2	0.00159	+	NA	NA	NA	NA	0.72	2	0.00104	-	NA	NA	NA	NA
14	34266697	NPAS3	0.0209866	0.26	2	0.00288	-	0.41	2	0.00255	-	0.27	7	0.00862	-	0.094	9	0.00904	+	0.0101	4	0.00692	-
8	41364598	GOLGA7	0.021	0.021	1	0.00082	-	NA	NA	NA	NA	NA	NA	NA	NA	NA	NA	NA	NA	NA	NA	NA	NA
3	129370346	TMCC1	0.0210067	0.0031	2	0.01048	-	NA	NA	NA	NA	NA	NA	NA	NA	1	1	0.00035	-	NA	NA	NA	NA
2	230632309	TRIP12	0.0210601	0.00048	5	0.00925	-	0.52	8	0.00621	+	0.34	5	0.00402	+	0.39	4	0.00296	+	0.83	5	0.0089	+
6	136882715	MAP3K5	0.0210623	0.58	7	0.01541	-	0.46	3	0.02579	+	0.00061	1	0.01437	+	0.75	7	0.00235	+	NA	NA	NA	NA
2	242129473	ANO7	0.0210708	0.77	16	0.03205	+	0.49	9	0.03136	-	0.92	14	0.0408	+	0.22	26	0.04346	+	0.00036	12	0.04352	-
5	114961392	TICAM2	0.0211121	0.0023	2	0.0037	-	NA	NA	NA	NA	0.95	4	0.0023	+	0.059	4	0.00113	-	0.95	2	0.00297	+
7	141296365	AGK	0.0211428	0.0041	3	0.00185	-	0.046	8	0.007	-	0.55	3	0.00575	+	0.72	7	0.00608	+	0.37	3	0.00396	+
6	153296052	FBXO5	0.0211707	NA	NA	NA	NA	0.49	2	0.02117	-	0.4	2	0.00517	+	0.051	2	0.00304	+	0.0123	2	0.01583	+
6	47251758	TNFRSF21	0.0212591	0.15	3	0.00226	-	0.15	4	0.02515	-	0.12	6	0.02471	+	0.043	12	0.02251	-	0.24	6	0.01978	+
11	122848541	BSX	0.0212944	NA	NA	NA	NA	0.5	1	0.00191	-	0.43	1	0.00287	+	0.93	2	0.01956	+	0.00062	2	0.01978	-
5	158743719	IL12B	0.0213955	0.0107	4	0.00411	-	0.18	1	0.00971	+	0.83	3	0.00977	-	0.16	7	0.00878	+	0.11	1	0.01088	-
7	142919424	TAS2R40	0.0214472	0.14	2	0.00493	-	0.76	1	0.00271	-	NA	NA	NA	NA	0.0056	3	0.00087	-	NA	NA	NA	NA
17	3627347	GSG2	0.0215412	0.94	3	0.0074	+	0.24	4	0.01003	+	0.015	7	0.01437	-	0.056	14	0.0286	-	0.15	8	0.02671	+
7	156979555	UBE3C	0.0216392	0.0066	3	0.01192	-	0.28	4	0.0113	-	0.11	6	0.02069	+	0.44	9	0.01121	-	0.32	6	0.01879	-
12	122326793	RP11-87C12.2	0.0216855	0.76	2	0.00616	+	0.00058	1	0.00239	-	0.14	2	0.00345	+	0.47	2	0.00435	-	0.99	3	0.00297	+
6	108029156	SCML4	0.0216937	0.2	3	0.00329	-	0.0048	3	0.00955	-	NA	NA	NA	NA	0.63	4	0.00487	-	NA	NA	NA	NA
14	91357007	RPS6KA5	0.0216981	0.0027	4	0.00431	-	0.92	3	0.02404	+	0.52	2	0.00862	-	0.89	6	0.00687	-	0.025	5	0.01978	-
2	216861171	MREG	0.0217771	NA	NA	NA	NA	0.17	1	0.00462	-	0.17	2	0.00402	+	0.0108	2	0.00287	+	0.41	1	0.00495	-
1	22141206	LDLRAD2	0.0218696	0.013	1	0.00452	+	NA	NA	NA	NA	NA	NA	NA	NA	0.25	3	0.00035	-	NA	NA	NA	NA
5	128797271	ADAMTS19	0.0219061	0.042	9	0.02568	-	0.79	2	0.00175	-	0.013	7	0.01494	-	0.13	9	0.01434	+	0.52	5	0.01583	+
11	77934602	GAB2	0.0219977	0.0026	8	0.02815	-	0.3	4	0.0035	+	0.45	5	0.0069	-	0.11	8	0.00296	-	0.76	6	0.00791	-
3	4403908	SUMF1	0.0220005	NA	NA	NA	NA	0.56	4	0.00541	+	0.44	3	0.00517	+	0.0025	7	0.00556	-	NA	NA	NA	NA
10	77542765	C10orf11	0.0220092	0.048	2	0.00863	-	0.12	1	0.00096	+	NA	NA	NA	NA	0.107	1	0.00026	-	NA	NA	NA	NA
17	17248203	NT5M	0.0220251	0.12	2	0.00493	-	0.87	1	0.01321	+	0.0022	1	0.01034	-	0.4	3	0.01191	+	0.32	2	0.01484	+
4	667134	ATP5I	0.0220491	0.79	2	0.00247	+	0.0023	1	0.00111	-	NA	NA	NA	NA	0.34	3	0.02051	-	NA	NA	NA	NA
7	129912936	CPA2	0.022087	0.0016	5	0.01253	-	0.24	2	0.00366	+	0.68	1	0.00172	-	0.5	7	0.00235	-	NA	NA	NA	NA
6	49439805	CENPQ	0.0220964	0.43	1	0.00884	+	0.41	2	0.00271	-	0.39	2	0.0046	-	0.0019	3	0.00304	-	NA	NA	NA	NA
17	57682972	DHX40	0.0220985	NA	NA	NA	NA	0.0094	2	0.00048	-	NA	NA	NA	NA	0.35	1	0.00043	+	NA	NA	NA	NA
1	224371065	DEGS1	0.0221297	NA	NA	NA	NA	0.057	2	0.00589	-	0.22	2	0.0092	-	0.012	2	0.00608	+	0.87	2	0.01088	+
9	101498824	ANKS6	0.0221475	0.14	2	0.00699	-	0.19	4	0.01799	-	0.86	8	0.02989	+	0.0048	16	0.04111	-	0.27	9	0.02374	-
10	72532300	TBATA	0.0221501	0.32	8	0.01664	-	0.054	1	0.0008	-	0.75	7	0.01207	-	0.26	8	0.01738	+	0.0088	3	0.01484	-
20	858841	ANGPT4	0.0221797	0.0021	5	0.02301	-	0.096	3	0.01624	-	0.89	6	0.01782	+	0.24	9	0.01512	+	0.69	8	0.02176	-
2	171822466	GORASP2	0.0221899	0.0058	1	0.00288	-	NA	NA	NA	NA	NA	NA	NA	NA	0.57	2	0.00026	-	NA	NA	NA	NA
17	37826265	PNMT	0.022191	0.93	3	0.00082	+	0.32	3	0.01783	-	0.61	6	0.02759	-	0.91	8	0.02703	-	0.00018	4	0.02176	-
15	45409961	DUOXA1	0.0222419	0.57	6	0.01171	+	0.022	1	0.00653	+	0.026	5	0.00805	-	0.104	10	0.00895	-	0.88	2	0.00297	+
15	90767220	SEMA4B	0.0222456	0.27	5	0.01315	-	0.47	8	0.02101	+	0.014	11	0.03678	+	0.14	15	0.02929	+	0.12	11	0.03264	+
14	20923826	APEX1	0.0223052	0.31	1	0.00144	+	0.0038	1	0.00127	-	1	4	0.00517	+	0.048	5	0.00409	-	0.53	5	0.00495	-
19	56693562	GALP	0.0224742	NA	NA	NA	NA	0.38	1	0.00732	-	0.8	1	0.0069	-	0.0062	1	0.00982	-	0.071	1	0.00692	-
3	139237264	RBP1	0.0225833	NA	NA	NA	NA	NA	NA	NA	NA	0.0075	1	0.0023	+	0.45	1	0.00096	-	NA	NA	NA	NA
4	145038059	GYPA	0.0226452	0.0004	3	0.00103	-	0.46	7	0.01417	+	0.62	2	0.0092	+	0.32	3	0.00608	-	0.84	1	0.00692	-
7	769344	HEATR2	0.022684	0.8	11	0.04664	+	0.7	5	0.01926	-	0.00031	5	0.01954	-	0.23	12	0.02807	-	0.77	5	0.01978	+
2	233391303	CHRND	0.0227075	0.48	4	0.00082	+	0.45	8	0.02563	-	0.36	8	0.02874	-	0.00045	9	0.01165	-	0.88	6	0.02473	-
8	16973969	EFHA2	0.0227177	0.55	1	0.00267	+	NA	NA	NA	NA	0.0073	3	0.00287	-	0.16	3	0.00122	+	NA	NA	NA	NA
9	33750845	PRSS3	0.0227691	NA	NA	NA	NA	0.46	4	0.01305	-	0.72	3	0.0046	+	0.98	4	0.00435	+	0.00042	1	0.00297	-
11	64665374	ATG2A	0.0227774	0.28	14	0.02466	+	0.099	6	0.01114	+	0.0066	16	0.02874	-	0.19	21	0.02738	+	0.89	10	0.01682	+
18	685940	ENOSF1	0.0227839	0.016	3	0.00678	+	0.52	5	0.02404	+	0.41	2	0.0023	+	0.04	5	0.00096	-	NA	NA	NA	NA
20	1456964	SIRPB2	0.0228037	0.55	6	0.01911	-	0.58	2	0.00255	-	0.0066	4	0.0046	+	0.023	6	0.00339	+	0.64	3	0.00495	+
12	33532804	SYT10	0.0229051	0.37	6	0.03411	+	NA	NA	NA	NA	0.015	1	0.00172	-	0.117	4	0.01191	+	NA	NA	NA	NA
9	106857824	SMC2	0.0229103	0.18	8	0.02938	+	0.6	5	0.04155	+	0.17	8	0.02701	-	1	14	0.02642	-	0.0017	8	0.03858	-
1	155695231	DAP3	0.0229104	0.0012	2	0.0039	-	0.19	3	0.00462	+	0.31	2	0.0092	-	0.69	3	0.00356	+	0.64	3	0.0089	-
16	57546739	CCDC102A	0.0229193	NA	NA	NA	NA	0.88	3	0.00271	-	0.73	1	0.0023	+	0.00034	5	0.00261	-	0.63	2	0.00396	+
14	23587838	CEBPE	0.022998	NA	NA	NA	NA	NA	NA	NA	NA	0.24	2	0.00287	-	0.068	3	0.01321	+	0.04	1	0.01583	-
5	175926081	FAF2	0.023	NA	NA	NA	NA	NA	NA	NA	NA	NA	NA	NA	NA	0.023	1	0.00035	-	NA	NA	NA	NA
15	78582044	WDR61	0.023	NA	NA	NA	NA	0.023	1	0.00064	-	NA	NA	NA	NA	NA	NA	NA	NA	NA	NA	NA	NA
7	22194211	RAPGEF5	0.0230012	0.017	2	0.00822	-	0.065	2	0.00143	-	0.84	4	0.00517	+	0.149	5	0.00348	+	NA	NA	NA	NA
2	172822320	HAT1	0.0230434	0.32	2	0.00062	+	0.0108	2	0.00382	-	NA	NA	NA	NA	NA	NA	NA	NA	NA	NA	NA	NA
9	125424164	OR1L1	0.0230573	0.13	4	0.00329	-	0.19	4	0.01449	-	0.5	9	0.01724	+	0.0044	9	0.01	-	0.58	6	0.01978	+
1	93965129	FNBP1L	0.0230706	NA	NA	NA	NA	0.015	2	0.00064	-	0.19	2	0.00172	+	0.23	2	0.00061	+	NA	NA	NA	NA
11	63233686	HRASLS5	0.0231507	0.0014	5	0.00247	-	0.55	3	0.00334	+	0.39	3	0.00977	+	0.12	8	0.01495	+	0.88	4	0.00989	+
12	56142670	GDF11	0.0231551	NA	NA	NA	NA	1	1	0.00048	-	0.75	1	0.00805	-	0.104	1	0.00417	+	0.00179	1	0.01385	-
4	44682465	GUF1	0.0232735	0.96	6	0.01377	+	1	4	0.01751	-	0.75	3	0.00747	+	0.37	8	0.0219	+	0.00012	3	0.00593	-
1	55014013	ACOT11	0.0232929	0.41	7	0.00863	-	0.29	5	0.01035	+	0.098	6	0.00632	-	0.41	6	0.01156	+	0.0067	6	0.02176	-
8	126021414	SQLE	0.0233037	NA	NA	NA	NA	0.62	1	0.00398	-	0.83	2	0.0046	+	0.74	3	0.00487	-	0.00037	1	0.00495	-
12	95451388	NR2C1	0.0233187	0.4	2	0.00411	+	0.71	2	0.01258	+	0.014	4	0.01609	-	0.0096	5	0.01043	-	0.84	6	0.0089	-
17	42328621	SLC4A1	0.023385	0.042	6	0.01089	-	0.34	10	0.00493	+	0.025	7	0.02011	-	0.82	11	0.02521	+	0.11	8	0.02374	-
17	39777047	JUP	0.0234399	0.013	10	0.02363	-	0.9	14	0.00573	-	0.0093	4	0.0023	+	0.54	8	0.01591	+	0.55	5	0.02374	+
22	19026556	DGCR2	0.023458	0.5	2	0.00288	+	0.7	6	0.00541	+	0.62	4	0.00862	-	0.00021	11	0.00887	+	0.71	6	0.01484	+
6	30154049	TRIM26	0.0234964	0.66	2	0.00534	+	0.12	3	0.01369	+	0.79	3	0.00345	+	0.00064	6	0.00278	-	0.81	2	0.00297	+
16	90075750	DBNDD1	0.0235353	1	2	0.00164	+	0.58	1	0.00096	+	0.73	3	0.00287	+	0.00012	5	0.00304	-	0.64	3	0.00396	+
2	240981262	PRR21	0.0235692	0.91	1	0.00267	-	0.0039	2	0.00048	+	NA	NA	NA	NA	NA	NA	NA	NA	NA	NA	NA	NA
15	65489128	CILP	0.023779	0.17	18	0.03986	-	0.92	7	0.02451	+	0.64	11	0.01782	-	0.0006	26	0.03329	-	0.55	9	0.03462	+
21	46875586	COL18A1	0.0237797	0.15	17	0.01253	+	0.022	15	0.02595	-	0.35	15	0.02931	+	0.13	30	0.03277	-	0.22	12	0.03066	+
19	49436980	DHDH	0.0238468	0.0028	5	0.00247	-	0.99	4	0.02308	-	0.22	6	0.03678	+	0.32	8	0.02312	-	0.17	5	0.02572	+
19	58198887	AC004017.1	0.0238566	0.24	1	0.00123	-	0.015	1	0.00891	-	NA	NA	NA	NA	NA	NA	NA	NA	NA	NA	NA	NA
4	42457348	ATP8A1	0.0238729	NA	NA	NA	NA	0.35	2	0.01385	-	0.042	5	0.01839	-	0.062	13	0.01373	-	0.16	4	0.01978	-
11	48142818	PTPRJ	0.0238819	0.29	15	0.03287	-	0.62	8	0.01656	-	0.98	18	0.02471	-	0.0051	25	0.02999	-	0.037	12	0.02572	+
11	55798145	OR5AS1	0.023895	0.24	5	0.02589	+	NA	NA	NA	NA	0.39	4	0.00287	+	0.03	10	0.00417	-	0.052	2	0.00297	+
13	96485204	UGGT2	0.0239774	0.63	12	0.02609	-	0.69	7	0.0226	+	0.22	9	0.0408	+	0.053	16	0.0146	-	0.0066	11	0.03066	-
19	36940622	ZNF566	0.0239982	NA	NA	NA	NA	NA	NA	NA	NA	0.0069	2	0.02126	+	0.82	2	0.01086	-	0.122	2	0.01088	-
19	11725465	ZNF627	0.024	0.024	2	0.00123	-	NA	NA	NA	NA	NA	NA	NA	NA	NA	NA	NA	NA	NA	NA	NA	NA
7	57528672	ZNF716	0.024	0.024	1	0.00534	-	NA	NA	NA	NA	NA	NA	NA	NA	NA	NA	NA	NA	NA	NA	NA	NA
1	117249108	C1orf137	0.024	NA	NA	NA	NA	0.024	1	0.00064	+	NA	NA	NA	NA	NA	NA	NA	NA	NA	NA	NA	NA
20	14306361	FLRT3	0.024	NA	NA	NA	NA	NA	NA	NA	NA	NA	NA	NA	NA	0.024	2	0.01738	-	NA	NA	NA	NA
19	54599119	OSCAR	0.024	NA	NA	NA	NA	NA	NA	NA	NA	NA	NA	NA	NA	0.024	3	0.0007	-	NA	NA	NA	NA
9	140108849	NDOR1	0.0240137	0.63	10	0.01253	+	0.00022	2	0.00318	-	0.84	9	0.02529	-	0.64	19	0.03998	-	0.45	10	0.04154	+
4	78815326	MRPL1	0.0240703	0.025	3	0.01089	-	NA	NA	NA	NA	0.028	3	0.00345	-	0.99	3	0.00052	-	NA	NA	NA	NA
14	105167807	INF2	0.0241274	0.8	4	0.00185	+	0.59	2	0.00143	-	0.00016	12	0.04598	-	0.86	13	0.00661	+	0.52	8	0.0277	-
1	240070944	CHRM3	0.0242671	0.25	3	0.015	-	0.93	3	0.00478	-	0.0024	5	0.00345	+	0.086	7	0.00356	-	0.71	4	0.00692	+
12	110205831	FAM222A	0.0243678	0.96	2	0.00082	+	0.59	1	0.00239	-	0.92	4	0.01034	+	0.047	6	0.00452	-	0.0014	3	0.00593	-
11	128772452	C11orf45	0.0243789	0.3	3	0.00103	+	0.86	1	0.0008	+	0.31	3	0.00287	-	0.00066	4	0.002	-	0.65	3	0.00297	+
7	127014438	ZNF800	0.0244714	0.0042	3	0.00164	-	0.026	1	0.0086	+	0.94	3	0.00862	-	0.82	5	0.01165	+	0.41	1	0.00791	+
16	57507884	DOK4	0.0246028	0.017	3	0.00308	-	NA	NA	NA	NA	0.39	3	0.00517	+	0.028	6	0.00339	-	0.82	3	0.00495	+
13	41508049	ELF1	0.0246894	0.74	5	0.02055	+	0.46	5	0.01528	+	0.93	6	0.01494	+	0.013	13	0.01339	-	0.0085	8	0.01583	+
7	6449496	DAGLB	0.0247234	0.78	5	0.00719	+	0.43	4	0.01687	+	0.00058	6	0.01782	-	0.53	11	0.01599	-	0.34	11	0.02967	+
12	31446744	FAM60A	0.0247701	0.71	1	0.0039	+	NA	NA	NA	NA	NA	NA	NA	NA	0.0053	1	0.00052	-	NA	NA	NA	NA
12	52708420	KRT83	0.0248101	0.41	3	0.00452	+	0.74	3	0.00844	-	0.044	3	0.0069	-	0.024	5	0.00495	-	0.11	2	0.00593	-
14	56585441	PELI2	0.0248106	0.89	6	0.00431	-	0.2	1	0.00653	+	0.25	4	0.02874	+	0.0012	6	0.01199	-	0.66	5	0.0277	-
2	37439056	CEBPZ	0.0249059	0.77	8	0.02527	+	0.03	6	0.02547	-	0.98	7	0.01609	+	0.54	12	0.03642	+	0.0029	6	0.01978	-
4	40245517	RHOH	0.0249765	0.076	1	0.01048	-	NA	NA	NA	NA	NA	NA	NA	NA	0.05	1	0.00026	-	NA	NA	NA	NA
11	64074743	ESRRA	0.025	NA	NA	NA	NA	0.025	1	0.007	-	NA	NA	NA	NA	NA	NA	NA	NA	NA	NA	NA	NA
22	35658407	HMGXB4	0.025	NA	NA	NA	NA	NA	NA	NA	NA	NA	NA	NA	NA	0.025	3	0.00226	-	NA	NA	NA	NA
7	108205125	THAP5	0.025	NA	NA	NA	NA	NA	NA	NA	NA	NA	NA	NA	NA	0.025	2	0.00052	-	NA	NA	NA	NA
2	190660537	PMS1	0.0250754	0.019	9	0.02445	-	0.76	6	0.01831	-	0.0094	4	0.01782	+	0.91	14	0.01347	-	0.29	10	0.02572	+
11	58978684	MPEG1	0.0250835	NA	NA	NA	NA	0.23	6	0.02515	-	0.21	4	0.01552	+	0.27	8	0.02199	-	0.012	6	0.02275	-
6	116599896	TSPYL1	0.0251096	0.59	5	0.02096	-	0.78	1	0.01003	-	0.0078	2	0.01034	-	0.025	2	0.01104	+	0.4	2	0.01484	-
2	149798512	KIF5C	0.0251215	NA	NA	NA	NA	0.44	2	0.00271	-	0.49	2	0.00287	-	0.0034	4	0.00226	-	NA	NA	NA	NA
16	18844389	SMG1	0.0251377	0.7	3	0.01644	-	NA	NA	NA	NA	0.005	3	0.00287	-	0.065	13	0.01678	-	0.69	5	0.00593	+
12	56398471	SUOX	0.0251646	NA	NA	NA	NA	0.68	2	0.01194	+	0.0017	4	0.01954	-	0.17	8	0.02416	-	0.8	3	0.01978	+
9	27168571	TEK	0.025257	0.074	6	0.01007	-	0.2	4	0.00605	-	0.23	3	0.0046	+	0.38	9	0.01165	+	0.028	2	0.0089	-
15	90798991	TTLL13	0.025325	0.61	2	0.01541	+	0.47	3	0.00191	+	0.0059	5	0.00345	+	0.086	10	0.00217	+	0.25	3	0.00297	-
17	35872924	DUSP14	0.0255311	0.38	1	0.0076	+	NA	NA	NA	NA	0.57	2	0.00172	+	0.39	1	0.0013	-	0.0019	1	0.00297	-
16	1827843	SPSB3	0.0256349	0.26	2	0.00164	+	0.21	3	0.02451	+	0.26	2	0.02069	-	0.87	4	0.01478	+	0.003	2	0.01583	-
17	27225709	DHRS13	0.0256587	0.66	5	0.01459	-	0.101	1	0.00048	-	0.97	4	0.00287	+	0.0025	4	0.00113	-	NA	NA	NA	NA
15	71124471	LARP6	0.0256984	NA	NA	NA	NA	0.0113	4	0.01735	-	0.027	3	0.01724	-	0.9	4	0.01139	+	0.59	2	0.01484	+
2	33172816	LTBP1	0.0257897	0.00087	16	0.04356	-	0.34	10	0.04791	+	0.86	18	0.04023	-	0.15	19	0.02269	-	0.98	13	0.04154	-
6	29911183	HLA-A	0.0258095	NA	NA	NA	NA	0.79	1	0.00048	-	NA	NA	NA	NA	0.005	1	0.00026	-	NA	NA	NA	NA
18	9944924	VAPA	0.0258332	NA	NA	NA	NA	0.0039	1	0.00382	-	0.75	2	0.00402	-	0.26	2	0.002	+	NA	NA	NA	NA
12	57137895	PRIM1	0.0258657	0.48	1	0.00144	-	0.69	2	0.01465	+	NA	NA	NA	NA	0.0023	3	0.00078	-	NA	NA	NA	NA
10	92503383	HTR7	0.0259131	0.66	3	0.00534	-	0.13	3	0.01242	-	0.028	2	0.01667	-	0.016	4	0.01008	-	0.98	2	0.01484	+
19	2278936	C19orf35	0.0259337	0.84	1	0.01767	-	0.026	2	0.00509	-	NA	NA	NA	NA	0.035	2	0.00026	+	NA	NA	NA	NA
1	163117173	RGS5	0.0259911	0.36	1	0.00185	+	0.99	1	0.00143	+	NA	NA	NA	NA	0.033	1	0.00165	+	0.014	1	0.00396	+
1	204170825	GOLT1A	0.0259998	NA	NA	NA	NA	0.3	1	0.00255	+	0.44	1	0.00287	-	0.026	2	0.00156	-	0.048	1	0.00396	-
5	79949873	DHFR	0.026	NA	NA	NA	NA	0.026	1	0.00048	-	NA	NA	NA	NA	NA	NA	NA	NA	NA	NA	NA	NA
2	187692983	ZSWIM2	0.0260199	0.0009	2	0.00062	-	0.4	2	0.01035	+	0.81	6	0.01552	-	0.13	9	0.0186	+	1	6	0.00989	+
6	37451032	CCDC167	0.0260969	0.0058	1	0.00082	-	NA	NA	NA	NA	NA	NA	NA	NA	0.69	2	0.00209	+	NA	NA	NA	NA
6	72889549	RIMS1	0.0261191	0.31	4	0.00082	+	0.8	4	0.00923	-	0.15	7	0.01034	+	0.0025	10	0.01191	-	0.41	6	0.01484	-
9	131583067	ENDOG	0.0261852	NA	NA	NA	NA	NA	NA	NA	NA	NA	NA	NA	NA	0.49	4	0.00339	+	0.0082	2	0.00593	-
11	67223087	CABP4	0.0262668	0.071	5	0.00534	-	0.82	4	0.0043	+	0.34	4	0.00402	+	0.0029	5	0.00522	-	0.67	2	0.00297	-
17	74003318	EVPL	0.0262679	0.94	19	0.03246	-	0.086	10	0.03438	-	0.12	18	0.03506	+	0.0061	30	0.05276	-	0.65	10	0.05341	-
13	52343391	DHRS12	0.0262829	0.93	3	0.03329	-	0.016	4	0.01656	-	0.12	3	0.02414	+	0.98	4	0.01043	+	0.022	3	0.01286	-
19	43857873	CD177	0.0263131	0.015	1	0.00082	-	0.53	1	0.00143	-	0.098	1	0.00517	-	0.15	2	0.00539	+	0.33	2	0.00989	-
10	71164595	TACR2	0.0264577	0.22	3	0.00699	-	0.061	5	0.00939	+	0.46	8	0.01264	-	0.18	17	0.02243	+	0.035	8	0.01682	-
9	95869989	C9orf89	0.0265633	0.45	5	0.00863	+	0.11	1	0.00191	-	0.15	2	0.00575	-	0.085	4	0.00287	-	0.062	2	0.00297	-
20	31596430	BPIFB2	0.0266789	0.74	7	0.00657	+	NA	NA	NA	NA	0.15	9	0.01552	+	0.014	14	0.00339	-	0.11	7	0.01978	+
16	89167717	ACSF3	0.0267938	0.16	14	0.03781	-	0.0042	3	0.02913	-	0.89	5	0.02874	+	0.39	11	0.02486	+	0.17	5	0.0277	+
9	95378176	IPPK	0.0268495	0.0043	7	0.03452	-	0.91	3	0.0199	+	0.23	5	0.01897	+	0.13	9	0.04085	+	0.34	7	0.03363	-
9	96860047	PTPDC1	0.02688	0.73	8	0.01315	+	0.68	2	0.02133	+	0.47	4	0.01782	+	0.61	11	0.01956	-	0.00028	7	0.0366	-
16	31485553	TGFB1I1	0.027	0.027	1	0.00308	-	NA	NA	NA	NA	NA	NA	NA	NA	NA	NA	NA	NA	NA	NA	NA	NA
11	5423977	OR51J1	0.027	NA	NA	NA	NA	0.027	3	0.00955	-	NA	NA	NA	NA	NA	NA	NA	NA	NA	NA	NA	NA
3	187444617	BCL6	0.0271002	0.52	4	0.00144	+	0.04	1	0.00398	+	0.097	1	0.00402	+	1	3	0.00261	-	0.02	1	0.00396	-
19	42260606	CEACAM6	0.0271791	0.35	2	0.00062	-	0.28	2	0.00684	+	0.94	1	0.00345	-	0.022	2	0.00504	+	0.02	2	0.00593	-
10	101090627	CNNM1	0.0272197	0.054	4	0.01048	-	0.031	2	0.00382	-	0.48	2	0.00287	+	0.64	3	0.00417	+	0.079	2	0.00495	-
1	16390023	FAM131C	0.0272503	0.2	1	0.00144	-	0.17	2	0.00653	+	NA	NA	NA	NA	0.024	1	0.00156	-	NA	NA	NA	NA
1	20517116	UBXN10	0.0273794	0.00098	4	0.01027	-	0.47	2	0.00684	+	0.2	3	0.0069	+	0.89	4	0.00504	+	0.5	3	0.00593	-
14	64988814	ZBTB1	0.0276014	0.028	2	0.00185	-	NA	NA	NA	NA	0.26	3	0.00287	-	0.114	3	0.00148	-	NA	NA	NA	NA
10	90524335	LIPN	0.0276993	0.55	3	0.00288	-	0.13	3	0.01003	-	0.48	5	0.01494	-	0.76	5	0.01382	-	0.0016	4	0.02473	+
7	84628989	SEMA3D	0.0277079	0.48	5	0.01582	+	0.65	2	0.00318	-	0.68	6	0.02126	+	0.24	6	0.01747	+	0.00082	4	0.0277	-
1	24175151	FUCA1	0.0277171	NA	NA	NA	NA	0.032	3	0.01671	-	0.33	4	0.01322	-	0.38	5	0.0385	+	0.045	4	0.01978	-
3	61975382	PTPRG	0.0277419	0.64	11	0.03637	-	0.14	5	0.02197	-	0.83	13	0.01609	+	0.75	21	0.01782	-	0.00075	11	0.02275	-
1	25633189	RHD	0.0277901	0.047	1	0.00103	-	0.035	18	0.01656	-	0.38	1	0.01264	+	0.11	2	0.00365	+	0.61	1	0.00495	-
3	10146208	C3orf24	0.0278495	0.74	1	0.01459	-	0.07	2	0.00239	-	0.27	5	0.00402	+	0.013	3	0.00278	+	NA	NA	NA	NA
16	71682818	PHLPP2	0.0278978	0.065	9	0.01829	-	0.49	4	0.01082	-	0.92	10	0.02471	+	0.12	16	0.01921	+	0.012	9	0.03165	-
2	88825965	C2orf51	0.0278981	0.072	6	0.01336	+	0.56	3	0.01894	+	0.81	3	0.02069	+	0.0038	6	0.0239	-	0.34	3	0.01978	-
6	35715135	ARMC12	0.0279284	0.0052	4	0.00575	+	0.56	5	0.00478	-	0.55	7	0.01379	-	0.91	9	0.01643	+	0.029	5	0.0089	-
15	51675988	GLDN	0.0279433	0.66	5	0.00144	+	0.3	7	0.02865	-	0.39	9	0.02586	+	0.066	10	0.0186	+	0.0083	8	0.04253	-
2	182542623	NEUROD1	0.028	0.028	4	0.00822	-	NA	NA	NA	NA	NA	NA	NA	NA	NA	NA	NA	NA	NA	NA	NA	NA
14	24040436	JPH4	0.028	NA	NA	NA	NA	NA	NA	NA	NA	NA	NA	NA	NA	0.028	2	0.0007	-	NA	NA	NA	NA
15	89449879	MFGE8	0.028045	0.52	3	0.015	-	0.32	3	0.00366	-	0.22	5	0.00747	+	0.83	7	0.01243	-	0.0014	4	0.00692	-
5	179538506	RASGEF1C	0.0281019	0.73	3	0.00082	+	0.83	1	0.00048	+	0.4	2	0.00172	+	0.00076	3	0.0013	+	NA	NA	NA	NA
3	151154509	IGSF10	0.0282038	0.00105	16	0.05527	-	0.54	21	0.12369	-	0.86	34	0.12701	-	0.11	49	0.09891	-	0.8	23	0.11869	-
16	88891219	GALNS	0.0282636	0.56	10	0.02424	-	0.48	10	0.00764	+	0.026	6	0.00632	-	0.028	8	0.00269	-	0.22	4	0.00791	-
19	40095924	LGALS13	0.028269	0.93	4	0.00247	+	0.7	4	0.02372	-	0.21	7	0.01782	-	0.15	7	0.01434	+	0.0021	4	0.01682	-
13	96239805	DZIP1	0.0282818	0.026	4	0.00904	-	0.072	4	0.01385	-	0.49	5	0.01839	-	0.87	7	0.0246	+	0.054	3	0.01583	-
20	23472317	CST8	0.0283856	0.53	4	0.00452	+	NA	NA	NA	NA	0.025	3	0.00172	+	0.065	6	0.00156	-	NA	NA	NA	NA
4	70723299	SULT1E1	0.0284541	NA	NA	NA	NA	NA	NA	NA	NA	0.6	1	0.00517	+	0.045	2	0.00252	-	0.032	1	0.00297	-
8	71033538	NCOA2	0.0285318	0.32	3	0.00863	-	0.87	4	0.00589	+	0.041	10	0.02701	-	0.0043	14	0.01538	-	0.89	7	0.01682	+
8	95738586	DPY19L4	0.0286934	0.23	7	0.04356	-	0.05	4	0.01496	-	0.98	5	0.0046	+	0.017	9	0.00356	-	0.23	7	0.00791	+
19	58549593	ZSCAN1	0.0287004	0.79	2	0.00534	+	0.00042	4	0.00621	-	0.22	5	0.0069	+	0.61	7	0.00478	+	0.99	2	0.00297	+
6	151626933	AKAP12	0.0287797	0.11	21	0.02609	+	0.89	12	0.06686	-	0.34	14	0.04655	-	0.35	30	0.0512	-	0.0038	20	0.05836	-
9	136233510	SURF4	0.0288166	0.18	1	0.0039	-	NA	NA	NA	NA	NA	NA	NA	NA	0.025	2	0.00026	-	NA	NA	NA	NA
19	6753605	SH2D3A	0.028883	0.4	7	0.02301	+	0.02	9	0.02165	-	0.78	8	0.03103	+	0.87	15	0.0186	-	0.0082	7	0.02572	+
14	21250124	RNASE6	0.0289462	0.58	1	0.0076	+	NA	NA	NA	NA	NA	NA	NA	NA	0.0078	2	0.00139	+	NA	NA	NA	NA
13	37524085	ALG5	0.029	0.029	2	0.00616	-	NA	NA	NA	NA	NA	NA	NA	NA	NA	NA	NA	NA	NA	NA	NA	NA
3	49463396	NICN1	0.029	0.029	3	0.00144	-	NA	NA	NA	NA	NA	NA	NA	NA	NA	NA	NA	NA	NA	NA	NA	NA
10	11047400	CELF2	0.0290319	NA	NA	NA	NA	0.021	1	0.00096	-	0.14	2	0.00172	-	0.098	1	0.00087	-	0.67	2	0.00297	+
21	43766655	TFF2	0.029034	0.29	6	0.00411	+	NA	NA	NA	NA	NA	NA	NA	NA	0.36	3	0.00061	-	0.0085	3	0.02077	-
5	140021612	TMCO6	0.0291012	0.0119	1	0.01562	+	NA	NA	NA	NA	NA	NA	NA	NA	0.11	7	0.00348	-	0.68	3	0.00297	+
6	170140288	TCTE3	0.0291404	0.019	3	0.00616	-	0.24	1	0.00064	+	NA	NA	NA	NA	NA	NA	NA	NA	NA	NA	NA	NA
1	29447509	TMEM200B	0.0291907	0.025	1	0.00103	-	NA	NA	NA	NA	0.065	1	0.0023	+	0.55	1	0.00139	+	NA	NA	NA	NA
17	30195122	UTP6	0.0291917	0.0012	6	0.00986	-	0.52	4	0.00971	+	0.54	3	0.01322	+	0.17	6	0.01495	-	0.79	5	0.01286	+
17	9862550	GAS7	0.0293006	0.19	1	0.00103	+	NA	NA	NA	NA	0.24	2	0.00172	-	0.039	4	0.00304	-	0.11	2	0.00297	-
4	956237	DGKQ	0.0293161	0.0034	8	0.02157	-	0.68	3	0.01417	-	0.71	6	0.00977	+	0.075	7	0.00782	+	0.37	5	0.01187	-
10	114220306	VTI1A	0.0294035	0.0024	4	0.0189	-	NA	NA	NA	NA	0.47	2	0.0023	+	0.8	2	0.00174	+	NA	NA	NA	NA
4	84465731	AGPAT9	0.0294398	0.076	2	0.00103	-	0.038	6	0.01767	+	0.045	3	0.00747	-	0.84	7	0.01243	-	0.42	6	0.02374	+
7	142989560	CASP2	0.0294784	0.15	3	0.00657	-	0.22	2	0.00143	+	NA	NA	NA	NA	0.013	3	0.00635	-	0.46	1	0.00297	+
11	45931647	PEX16	0.0295214	0.63	9	0.00986	+	0.096	1	0.00127	-	NA	NA	NA	NA	0.015	3	0.00139	+	NA	NA	NA	NA
19	11040127	C19orf52	0.029543	0.38	2	0.01151	+	NA	NA	NA	NA	0.16	3	0.0046	-	0.0037	3	0.00096	-	0.88	3	0.00593	+
20	10386013	MKKS	0.0295529	0.57	8	0.02342	-	0.38	5	0.01162	-	0.063	5	0.03046	+	0.26	6	0.02503	-	0.013	4	0.03165	-
17	8045157	PER1	0.029563	0.88	8	0.01541	+	0.012	6	0.02945	-	0.038	12	0.04828	+	0.23	16	0.04772	-	0.5	10	0.0455	-
1	92161307	TGFBR3	0.0296498	0.69	4	0.00473	-	0.0013	6	0.01337	-	0.8	6	0.01724	-	0.17	9	0.02868	+	0.38	5	0.01583	+
8	131072826	ASAP1	0.0297708	0.26	6	0.00493	-	0.42	3	0.01385	+	0.24	3	0.01322	-	0.89	6	0.0106	+	0.002	5	0.01583	-
19	55879672	IL11	0.0298372	0.43	3	0.00514	+	0.4	1	0.00287	+	0.00084	2	0.0023	-	0.81	2	0.00348	+	0.4	2	0.00791	-
16	10837913	NUBP1	0.0299012	0.16	1	0.0039	+	NA	NA	NA	NA	NA	NA	NA	NA	0.073	3	0.00139	+	0.079	3	0.00396	+
2	172309651	DCAF17	0.0299258	1	2	0.00534	-	0.0022	6	0.01162	-	0.91	6	0.0092	+	0.027	5	0.00713	+	0.87	5	0.00791	-
3	170136972	CLDN11	0.0299572	NA	NA	NA	NA	0.062	1	0.00048	+	NA	NA	NA	NA	0.076	1	0.00156	+	NA	NA	NA	NA
9	139390546	NOTCH1	0.0299864	0.3	10	0.01603	+	0.18	15	0.03566	-	0.21	16	0.0477	-	0.026	26	0.02677	-	0.16	16	0.0455	+
19	58790675	AC010642.1	0.03	NA	NA	NA	NA	0.03	1	0.00096	-	NA	NA	NA	NA	NA	NA	NA	NA	NA	NA	NA	NA
19	19291568	MEF2BNB-MEF2B	0.03	NA	NA	NA	NA	NA	NA	NA	NA	NA	NA	NA	NA	0.03	1	0.00035	-	NA	NA	NA	NA
2	190618698	OSGEPL1	0.03	NA	NA	NA	NA	NA	NA	NA	NA	NA	NA	NA	NA	0.03	3	0.00156	-	NA	NA	NA	NA
11	18158753	MRGPRX3	0.0300429	0.32	4	0.00329	-	0.22	1	0.00111	-	0.0067	1	0.00172	-	0.43	1	0.00052	-	NA	NA	NA	NA
11	116706664	APOA1	0.0300674	NA	NA	NA	NA	0.79	3	0.00159	-	0.024	2	0.00345	-	0.51	3	0.00235	+	0.021	3	0.00791	-
12	6687692	CHD4	0.0300763	NA	NA	NA	NA	0.12	1	0.00048	-	0.9	2	0.00402	+	0.033	4	0.00104	-	0.057	1	0.00593	-
7	30791848	INMT-FAM188B	0.0300991	0.71	2	0.0189	-	0.91	4	0.01751	+	0.9	4	0.01724	-	0.16	5	0.01243	-	0.00051	6	0.01978	-
1	161141673	B4GALT3	0.0301358	NA	NA	NA	NA	0.37	3	0.00621	+	0.42	2	0.00402	-	0.0057	3	0.00513	-	0.23	2	0.00692	+
1	7845014	PER3	0.0301474	0.55	20	0.05589	+	0.11	12	0.04696	+	0.42	14	0.0546	+	0.039	22	0.0359	+	0.048	13	0.04451	-
19	47995358	NAPA	0.0301981	NA	NA	NA	NA	NA	NA	NA	NA	NA	NA	NA	NA	0.71	3	0.00156	+	0.0067	2	0.00396	+
2	160798377	PLA2R1	0.0303168	0.16	14	0.05301	+	0.65	8	0.01417	+	0.91	9	0.01322	-	0.0013	20	0.02764	-	0.39	13	0.04352	-
15	91448626	MAN2A2	0.0303346	0.94	12	0.03739	+	0.69	5	0.01178	+	0.21	4	0.01207	-	0.00043	19	0.01052	-	0.82	8	0.02176	-
10	17275596	VIM	0.0304111	0.61	2	0.00164	-	0.91	1	0.00048	-	NA	NA	NA	NA	0.0017	4	0.00104	-	NA	NA	NA	NA
4	154279752	MND1	0.0304279	0.016	1	0.0152	+	NA	NA	NA	NA	NA	NA	NA	NA	0.3	4	0.004	+	NA	NA	NA	NA
5	138283099	SIL1	0.0304938	1	4	0.0074	+	0.00131	1	0.01719	-	0.44	1	0.01782	-	0.21	6	0.01243	-	0.4	2	0.01682	-
12	55725690	OR6C3	0.0305406	0.067	6	0.05034	+	NA	NA	NA	NA	0.2	2	0.00575	+	0.5	6	0.01704	-	0.031	3	0.00791	-
5	141021093	FCHSD1	0.0305586	0.3	8	0.0189	-	0.33	5	0.00302	-	0.58	7	0.01092	+	0.47	10	0.00252	-	0.0018	5	0.00989	-
9	132566551	TOR1B	0.0305785	NA	NA	NA	NA	0.57	3	0.00605	+	0.39	1	0.00172	-	0.0018	4	0.00548	-	0.52	3	0.00593	+
16	24788645	TNRC6A	0.0305838	0.22	11	0.02486	+	0.2	14	0.06925	-	0.48	23	0.07299	+	0.49	28	0.04589	+	0.0047	16	0.05836	-
16	69381807	RP11-343C2.7	0.0306614	0.12	2	0.01068	+	0.53	1	0.0008	+	NA	NA	NA	NA	0.015	5	0.00148	-	NA	NA	NA	NA
5	175798736	ARL10	0.0308016	0.00045	2	0.00123	-	0.85	2	0.01401	-	0.86	1	0.01437	+	0.65	4	0.01147	-	0.23	2	0.00791	-
2	211163209	MYL1	0.030852	0.92	3	0.01541	-	0.42	2	0.00366	+	0.62	5	0.00517	+	0.49	6	0.00843	-	0.00042	4	0.0089	+
17	7749572	KDM6B	0.0309106	0.035	5	0.00945	-	0.048	2	0.01528	+	0.48	7	0.01954	+	0.84	10	0.03651	+	0.073	6	0.0277	-
14	102843111	TECPR2	0.0309365	0.065	12	0.04274	-	0.37	6	0.03598	+	0.75	8	0.03448	-	0.61	10	0.03703	-	0.0045	7	0.03462	-
1	114437707	AP4B1	0.0309414	0.37	6	0.01829	+	0.37	3	0.01751	-	0.034	4	0.02241	-	0.56	7	0.01886	+	0.019	6	0.01682	-
17	40612929	ATP6V0A1	0.0309533	0.83	2	0.00103	+	0.64	2	0.00732	+	0.46	7	0.01322	+	0.0052	9	0.01069	-	0.039	5	0.01583	-
2	74803718	C2orf65	0.0309898	0.96	2	0.00164	+	0.18	4	0.0121	-	0.65	4	0.01322	+	0.0026	6	0.01565	-	0.17	3	0.01088	-
10	101379915	SLC25A28	0.031	NA	NA	NA	NA	NA	NA	NA	NA	NA	NA	NA	NA	0.031	1	0.00035	-	NA	NA	NA	NA
22	30136701	ZMAT5	0.031	NA	NA	NA	NA	NA	NA	NA	NA	NA	NA	NA	NA	0.031	2	0.00052	-	NA	NA	NA	NA
16	30996986	HSD3B7	0.0310143	0.76	2	0.01294	-	0.86	1	0.01321	-	0.78	5	0.01379	-	0.65	8	0.01556	+	0.00015	4	0.02473	-
2	39281888	SOS1	0.0310375	0.55	1	0.00185	+	1	14	0.02133	+	0.13	5	0.00632	-	0.012	9	0.00513	-	0.058	4	0.0277	-
1	19235138	IFFO2	0.031096	NA	NA	NA	NA	0.58	1	0.00828	+	0.89	1	0.00402	+	0.00059	3	0.01347	-	0.7	2	0.00692	+
12	108589662	WSCD2	0.0311438	NA	NA	NA	NA	0.041	2	0.00653	-	0.94	2	0.00402	-	0.0084	5	0.01191	+	0.66	2	0.00396	+
11	93469364	TAF1D	0.0311745	0.86	4	0.00308	+	0.016	2	0.00096	-	0.63	2	0.00172	-	0.017	4	0.00287	-	0.34	3	0.01088	+
1	6378607	ACOT7	0.0311893	0.68	3	0.00103	+	0.0123	2	0.01528	+	0.32	1	0.00172	+	0.08	1	0.00104	-	NA	NA	NA	NA
4	8368698	ACOX3	0.0313165	0.33	15	0.03082	+	0.29	5	0.02642	-	0.52	7	0.00747	-	0.039	17	0.01156	+	0.026	7	0.01682	-
6	87725340	HTR1E	0.0313514	0.038	3	0.01068	+	NA	NA	NA	NA	0.019	4	0.00402	+	0.83	4	0.00435	+	0.36	4	0.0089	-
19	55556527	RDH13	0.0314081	0.99	2	0.00103	+	NA	NA	NA	NA	0.68	5	0.00345	-	0.51	6	0.00156	+	0.00063	6	0.00791	-
5	112769494	TSSK1B	0.0315962	0.15	6	0.01993	-	0.016	3	0.03263	-	0.38	6	0.03276	+	0.17	13	0.02121	+	0.33	9	0.04154	-
4	10445207	ZNF518B	0.0316046	0.62	13	0.02507	-	0.54	6	0.00653	-	0.012	9	0.02011	-	0.013	17	0.03381	-	0.98	7	0.02176	-
16	66918288	PDP2	0.0316704	0.68	5	0.00205	-	0.98	1	0.00589	-	0.32	3	0.00632	+	0.00043	5	0.00417	-	0.56	6	0.01583	+
5	39285311	C9	0.0317288	0.1	5	0.00657	+	0.38	11	0.03168	-	0.14	9	0.02011	+	0.044	20	0.02981	+	0.22	8	0.04055	+
1	24201162	CNR2	0.031844	0.62	2	0.00904	+	0.71	1	0.00064	+	0.38	3	0.01149	+	0.043	7	0.00913	-	0.0072	3	0.01286	-
19	17972120	RPL18A	0.031862	NA	NA	NA	NA	NA	NA	NA	NA	0.13	1	0.00172	-	0.039	1	0.00243	-	NA	NA	NA	NA
9	21206532	IFNA10	0.032	NA	NA	NA	NA	0.032	1	0.00048	-	NA	NA	NA	NA	NA	NA	NA	NA	NA	NA	NA	NA
19	19291568	MEF2BNB	0.032	NA	NA	NA	NA	NA	NA	NA	NA	NA	NA	NA	NA	0.032	1	0.00035	-	NA	NA	NA	NA
11	61015916	PGA5	0.032	NA	NA	NA	NA	0.032	2	0.00557	+	NA	NA	NA	NA	NA	NA	NA	NA	NA	NA	NA	NA
17	3101542	OR1A2	0.0320119	0.084	3	0.03534	-	0.14	2	0.00223	-	0.48	3	0.0046	+	0.37	3	0.00096	+	0.025	3	0.00297	-
19	41198056	ADCK4	0.0320454	0.0052	4	0.00719	-	0.98	2	0.01226	+	NA	NA	NA	NA	0.19	6	0.00278	+	0.23	3	0.00495	+
12	21628504	RECQL	0.0321402	0.99	5	0.01294	-	0.6	4	0.01289	+	0.63	5	0.01092	+	0.52	9	0.01086	+	0.00027	4	0.00989	-
17	27011891	SUPT6H	0.0321501	0.012	4	0.01007	-	0.36	3	0.00684	+	0.26	5	0.02011	+	0.12	8	0.01104	+	0.39	4	0.00593	+
17	18022364	MYO15A	0.032203	0.77	17	0.03924	+	0.2	24	0.06925	+	0.0061	25	0.07759	+	0.11	39	0.06649	+	0.51	22	0.08309	+
12	52629023	KRT7	0.032206	0.3	4	0.01048	+	0.76	3	0.01703	+	0.71	4	0.01724	-	0.0044	6	0.01078	-	0.074	3	0.01484	+
3	185146527	MAP3K13	0.0322569	0.23	5	0.00329	+	0.35	6	0.03884	-	0.0117	8	0.02471	+	0.17	14	0.02355	+	0.33	8	0.02967	-
16	819441	MSLNL	0.0323483	0.027	5	0.02034	-	0.27	10	0.02897	-	0.2	11	0.0546	+	0.04	15	0.02416	-	0.91	8	0.02275	+
17	37829460	PGAP3	0.0324555	0.28	4	0.0037	+	0.58	3	0.02229	+	0.54	4	0.01724	+	0.77	5	0.00313	-	0.00079	3	0.01879	-
21	44151970	PDE9A	0.0325033	NA	NA	NA	NA	0.58	1	0.00096	+	0.15	8	0.0092	+	0.0039	11	0.02521	+	0.67	7	0.0089	+
4	1066769	RNF212	0.0325122	0.00025	8	0.01418	-	0.63	4	0.01687	-	0.72	8	0.02356	-	0.89	8	0.03259	-	0.53	5	0.02572	-
16	58073895	MMP15	0.032677	0.0139	4	0.00596	-	0.23	5	0.01401	-	0.31	3	0.00402	+	0.32	10	0.00617	-	0.17	2	0.00396	+
5	141694117	SPRY4	0.0326932	0.91	3	0.00719	+	0.18	2	0.02499	-	0.61	5	0.03103	-	0.2	5	0.0126	+	0.0027	5	0.0277	-
8	38002807	STAR	0.0327098	0.46	2	0.00185	+	0.93	4	0.00653	-	0.28	3	0.00977	-	0.00046	4	0.00235	+	0.98	2	0.00791	+
11	123753958	TMEM225	0.0327486	0.089	3	0.0111	-	0.31	1	0.01847	-	0.012	3	0.02241	-	0.38	2	0.00322	+	0.43	2	0.02077	+
1	247004295	AHCTF1	0.0327806	0.35	12	0.01603	+	0.82	10	0.0546	-	0.036	13	0.0569	-	0.76	16	0.03963	+	0.0069	9	0.05539	-
3	38080717	DLEC1	0.0328488	0.083	16	0.05774	-	0.74	11	0.02515	-	0.118	18	0.03506	+	0.125	45	0.06615	+	0.06	27	0.05045	-
8	71619374	XKR9	0.0329591	0.44	5	0.00308	+	0.98	3	0.00987	+	0.24	8	0.03046	-	0.0016	8	0.03077	-	0.33	6	0.02671	-
7	92963242	CCDC132	0.0329818	NA	NA	NA	NA	0.79	1	0.00621	+	0.9	3	0.0069	+	0.46	8	0.03007	-	0.00071	3	0.01187	+
8	99961655	OSR2	0.033	NA	NA	NA	NA	0.033	1	0.00048	-	NA	NA	NA	NA	NA	NA	NA	NA	NA	NA	NA	NA
2	241631588	AQP12A	0.0330932	NA	NA	NA	NA	0.51	1	0.00159	+	NA	NA	NA	NA	0.0104	1	0.00052	+	NA	NA	NA	NA
17	45773594	TBKBP1	0.0331112	0.24	2	0.00431	-	0.36	1	0.0008	+	NA	NA	NA	NA	0.51	4	0.00104	-	0.0053	1	0.00297	-
16	81397495	GAN	0.0332424	0.0046	1	0.00103	-	0.38	4	0.02038	+	0.44	2	0.00805	+	0.09	4	0.00522	-	0.8	2	0.01385	+
3	142840524	CHST2	0.0333616	0.96	3	0.00308	-	0.104	1	0.01194	+	0.083	2	0.00747	-	0.56	1	0.01782	+	0.012	3	0.02473	-
14	101198426	DLK1	0.0334076	0.89	3	0.00288	-	0.8	2	0.00318	-	0.86	6	0.00632	-	0.93	8	0.00452	+	9.8e-05	4	0.00593	-
6	45870832	CLIC5	0.0334882	0.58	9	0.02198	+	NA	NA	NA	NA	0.48	6	0.02241	-	0.00104	12	0.02034	-	0.82	10	0.01978	+
3	186257331	CRYGS	0.0335744	0.0071	1	0.00062	-	NA	NA	NA	NA	NA	NA	NA	NA	0.76	2	0.00043	+	NA	NA	NA	NA
15	45803419	SLC30A4	0.0335905	0.0057	2	0.00329	-	0.63	1	0.00143	-	NA	NA	NA	NA	0.3	1	0.00087	+	NA	NA	NA	NA
1	48231630	TRABD2B	0.0336058	NA	NA	NA	NA	0.73	2	0.02165	-	NA	NA	NA	NA	0.0074	1	0.00026	-	NA	NA	NA	NA
13	77566090	CLN5	0.0336069	0.55	3	0.00411	+	0.14	11	0.00987	+	NA	NA	NA	NA	0.014	2	0.01478	-	NA	NA	NA	NA
9	96080699	C9orf129	0.0336349	0.71	2	0.00514	+	0.8	1	0.01719	+	NA	NA	NA	NA	0.0019	2	0.00035	-	NA	NA	NA	NA
17	9729445	GLP2R	0.0337563	0.00093	4	0.0039	-	0.73	3	0.01401	+	0.087	6	0.02816	+	0.99	5	0.0106	+	0.97	5	0.01484	+
4	54327696	LNX1	0.0338012	0.77	13	0.03308	-	0.37	6	0.01624	-	0.014	7	0.01552	-	0.075	13	0.00887	-	0.19	9	0.01583	-
19	1244170	ATP5D	0.033804	0.34	1	0.00822	-	NA	NA	NA	NA	NA	NA	NA	NA	0.016	1	0.00043	+	NA	NA	NA	NA
19	39292666	LGALS4	0.0338238	0.81	3	0.00185	-	0.41	2	0.0008	+	0.89	3	0.0023	+	0.25	4	0.00113	-	0.00077	1	0.00396	-
6	90642195	BACH2	0.0338311	0.31	8	0.00986	-	0.017	3	0.0086	-	0.9	7	0.02471	+	0.024	9	0.01399	-	0.5	5	0.01879	+
2	232070959	ARMC9	0.0338543	0.119	9	0.02363	+	0.6	5	0.00987	+	0.57	7	0.01609	+	1	12	0.00817	+	0.0014	4	0.0089	-
16	1584556	TMEM204	0.0339083	0.13	4	0.0152	-	NA	NA	NA	NA	NA	NA	NA	NA	0.042	3	0.0007	-	NA	NA	NA	NA
17	8285501	RPL26	0.0339083	NA	NA	NA	NA	0.26	1	0.00048	+	NA	NA	NA	NA	NA	NA	NA	NA	0.021	1	0.00495	-
16	66967623	FAM96B	0.034	0.034	1	0.00308	+	NA	NA	NA	NA	NA	NA	NA	NA	NA	NA	NA	NA	NA	NA	NA	NA
4	165891141	TRIM61	0.034	NA	NA	NA	NA	0.034	1	0.00462	-	NA	NA	NA	NA	NA	NA	NA	NA	NA	NA	NA	NA
19	7075115	ZNF557	0.0340169	0.2	5	0.01089	+	0.85	2	0.00271	+	0.0028	6	0.00575	+	0.18	6	0.00226	+	0.67	5	0.00593	+
9	139848190	LCN12	0.0341123	0.7	2	0.00082	+	0.26	5	0.01878	+	0.8	3	0.01494	+	0.0018	5	0.01747	-	0.22	3	0.02077	+
3	195974246	PCYT1A	0.0341423	0.92	3	0.02322	+	0.79	2	0.00127	-	0.14	3	0.00402	+	0.0024	3	0.00122	-	NA	NA	NA	NA
3	122287775	DTX3L	0.034153	0.00016	5	0.00431	-	0.51	3	0.00446	-	0.82	5	0.01322	+	0.89	9	0.00973	-	0.97	3	0.00593	+
11	6007202	OR52L1	0.0342141	1	4	0.00308	-	0.023	1	0.00048	-	0.48	1	0.01034	+	0.0053	5	0.01052	-	0.99	1	0.01484	+
17	62121452	ERN1	0.0342493	0.038	7	0.03144	-	0.87	5	0.01449	+	0.9	3	0.01322	-	0.0026	6	0.01339	+	0.75	5	0.00989	-
19	9801052	ZNF812	0.0342865	0.42	1	0.00164	-	0.84	2	0.01003	-	0.156	2	0.00632	-	0.24	2	0.00635	+	0.0044	2	0.00692	-
6	32713181	HLA-DQA2	0.0343765	0.065	2	0.0074	-	0.16	3	0.0035	-	0.66	2	0.00172	+	0.0109	3	0.00104	-	0.78	2	0.00495	+
7	139734069	PARP12	0.0345406	0.06	5	0.02014	+	0.0064	3	0.00127	-	NA	NA	NA	NA	0.98	6	0.00261	-	0.66	2	0.00297	+
2	74058012	STAMBP	0.0346933	0.75	5	0.02342	-	0.025	2	0.0008	-	0.092	1	0.00517	-	0.039	5	0.00574	+	0.88	5	0.01682	+
12	15102799	ARHGDIB	0.0347787	NA	NA	NA	NA	0.018	1	0.00971	+	0.89	1	0.0069	-	0.029	1	0.01173	-	0.54	2	0.01187	+
17	43212963	ACBD4	0.0348018	0.0064	3	0.00103	-	NA	NA	NA	NA	NA	NA	NA	NA	0.88	3	0.00026	-	NA	NA	NA	NA
12	121448916	C12orf43	0.0348391	0.72	3	0.01767	+	0.48	1	0.00271	+	0.69	5	0.01149	-	0.51	4	0.01582	-	0.00049	5	0.0089	-
14	24723362	TGM1	0.0348727	0.006	7	0.02753	-	0.23	12	0.01847	-	0.34	7	0.01724	+	0.24	22	0.03042	+	0.53	9	0.02374	+
7	116140419	CAV2	0.035	NA	NA	NA	NA	NA	NA	NA	NA	NA	NA	NA	NA	0.035	2	0.00052	+	NA	NA	NA	NA
4	186357255	C4orf47	0.0350799	0.00064	2	0.00514	-	0.17	1	0.00127	-	0.87	3	0.00747	-	0.86	4	0.00721	+	0.74	2	0.00495	+
5	40841609	CARD6	0.0351237	0.28	10	0.0302	+	0.0036	6	0.03502	+	0.47	12	0.03621	+	0.49	22	0.02938	-	0.26	10	0.05242	-
18	57103282	CCBE1	0.0352604	0.75	7	0.00842	-	0.3	5	0.00812	-	0.68	6	0.01149	-	0.00063	11	0.01478	-	0.63	6	0.01879	-
4	38799444	TLR1	0.035396	0.14	6	0.0113	-	0.46	5	0.02133	+	0.16	6	0.01667	+	0.77	13	0.00574	+	0.0077	9	0.03858	-
2	159663599	DAPL1	0.0354072	0.98	2	0.00185	+	0.11	1	0.01067	+	0.018	4	0.01322	+	0.7	5	0.0086	-	0.045	4	0.01484	-
17	64728897	PRKCA	0.0354977	0.95	2	0.00123	-	0.65	1	0.00525	+	0.0161	1	0.00287	-	0.026	2	0.00269	+	NA	NA	NA	NA
9	135139826	SETX	0.0355101	0.41	17	0.03493	+	0.024	22	0.04394	-	0.16	22	0.05575	-	0.26	32	0.04372	+	0.15	14	0.04253	+
3	133472449	TF	0.0355573	0.8	6	0.0337	+	0.0019	7	0.01862	-	0.22	7	0.01437	+	0.2	15	0.01538	+	0.92	7	0.01879	-
20	43850400	SEMG2	0.0356339	0.0064	6	0.0113	-	0.33	3	0.00191	+	0.58	4	0.0092	-	0.28	9	0.00417	-	0.18	6	0.00989	+
7	92000827	ANKIB1	0.0356721	0.64	4	0.02301	+	0.58	2	0.00287	+	0.14	7	0.01207	-	0.34	14	0.00895	-	0.0035	8	0.01088	-
20	18470608	RBBP9	0.035712	0.58	4	0.01849	+	0.096	2	0.00239	-	NA	NA	NA	NA	0.021	1	0.00078	-	NA	NA	NA	NA
13	31480720	C13orf33	0.0357375	0.038	3	0.01664	-	NA	NA	NA	NA	0.28	1	0.00172	+	0.11	2	0.00096	-	NA	NA	NA	NA
14	52477613	NID2	0.0357529	0.94	25	0.04623	+	0.39	17	0.08437	+	0.57	23	0.07989	+	0.33	34	0.10648	+	0.0009	21	0.11078	-
9	139100882	QSOX2	0.0358275	0.038	3	0.00925	-	0.88	5	0.01719	-	1	4	0.02299	-	0.0038	7	0.00513	-	0.49	2	0.01978	+
9	139840422	C8G	0.0358402	0.35	5	0.00699	-	0.66	4	0.00462	-	0.0049	4	0.0069	+	0.43	7	0.01956	-	0.128	6	0.01187	-
9	91083288	SPIN1	0.0358883	0.39	1	0.00144	-	0.29	1	0.00876	+	0.25	1	0.00517	+	0.92	1	0.0053	-	0.0024	1	0.00989	-
3	101293089	PCNP	0.036	NA	NA	NA	NA	NA	NA	NA	NA	NA	NA	NA	NA	0.036	1	0.00026	-	NA	NA	NA	NA
14	37050642	NKX2-8	0.0360808	0.49	1	0.00082	-	NA	NA	NA	NA	NA	NA	NA	NA	0.012	3	0.0013	-	NA	NA	NA	NA
15	85643398	PDE8A	0.0361256	0.68	5	0.015	+	0.015	2	0.00127	-	0.13	2	0.00172	+	0.2	5	0.00104	-	NA	NA	NA	NA
11	75507398	DGAT2	0.0362578	0.013	3	0.01849	-	0.66	3	0.01385	-	0.013	4	0.01494	-	0.72	6	0.01869	-	0.79	5	0.01682	+
22	40417608	FAM83F	0.0362821	0.96	3	0.00247	+	0.85	1	0.01194	+	0.69	6	0.01839	-	0.024	11	0.00965	-	0.0047	4	0.02176	-
10	103530135	FGF8	0.0364365	0.026	3	0.00308	-	0.42	2	0.00239	+	0.11	1	0.0069	+	NA	NA	NA	NA	NA	NA	NA	NA
15	72118997	MYO9A	0.036452	0.98	16	0.03616	+	0.029	10	0.02483	-	0.67	18	0.04138	-	0.14	33	0.02964	+	0.024	16	0.03462	-
2	189914122	COL5A2	0.0364596	0.27	11	0.01068	+	0.64	4	0.00605	+	0.91	8	0.01149	+	0.0037	17	0.01069	-	0.11	10	0.01583	-
1	40312903	TRIT1	0.0365075	1	3	0.00349	+	0.041	2	0.01656	+	0.9	3	0.00575	+	0.0022	8	0.01669	+	0.79	4	0.02176	-
3	54952644	LRTM1	0.036602	0.48	5	0.00555	+	0.016	3	0.00239	+	0.32	2	0.00172	+	0.11	6	0.00183	+	NA	NA	NA	NA
17	29298304	RNF135	0.0366736	0.42	1	0.00267	-	0.13	3	0.01321	-	0.26	3	0.02011	-	0.013	6	0.01799	-	0.35	5	0.03462	+
19	53453880	ZNF816	0.0368941	NA	NA	NA	NA	0.21	1	0.01512	+	0.016	3	0.00977	-	0.22	7	0.00739	-	0.37	3	0.00593	-
12	123467177	ARL6IP4	0.0369975	NA	NA	NA	NA	NA	NA	NA	NA	NA	NA	NA	NA	0.0073	2	0.00087	+	0.83	1	0.00297	+
2	131350616	CFC1	0.037	NA	NA	NA	NA	0.037	2	0.00096	+	NA	NA	NA	NA	NA	NA	NA	NA	NA	NA	NA	NA
4	102751076	BANK1	0.0370486	0.3	5	0.01068	-	0.78	1	0.00048	-	0.024	2	0.00287	-	0.049	6	0.02164	-	NA	NA	NA	NA
22	24709420	KB-1896H10.1	0.0370709	0.0005	10	0.04089	-	0.79	6	0.02945	-	0.27	9	0.03678	+	0.77	15	0.06067	-	0.8	8	0.0633	-
10	103348155	DPCD	0.0371047	0.16	1	0.01151	+	0.038	1	0.00064	+	NA	NA	NA	NA	NA	NA	NA	NA	NA	NA	NA	NA
1	223980207	TP53BP2	0.0371909	0.016	4	0.00205	-	0.98	6	0.00446	-	0.28	8	0.00862	+	0.016	12	0.02729	-	0.94	6	0.0089	+
2	233735073	C2orf82	0.0372067	NA	NA	NA	NA	NA	NA	NA	NA	0.0061	1	0.0023	-	1	2	0.00026	-	NA	NA	NA	NA
3	36756863	DCLK3	0.0372277	NA	NA	NA	NA	0.14	2	0.00366	+	0.53	7	0.02184	+	0.45	7	0.0166	-	0.0083	4	0.01879	-
2	54853217	SPTBN1	0.0372328	0.54	7	0.01829	+	0.8	6	0.02483	+	0.77	7	0.03908	+	0.00163	11	0.01365	-	0.122	9	0.04649	-
3	132047132	ACPP	0.0372498	0.00037	3	0.0152	-	0.81	1	0.00127	+	0.93	2	0.0023	-	0.25	5	0.00495	-	0.95	5	0.00593	+
5	111071138	NREP	0.0372891	0.23	2	0.00493	+	0.11	2	0.0156	+	0.13	2	0.00402	+	0.36	2	0.00504	-	0.056	2	0.00396	-
12	53900640	NPFF	0.0373338	NA	NA	NA	NA	0.23	1	0.00143	+	0.0076	2	0.00402	+	0.71	3	0.0013	-	NA	NA	NA	NA
2	10908893	ATP6V1C2	0.037419	0.46	2	0.00637	-	0.61	1	0.00398	+	0.3	5	0.00172	+	0.022	5	0.00426	+	0.036	4	0.00495	-
3	49053918	DALRD3	0.0375301	0.33	2	0.00801	-	0.87	2	0.00048	-	0.73	1	0.0023	-	0.94	3	0.00156	-	0.00034	3	0.00396	-
12	7457072	ACSM4	0.0375561	0.37	9	0.0302	+	0.92	5	0.02245	-	0.54	3	0.00632	-	0.96	9	0.00478	-	0.00038	8	0.03165	-
1	15870989	DNAJC16	0.0375757	0.15	3	0.01253	-	0.078	2	0.00111	-	NA	NA	NA	NA	0.107	3	0.00148	+	NA	NA	NA	NA
22	24709420	SPECC1L	0.0376035	0.00054	11	0.04109	-	0.79	6	0.02945	-	0.21	11	0.04253	+	0.75	17	0.06215	+	1	9	0.06429	-
5	173317206	CPEB4	0.037611	NA	NA	NA	NA	0.95	1	0.00191	+	0.34	2	0.0046	-	0.0013	4	0.00209	-	0.67	3	0.00396	+
12	124171453	TCTN2	0.0376133	0.8	6	0.03185	+	0.11	3	0.00669	-	0.41	4	0.00747	-	0.81	7	0.00478	+	0.0023	4	0.02176	+
7	76054372	ZP3	0.0377285	0.012	3	0.01048	-	0.11	3	0.01289	+	0.08	4	0.02126	+	0.82	3	0.00287	+	0.78	4	0.0178	+
15	76630655	ISL2	0.0377413	0.073	2	0.01253	+	NA	NA	NA	NA	NA	NA	NA	NA	0.085	3	0.00052	-	NA	NA	NA	NA
5	10227711	FAM173B	0.0377891	0.37	5	0.00842	+	0.043	1	0.00764	-	0.56	4	0.00805	+	0.019	8	0.01147	-	0.4	3	0.0089	-
21	33949098	TCP10L	0.0379191	0.048	2	0.00473	-	NA	NA	NA	NA	NA	NA	NA	NA	0.13	1	0.00035	-	NA	NA	NA	NA
19	45452024	APOC2	0.0379698	NA	NA	NA	NA	0.25	1	0.00223	+	NA	NA	NA	NA	0.025	3	0.00026	-	NA	NA	NA	NA
16	30435651	DCTPP1	0.038	0.038	2	0.0113	-	NA	NA	NA	NA	NA	NA	NA	NA	NA	NA	NA	NA	NA	NA	NA	NA
13	77581510	FBXL3	0.038	0.038	2	0.00452	-	NA	NA	NA	NA	NA	NA	NA	NA	NA	NA	NA	NA	NA	NA	NA	NA
14	22434148	TRAV12-3	0.038	NA	NA	NA	NA	0.038	1	0.00287	-	NA	NA	NA	NA	NA	NA	NA	NA	NA	NA	NA	NA
21	34619126	AP000295.9	0.0381222	0.13	5	0.02342	-	0.101	2	0.00446	-	1	4	0.01437	-	0.83	8	0.01182	+	0.0063	6	0.00989	-
7	22985435	FAM126A	0.0383139	0.091	6	0.04459	+	NA	NA	NA	NA	0.76	4	0.00805	+	0.019	11	0.00513	-	0.22	4	0.00791	-
1	6528069	PLEKHG5	0.0384209	0.77	8	0.03616	-	0.17	6	0.03072	-	0.6	10	0.02414	+	0.59	12	0.01199	+	0.0015	11	0.02374	-
2	200820862	C2orf47	0.0384531	0.0029	2	0.00185	-	NA	NA	NA	NA	0.61	1	0.00172	+	0.73	3	0.01434	+	NA	NA	NA	NA
7	24843998	OSBPL3	0.0385444	0.79	4	0.00267	+	0.0109	3	0.0304	-	0.35	6	0.04368	-	0.061	12	0.04085	+	0.38	7	0.02275	-
12	66546100	RP11-745O10.4	0.0385816	NA	NA	NA	NA	0.74	2	0.00207	-	0.78	2	0.00747	+	0.23	2	0.00304	-	0.0022	3	0.00791	+
17	38948714	KRT28	0.0385982	0.027	5	0.00657	+	0.88	3	0.01449	+	0.015	3	0.0046	+	0.82	8	0.004	-	NA	NA	NA	NA
4	121631559	PRDM5	0.0387837	0.43	3	0.0263	-	NA	NA	NA	NA	0.49	1	0.00287	+	0.0062	4	0.00096	-	NA	NA	NA	NA
12	53444007	TENC1	0.0387877	0.26	10	0.03123	-	0.37	5	0.0199	+	0.62	7	0.01897	+	0.0013	12	0.01721	-	0.91	7	0.01088	+
4	87809025	C4orf36	0.0388126	0.48	5	0.0076	+	0.37	2	0.01003	+	NA	NA	NA	NA	0.0021	5	0.01373	-	0.79	2	0.01088	+
17	74072893	GALR2	0.0388244	0.00059	4	0.00863	-	0.29	2	0.01162	-	1	3	0.01437	+	0.7	6	0.03633	-	0.59	5	0.03858	-
10	123842523	TACC2	0.0389763	0.11	26	0.06493	-	0.025	21	0.10299	+	0.72	25	0.08908	-	0.133	50	0.07214	-	0.27	30	0.10188	+
3	12613842	MKRN2	0.039	0.039	3	0.00247	-	NA	NA	NA	NA	NA	NA	NA	NA	NA	NA	NA	NA	NA	NA	NA	NA
1	150248200	C1orf54	0.039	NA	NA	NA	NA	NA	NA	NA	NA	NA	NA	NA	NA	0.039	1	0.00035	-	NA	NA	NA	NA
7	48278916	ABCA13	0.039002	0.35	39	0.10109	+	0.02	40	0.09981	-	0.82	60	0.16034	-	0.62	86	0.12734	+	0.02	45	0.14342	-
22	31500991	RP3-412A9.11	0.0390321	0.34	1	0.0152	-	0.019	2	0.00223	-	NA	NA	NA	NA	NA	NA	NA	NA	NA	NA	NA	NA
19	17000585	F2RL3	0.0390844	1	4	0.00473	+	NA	NA	NA	NA	0.2	2	0.00287	-	0.0066	7	0.00278	+	NA	NA	NA	NA
15	70347482	TLE3	0.0392151	NA	NA	NA	NA	0.49	1	0.00637	+	0.37	2	0.00862	-	0.0025	4	0.00617	-	0.66	1	0.00297	+
17	56638900	TEX14	0.0392567	0.24	11	0.02753	-	0.48	10	0.02881	-	0.51	12	0.03506	+	0.024	21	0.02521	+	0.051	6	0.03561	+
5	66350315	MAST4	0.0392708	0.75	10	0.0224	+	0.88	9	0.03422	+	0.79	11	0.04023	-	0.0006	12	0.01234	-	0.23	9	0.04847	+
1	11982580	KIAA2013	0.0394954	NA	NA	NA	NA	0.91	2	0.01592	+	NA	NA	NA	NA	0.0072	3	0.00104	-	NA	NA	NA	NA
1	159273943	FCER1A	0.0395044	NA	NA	NA	NA	0.45	2	0.0008	+	0.25	7	0.02356	-	0.96	6	0.02799	+	0.0028	5	0.0277	-
1	114340502	RSBN1	0.0395084	NA	NA	NA	NA	0.39	1	0.00653	+	0.5	1	0.00345	-	0.0033	1	0.002	-	0.47	1	0.00495	+
2	196602679	DNAH7	0.0395468	0.00086	42	0.10191	-	0.65	22	0.10713	-	0.44	39	0.11149	+	0.58	70	0.10213	-	0.51	31	0.11968	-
11	55872832	OR8H2	0.0396148	0.26	6	0.01562	+	NA	NA	NA	NA	NA	NA	NA	NA	0.0055	4	0.00113	-	0.94	3	0.00297	+
13	111367876	ING1	0.0396182	0.0067	2	0.00411	-	0.44	5	0.00398	-	0.22	6	0.00862	-	0.45	6	0.00669	+	0.25	5	0.00989	+
17	72691263	CD300LF	0.0396799	0.74	3	0.02034	+	0.48	3	0.00143	+	0.39	2	0.01034	-	0.00088	3	0.00443	-	0.6	3	0.00495	+
19	46176126	GIPR	0.0397435	0.22	10	0.03596	-	0.93	2	0.00876	+	0.004	6	0.01839	+	0.64	8	0.01182	-	0.14	3	0.01286	+
3	58739528	C3orf67	0.0397772	0.00068	9	0.00719	-	0.6	6	0.0312	+	0.32	4	0.0069	+	0.76	10	0.01999	+	0.74	5	0.02473	+
10	96094425	NOC3L	0.0397816	0.0018	5	0.01603	-	0.75	2	0.00589	+	0.34	5	0.01667	+	0.25	8	0.01547	+	0.64	5	0.02275	+
17	424920	VPS53	0.0399306	0.0032	7	0.01911	-	0.55	2	0.00175	-	0.25	4	0.00747	+	0.73	6	0.00939	+	0.23	4	0.01187	-
16	67572934	FAM65A	0.0399615	0.23	9	0.00842	-	0.31	2	0.01624	-	0.84	6	0.02816	+	0.0019	9	0.01964	-	0.65	5	0.02671	-
17	31260307	TMEM98	0.04	NA	NA	NA	NA	NA	NA	NA	NA	NA	NA	NA	NA	0.04	2	0.00113	-	NA	NA	NA	NA
1	26365751	SLC30A2	0.0400684	NA	NA	NA	NA	0.013	1	0.00096	-	0.15	2	0.00172	+	0.7	4	0.00087	+	NA	NA	NA	NA
11	123777217	OR8D4	0.0400698	0.44	3	0.01767	+	0.00031	2	0.00637	-	0.93	3	0.00575	+	0.96	8	0.00721	+	0.61	4	0.01484	-
3	149192678	TM4SF4	0.0400946	0.23	2	0.00555	+	NA	NA	NA	NA	NA	NA	NA	NA	0.33	3	0.0013	+	0.018	2	0.00297	-
10	104117875	GBF1	0.0401722	0.49	10	0.00966	+	0.27	3	0.0008	-	0.81	8	0.00632	-	0.24	14	0.00713	+	0.0029	5	0.01088	-
3	129009622	C3orf37	0.040194	0.0032	1	0.00144	-	0.36	1	0.00223	+	0.4	2	0.00345	+	0.18	2	0.00774	-	0.9	2	0.00989	+
3	155198866	PLCH1	0.0403028	0.017	9	0.03472	-	0.35	4	0.02053	+	0.45	4	0.01839	+	0.056	9	0.02425	+	0.5	10	0.03363	-
11	61081819	DDB1	0.040312	0.49	2	0.00226	+	0.67	1	0.00064	-	NA	NA	NA	NA	0.73	2	0.00556	+	0.0013	2	0.00297	-
11	64622327	EHD1	0.0403526	0.029	1	0.00904	-	0.48	1	0.00127	-	NA	NA	NA	NA	0.099	4	0.00356	+	NA	NA	NA	NA
8	95390591	RAD54B	0.0403771	0.017	6	0.03883	-	0.0086	5	0.00796	-	0.93	8	0.01609	-	0.79	7	0.01008	-	0.7	8	0.0178	+
4	122062981	TNIP3	0.0403943	0.3	5	0.00164	+	0.2	3	0.01401	+	NA	NA	NA	NA	0.023	2	0.00043	-	NA	NA	NA	NA
19	43237010	PSG3	0.0404636	0.0038	4	0.00575	-	0.52	1	0.00064	-	NA	NA	NA	NA	0.7	3	0.00104	+	NA	NA	NA	NA
15	101464887	LRRK1	0.0404966	0.61	13	0.0452	-	0.43	11	0.06909	-	0.15	14	0.07759	-	0.003	33	0.10126	+	0.64	15	0.08704	-
19	51480840	KLK7	0.0405087	0.39	3	0.02589	+	NA	NA	NA	NA	0.0096	1	0.0023	+	0.37	6	0.00209	-	NA	NA	NA	NA
5	150175109	C5orf62	0.0405103	NA	NA	NA	NA	0.25	1	0.01719	-	0.71	1	0.01207	+	0.0034	1	0.00939	+	0.52	1	0.01682	+
4	113565835	LARP7	0.0405135	0.013	3	0.00103	-	NA	NA	NA	NA	0.59	3	0.0023	+	0.066	4	0.00261	-	0.62	2	0.00297	+
17	8285501	RP11-849F2.7	0.0405379	NA	NA	NA	NA	0.26	1	0.00048	+	NA	NA	NA	NA	NA	NA	NA	NA	0.026	1	0.00495	-
22	20043485	C22orf25	0.0405458	0.54	3	0.015	-	NA	NA	NA	NA	0.023	1	0.01839	+	0.23	5	0.01521	+	0.11	1	0.01484	+
6	36104726	MAPK13	0.0405626	0.42	2	0.00062	+	0.82	2	0.00955	+	0.68	3	0.01322	+	0.00049	4	0.0086	-	0.66	3	0.0178	+
22	31042815	SLC35E4	0.0407085	0.95	2	0.00103	-	0.8	3	0.02595	+	0.96	3	0.00977	-	0.87	5	0.008	-	0.00012	3	0.01978	-
22	38481311	BAIAP2L2	0.0407311	0.12	4	0.01808	+	0.0047	6	0.00923	-	0.79	4	0.00402	+	0.71	7	0.0033	-	NA	NA	NA	NA
12	133586836	ZNF26	0.0409372	NA	NA	NA	NA	0.012	1	0.00127	-	NA	NA	NA	NA	0.57	1	0.00052	+	NA	NA	NA	NA
6	75797302	COL12A1	0.0411584	0.12	14	0.01931	-	0.82	4	0.01242	+	0.77	16	0.07184	-	0.0093	38	0.05728	-	0.11	18	0.04451	+
17	79983278	LRRC45	0.0411639	0.38	4	0.01541	-	0.024	4	0.01958	-	0.46	5	0.01724	-	0.084	7	0.01478	+	0.22	5	0.01978	-
9	35733008	CREB3	0.041516	0.006	5	0.00205	-	0.99	4	0.01496	+	0.083	3	0.00287	+	0.66	5	0.00261	+	NA	NA	NA	NA
6	97246356	GPR63	0.0416787	0.0077	5	0.00801	-	0.42	1	0.00382	+	0.11	3	0.00287	+	0.92	4	0.00452	+	NA	NA	NA	NA
2	242501852	BOK	0.0418243	0.047	2	0.00226	-	0.14	2	0.00876	+	0.24	3	0.00977	+	0.053	4	0.00635	-	0.95	3	0.01187	-
10	32308786	KIF5B	0.0418464	0.055	4	0.0039	-	0.28	1	0.01051	+	0.39	3	0.00977	-	0.025	4	0.0086	+	0.53	1	0.01682	+
17	56598991	2020-09-04	0.0418901	0.52	2	NA	NA	0.105	2	NA	NA	0.014	7	NA	NA	0.132	8	NA	NA	0.79	6	NA	NA
3	12950002	IQSEC1	0.0419413	0.0063	5	0.01993	-	0.98	4	0.01337	+	0.44	7	0.01437	-	0.14	13	0.01234	+	0.21	9	0.01385	-
12	32260338	BICD1	0.0419435	0.066	3	0.0039	-	0.11	2	0.00493	-	NA	NA	NA	NA	0.2	3	0.00096	+	NA	NA	NA	NA
8	125988712	ZNF572	0.0419957	0.094	7	0.0187	-	0.06	1	0.00239	+	0.11	3	0.00575	-	0.43	10	0.00921	+	0.3	3	0.01088	+
19	36387149	NFKBID	0.042	0.042	1	0.00226	-	NA	NA	NA	NA	NA	NA	NA	NA	NA	NA	NA	NA	NA	NA	NA	NA
2	27315252	KHK	0.0421394	0.55	2	0.00699	+	0.00061	5	0.00891	-	0.44	4	0.01264	+	0.79	9	0.00643	-	0.69	5	0.00989	+
1	153390542	S100A7A	0.0421483	0.55	2	0.00719	-	0.5	1	0.00191	+	NA	NA	NA	NA	0.0022	2	0.0007	-	0.55	1	0.00396	+
10	69692476	HERC4	0.0423321	0.39	2	0.00411	+	0.3	2	0.00493	+	0.73	3	0.01149	-	0.73	4	0.01043	-	0.0013	3	0.00593	+
10	43281013	BMS1	0.0424167	0.4	8	0.03452	+	0.84	2	0.00096	-	0.25	3	0.00402	-	0.0088	5	0.00556	-	0.11	3	0.0089	-
20	62190628	RP4-697K14.7	0.0424375	0.77	40	0.06719	-	0.11	12	0.04616	-	0.21	24	0.04138	-	0.61	41	0.05502	+	0.0075	27	0.07814	-
8	68340290	CPA6	0.0424671	0.009	5	0.00904	-	0.035	6	0.00828	-	0.91	5	0.00747	+	0.29	9	0.01269	-	0.98	2	0.00495	+
2	102472459	MAP4K4	0.0424873	NA	NA	NA	NA	0.61	4	0.01624	+	0.23	4	0.01264	-	0.0025	10	0.01312	+	0.96	6	0.01385	+
10	97599508	ENTPD1	0.0425209	0.93	5	0.01151	+	0.19	1	0.00334	+	0.59	4	0.01552	-	0.29	5	0.01286	-	0.0027	3	0.01978	-
7	127950857	RBM28	0.0426038	0.04	10	0.02075	+	0.62	6	0.03438	-	0.77	11	0.04885	+	0.64	13	0.03529	+	0.0067	7	0.04154	-
16	85141660	FAM92B	0.0426367	0.0045	3	0.00637	-	0.46	5	0.01942	+	0.23	4	0.00862	+	0.21	5	0.0086	+	0.82	2	0.0089	+
20	390552	RBCK1	0.0426457	0.25	4	0.00452	-	NA	NA	NA	NA	0.18	3	0.00172	-	0.033	5	0.002	-	NA	NA	NA	NA
13	61986223	PCDH20	0.0426458	0.0121	2	0.00185	-	0.38	3	0.00987	+	0.047	5	0.01034	+	0.69	10	0.0186	-	0.55	3	0.01484	-
1	158517471	OR6Y1	0.0426899	0.31	2	0.00082	+	0.16	5	0.03566	+	0.91	11	0.03391	-	0.07	15	0.04754	-	0.026	11	0.0277	-
7	102957397	DNAJC2	0.0427225	NA	NA	NA	NA	NA	NA	NA	NA	0.12	1	0.00172	+	0.06	4	0.00113	-	NA	NA	NA	NA
3	112724471	C3orf17	0.0427641	0.98	5	0.01089	-	0.4	6	0.03836	-	0.079	7	0.01552	+	0.19	12	0.03581	+	0.014	7	0.03561	-
11	65408708	SIPA1	0.042866	0.17	3	0.01644	-	0.5	4	0.00812	-	0.76	4	0.01264	-	0.4	7	0.00852	-	0.0032	7	0.01385	-
2	176948116	EVX2	0.0429969	0.12	2	0.00082	-	0.051	2	0.01289	+	0.4	3	0.00287	-	0.14	3	0.00243	-	NA	NA	NA	NA
19	55998262	NAT14	0.043	0.043	1	0.00164	-	NA	NA	NA	NA	NA	NA	NA	NA	NA	NA	NA	NA	NA	NA	NA	NA
8	21847855	XPO7	0.043	0.043	2	0.00329	-	NA	NA	NA	NA	NA	NA	NA	NA	NA	NA	NA	NA	NA	NA	NA	NA
19	18391285	JUND	0.043	NA	NA	NA	NA	NA	NA	NA	NA	NA	NA	NA	NA	0.043	1	0.00087	+	NA	NA	NA	NA
3	127394885	ABTB1	0.0430448	0.035	4	0.00904	-	0.67	4	0.02754	-	0.0085	3	0.02701	-	0.72	6	0.02321	+	0.58	3	0.02671	-
1	214492286	SMYD2	0.043142	0.72	2	0.00164	-	0.0017	3	0.00382	-	0.25	2	0.0069	-	0.3	5	0.00678	-	0.91	2	0.01286	+
2	217279768	SMARCAL1	0.0431595	0.43	12	0.02609	+	0.05	5	0.02611	+	0.54	5	0.02644	-	0.18	12	0.0246	+	0.04	2	0.0089	-
16	129470	MPG	0.043255	0.0065	6	0.02712	+	NA	NA	NA	NA	0.31	3	0.0069	+	0.22	9	0.00426	-	0.78	5	0.00791	+
1	55541174	USP24	0.0432806	0.49	5	0.03452	+	0.68	6	0.01592	-	0.012	9	0.02816	-	0.7	16	0.03077	+	0.03	7	0.02868	+
14	105394082	PLD4	0.0434154	0.51	7	0.02445	+	0.76	2	0.0008	+	NA	NA	NA	NA	0.039	4	0.004	-	0.023	4	0.00495	-
20	7864284	HAO1	0.0434463	0.27	6	0.01336	-	0.21	2	0.00669	-	0.79	2	0.00862	+	0.023	2	0.00287	+	0.082	3	0.0089	-
11	68673601	IGHMBP2	0.0434536	0.24	6	0.00534	-	0.37	6	0.02547	+	0.013	12	0.03678	-	0.12	16	0.02608	+	0.61	15	0.04253	-
9	74305020	TMEM2	0.0435073	0.084	7	0.02527	-	0.61	3	0.00493	-	0.51	9	0.01437	+	0.027	11	0.00904	+	0.12	5	0.01286	-
1	76198337	ACADM	0.043541	0.0022	3	0.00123	-	0.071	7	0.02786	+	0.98	6	0.01724	+	0.78	6	0.02286	+	0.71	5	0.02473	+
3	184099050	CHRD	0.0435942	0.83	5	0.02116	-	0.16	7	0.00382	-	0.82	4	0.00517	+	0.039	8	0.00574	+	0.02	5	0.00692	-
14	45400573	KLHL28	0.0436009	0.71	5	0.02034	-	0.27	2	0.0113	+	0.17	1	0.00345	-	0.0033	6	0.00417	-	0.79	3	0.00297	-
17	7462555	TNFSF13	0.0436672	0.0088	2	0.00164	-	NA	NA	NA	NA	NA	NA	NA	NA	0.84	1	0.00061	-	NA	NA	NA	NA
21	32492757	TIAM1	0.0437334	0.29	17	0.05979	-	0.33	12	0.03773	+	0.84	14	0.04138	-	0.0059	20	0.07258	-	0.18	15	0.03165	+
16	15131962	NTAN1	0.0438303	0.45	2	0.00267	-	0.74	1	0.00096	+	0.67	3	0.00402	-	0.12	4	0.00183	-	0.0032	1	0.00495	-
1	21071406	HP1BP3	0.0438958	0.38	3	0.00329	+	NA	NA	NA	NA	0.31	3	0.02011	+	0.004	3	0.01199	-	0.75	3	0.01187	-
3	179408054	USP13	0.043975	0.37	6	0.0074	-	0.025	2	0.00111	-	0.95	5	0.00977	-	0.0121	9	0.00235	-	0.81	4	0.00791	+
7	295970	FAM20C	0.0439782	0.73	5	0.02692	-	NA	NA	NA	NA	0.29	3	0.02931	-	0.018	4	0.02451	+	0.093	4	0.03066	+
12	39096717	CPNE8	0.044	0.044	2	0.00226	-	NA	NA	NA	NA	NA	NA	NA	NA	NA	NA	NA	NA	NA	NA	NA	NA
11	61015916	PGA4	0.044	NA	NA	NA	NA	0.044	2	0.00557	+	NA	NA	NA	NA	NA	NA	NA	NA	NA	NA	NA	NA
1	38453330	SF3A3	0.044	NA	NA	NA	NA	NA	NA	NA	NA	NA	NA	NA	NA	0.044	1	0.00026	-	NA	NA	NA	NA
1	32256385	SPOCD1	0.0440237	0.0061	9	0.01705	-	0.68	4	0.01305	+	0.32	6	0.02241	+	0.26	13	0.01634	-	0.25	10	0.0277	-
12	20852547	SLCO1C1	0.0440722	0.45	5	0.01664	+	0.38	1	0.01417	-	0.72	4	0.01494	-	0.0027	4	0.01304	-	0.26	1	0.01484	-
11	55135435	OR4A15	0.0440923	0.61	6	0.02486	+	NA	NA	NA	NA	0.2	4	0.01494	+	0.0036	9	0.00539	-	0.81	5	0.00989	-
1	11906068	NPPA	0.0441964	NA	NA	NA	NA	NA	NA	NA	NA	0.3	1	0.0046	-	0.025	2	0.00348	-	NA	NA	NA	NA
9	32541740	TOPORS	0.0442597	0.112	3	0.00103	-	0.109	5	0.01783	+	0.22	6	0.01609	+	0.27	12	0.0412	-	0.12	7	0.02671	-
5	83360520	EDIL3	0.0443533	0.37	2	0.00966	+	0.0018	3	0.01003	-	0.92	4	0.01494	+	0.19	5	0.01147	+	0.75	2	0.00692	+
10	116008464	VWA2	0.0443801	0.02	17	0.02568	-	0.074	3	0.02579	-	0.74	8	0.04023	+	0.19	16	0.03625	-	0.42	8	0.03363	+
21	47918578	DIP2A	0.0444052	0.53	12	0.03082	+	0.94	5	0.01783	+	0.0048	12	0.02126	-	0.59	25	0.02442	+	0.062	13	0.03363	-
8	91094898	CALB1	0.0445243	NA	NA	NA	NA	NA	NA	NA	NA	0.032	1	0.0023	-	0.41	1	0.00113	-	0.12	1	0.00297	+
10	93811989	CPEB3	0.0445673	0.00073	3	0.00247	-	0.56	2	0.00239	-	0.59	4	0.01092	+	0.76	5	0.0086	-	0.48	4	0.01187	+
15	43568715	TGM7	0.0446236	0.8	9	0.0263	-	0.54	5	0.0382	+	0.0049	8	0.02529	-	0.119	12	0.02973	+	0.35	9	0.04451	-
19	57764519	ZNF805	0.0446896	0.97	2	0.0076	+	0.17	2	0.01194	-	0.28	2	0.01724	-	0.0022	3	0.01391	-	0.87	2	0.01088	+
3	127292425	TPRA1	0.0447941	0.008	7	0.02774	-	0.33	2	0.0043	-	0.28	5	0.02759	-	0.24	8	0.02651	+	0.5	5	0.01286	+
10	135098641	TUBGCP2	0.0448121	0.0057	7	0.01788	-	0.083	3	0.00525	-	0.88	11	0.03218	-	0.82	21	0.04424	+	0.26	9	0.0277	+
1	23191502	EPHB2	0.0448745	0.77	4	0.0039	+	0.7	7	0.01512	+	0.121	5	0.00517	-	0.0031	9	0.00382	-	0.44	6	0.00692	-
11	125325904	FEZ1	0.0449922	0.0079	4	0.01274	-	NA	NA	NA	NA	NA	NA	NA	NA	0.97	2	0.00113	-	NA	NA	NA	NA
19	49079224	SULT2B1	0.0449981	0.82	7	0.03	+	0.69	4	0.02276	+	0.47	6	0.03046	+	0.016	7	0.02764	-	0.021	3	0.0277	-
19	49926464	PTH2	0.045	NA	NA	NA	NA	0.045	2	0.00111	-	NA	NA	NA	NA	NA	NA	NA	NA	NA	NA	NA	NA
3	42448377	LYZL4	0.0450428	0.86	3	0.00226	-	0.0133	3	0.01321	-	0.58	2	0.0069	+	0.019	2	0.00965	-	0.71	2	0.01088	-
6	32411210	HLA-DRA	0.0450561	1	1	0.00349	-	0.04	4	0.00796	-	NA	NA	NA	NA	0.04	2	0.00078	-	NA	NA	NA	NA
11	66032649	KLC2	0.0450603	0.053	1	0.01233	+	0.012	1	0.00255	-	0.88	3	0.01034	-	0.16	2	0.00261	-	1	3	0.0089	+
4	84216580	HPSE	0.0451012	0.013	4	0.0152	-	0.93	2	0.00748	-	0.64	6	0.02241	+	0.061	9	0.01764	+	0.19	6	0.02671	+
19	18285944	IFI30	0.0451447	NA	NA	NA	NA	0.055	1	0.00064	+	0.29	3	0.0046	+	0.11	5	0.00452	+	0.21	1	0.00396	-
4	83860883	LIN54	0.0452398	0.05	1	0.00267	+	NA	NA	NA	NA	0.55	2	0.00402	-	0.048	1	0.00096	-	0.28	3	0.00495	-
3	186383945	HRG	0.0452725	0.6	6	0.00493	+	0.0045	6	0.02786	-	0.053	10	0.04885	-	0.65	20	0.03955	+	0.97	13	0.04847	-
6	158735296	TULP4	0.0452771	0.0014	21	0.03842	-	0.84	10	0.0347	-	0.21	14	0.03678	-	0.58	27	0.03781	-	0.63	13	0.04946	+
9	136501530	DBH	0.0453102	0.56	15	0.02733	+	0.97	13	0.03295	-	0.008	15	0.06034	-	0.033	20	0.04589	+	0.63	18	0.05737	-
1	109322026	STXBP3	0.0453717	0.65	2	0.00308	-	NA	NA	NA	NA	NA	NA	NA	NA	0.35	3	0.00356	+	0.0071	1	0.00297	-
2	235943693	SH3BP4	0.0453904	0.029	8	0.02753	-	0.3	5	0.01321	+	0.019	10	0.02989	+	0.87	16	0.01834	+	0.63	9	0.02077	+
2	11332408	ROCK2	0.0454047	NA	NA	NA	NA	0.046	2	0.02372	-	0.024	8	0.01437	+	0.34	9	0.01113	-	0.99	7	0.01286	+
20	62576034	UCKL1	0.045469	0.46	4	0.01644	-	0.019	2	0.00048	-	0.15	5	0.00402	-	0.11	5	0.00252	-	0.63	1	0.00297	+
15	41245731	CHAC1	0.0455424	0.014	5	0.00452	-	0.64	3	0.0043	+	0.34	6	0.01322	+	0.13	6	0.00843	-	0.23	3	0.00692	-
7	33217156	BBS9	0.0455787	0.087	5	0.02692	-	0.14	3	0.01958	+	0.26	7	0.02586	+	0.16	19	0.02555	-	0.18	8	0.03264	-
1	16069071	TMEM82	0.0456361	0.83	7	0.01685	-	0.44	4	0.02101	+	0.17	9	0.03966	-	0.23	10	0.01139	+	0.0064	8	0.0366	-
9	114304164	ZNF483	0.0457172	0.04	3	0.00288	-	NA	NA	NA	NA	NA	NA	NA	NA	0.24	5	0.00548	-	0.17	3	0.00593	+
22	26884039	SRRD	0.0457172	0.34	1	0.00062	+	0.024	1	0.00271	-	NA	NA	NA	NA	0.2	3	0.0007	-	NA	NA	NA	NA
4	25664381	SLC34A2	0.0457549	0.65	6	0.04109	+	0.19	4	0.02802	-	0.51	7	0.03046	-	0.47	9	0.02251	-	0.0031	8	0.02275	-
14	93649549	MOAP1	0.0458269	0.85	7	0.02014	+	0.048	4	0.01433	-	0.43	4	0.01552	+	0.0076	5	0.02373	-	0.69	6	0.03759	+
13	43148653	TNFSF11	0.0458888	NA	NA	NA	NA	0.11	3	0.00398	+	0.05	1	0.0069	+	0.078	2	0.00183	+	0.88	3	0.00495	+
1	100174455	FRRS1	0.0459062	0.002	7	0.01048	+	0.4	3	0.01592	-	0.2	4	0.01954	-	0.62	10	0.02051	+	0.93	4	0.0178	-
11	57068494	TNKS1BP1	0.0459607	0.31	12	0.02897	+	0.72	8	0.04823	-	0.56	16	0.06954	+	0.0087	24	0.04589	-	0.085	14	0.07221	-
9	115932012	FKBP15	0.0459912	0.46	7	0.01603	-	0.83	5	0.00191	+	0.022	2	0.0046	-	0.0136	10	0.00582	-	0.81	1	0.00297	+
3	32994957	CCR4	0.046	0.046	2	0.00411	-	NA	NA	NA	NA	NA	NA	NA	NA	NA	NA	NA	NA	NA	NA	NA	NA
22	31328563	MORC2	0.046006	0.33	3	0.00884	+	0.058	1	0.00048	+	NA	NA	NA	NA	0.086	7	0.00087	+	NA	NA	NA	NA
6	96974210	UFL1	0.0461532	0.99	4	0.00904	+	0.00019	2	0.00159	-	0.75	1	0.00287	-	0.97	11	0.0033	+	0.68	5	0.00692	-
18	22048821	HRH4	0.0461698	0.83	3	0.00657	+	NA	NA	NA	NA	0.9	1	0.0023	-	0.03	5	0.00235	-	0.017	3	0.00297	-
6	40996173	UNC5CL	0.0462451	0.13	7	0.03226	-	0.51	7	0.02467	+	0.44	5	0.02874	+	0.0032	10	0.02999	-	1	7	0.04649	+
7	102462523	FBXL13	0.0462725	0.049	10	0.02856	-	0.041	1	0.00048	-	0.99	5	0.00862	+	0.054	14	0.01478	-	0.87	7	0.02176	-
5	16177949	2020-03-11	0.0462882	NA	NA	NA	NA	0.61	1	NA	NA	NA	NA	NA	NA	0.013	1	NA	NA	NA	NA	NA	NA
18	618067	CLUL1	0.0462882	NA	NA	NA	NA	NA	NA	NA	NA	0.13	3	0.0023	-	0.061	6	0.002	-	NA	NA	NA	NA
16	66942330	CDH16	0.0463301	0.89	6	0.03431	+	0.69	2	0.00287	+	0.0022	10	0.01494	+	0.63	17	0.02495	+	0.11	7	0.01682	-
11	74700170	NEU3	0.0463796	0.12	6	0.015	+	0.025	2	0.0043	+	0.11	1	0.00345	+	0.49	2	0.00495	+	0.58	3	0.00692	-
11	65307852	LTBP3	0.0463845	0.44	3	0.00966	-	0.97	4	0.00143	+	0.66	1	0.00172	-	0.37	7	0.00513	-	0.0009	4	0.00791	-
7	20406754	ITGB8	0.0465281	0.77	6	0.04315	+	NA	NA	NA	NA	0.026	2	0.0046	-	0.77	3	0.00339	-	0.025	1	0.00396	-
9	95263010	ECM2	0.0466509	0.14	4	0.01171	-	0.28	8	0.02706	-	0.23	9	0.01839	+	0.07	15	0.02017	-	0.15	9	0.03165	+
1	118042131	MAN1A2	0.0467013	0.96	3	0.00062	+	0.007	1	0.00239	-	NA	NA	NA	NA	0.25	2	0.00104	-	NA	NA	NA	NA
1	145704167	CD160	0.0469191	0.71	2	0.00185	+	0.2	2	0.01687	+	0.89	1	0.00862	+	0.0018	2	0.01104	-	0.42	1	0.0178	+
19	19760645	ATP13A1	0.0469454	0.27	6	0.01089	-	0.43	5	0.01146	+	0.044	8	0.03448	-	0.26	12	0.00834	-	0.072	5	0.00989	+
13	114077172	ADPRHL1	0.0469604	0.76	5	0.01931	-	0.76	1	0.01098	+	0.087	2	0.02874	-	0.0056	5	0.0246	+	0.34	3	0.02077	-
1	39325136	RRAGC	0.047	NA	NA	NA	NA	0.047	1	0.00191	-	NA	NA	NA	NA	NA	NA	NA	NA	NA	NA	NA	NA
15	94841430	MCTP2	0.0470589	0.68	15	0.02774	+	0.0012	6	0.01019	-	0.36	6	0.00977	-	0.43	17	0.00487	+	0.76	5	0.01088	-
8	27880851	NUGGC	0.0470942	0.0019	7	0.01027	-	0.58	3	0.0043	+	0.89	8	0.01494	+	0.35	17	0.00791	+	0.28	9	0.01187	-
19	37618045	ZNF420	0.0471087	0.045	4	0.02568	+	NA	NA	NA	NA	NA	NA	NA	NA	0.18	2	0.0007	-	NA	NA	NA	NA
8	10464405	RP1L1	0.047118	0.0055	36	0.07027	-	0.56	22	0.08628	-	0.08	31	0.07816	-	0.61	56	0.0731	-	0.64	27	0.07814	-
19	44341340	ZNF283	0.0471445	NA	NA	NA	NA	0.39	1	0.01815	+	0.039	5	0.01437	-	0.68	7	0.01843	+	0.038	5	0.01088	+
6	43469358	TJAP1	0.0472211	0.035	3	0.00062	+	0.85	4	0.03295	+	0.32	3	0.01667	+	0.039	4	0.01895	-	0.26	4	0.01682	-
16	56899228	SLC12A3	0.0474542	0.0096	12	0.02877	-	0.79	96	0.04823	+	0.058	12	0.02126	+	0.79	21	0.01904	-	0.28	10	0.0277	-
1	154184993	C1orf43	0.0474552	0.84	2	0.00123	+	NA	NA	NA	NA	0.42	1	0.01034	+	0.0025	2	0.01078	+	0.45	2	0.01583	-
19	17735631	UNC13A	0.0474851	0.0032	7	0.02281	-	0.18	5	0.02276	-	0.2	5	0.02644	+	0.89	8	0.01504	+	0.95	4	0.02671	+
1	57333311	C8A	0.0475027	0.95	7	0.00801	+	0.36	3	0.02547	+	0.23	7	0.01552	+	0.0021	10	0.01591	-	0.59	10	0.03759	+
17	43332648	TEX34	0.04756	0.0138	1	0.00267	-	NA	NA	NA	NA	0.52	2	0.00172	-	0.24	4	0.00113	-	NA	NA	NA	NA
12	48596127	OR10AD1	0.0477391	0.98	5	0.00966	+	0.108	1	0.0035	+	0.0035	4	0.0046	-	0.34	7	0.00652	-	0.78	2	0.00791	-
20	44171347	SPINLW1-WFDC6	0.0477458	0.57	1	0.00473	-	0.031	1	0.01146	+	0.83	3	0.00977	+	0.0067	3	0.00756	-	1	3	0.02176	+
20	62187231	C20orf195	0.0478154	0.49	3	0.00082	+	0.16	3	0.00287	+	0.016	3	0.00402	+	0.32	5	0.0033	-	NA	NA	NA	NA
5	76331419	AGGF1	0.0478476	NA	NA	NA	NA	0.29	3	0.00414	+	0.0022	6	0.02011	-	0.67	4	0.00652	-	0.94	3	0.00495	+
19	2290767	LINGO3	0.0478965	NA	NA	NA	NA	0.44	2	0.00239	+	0.104	2	0.00287	-	0.038	2	0.00296	+	NA	NA	NA	NA
19	49206304	FUT2	0.0479204	0.16	7	0.0074	-	0.33	9	0.01401	+	0.52	7	0.01322	+	0.3	8	0.01538	-	0.012	5	0.02671	-
12	92537956	BTG1	0.048	NA	NA	NA	NA	NA	NA	NA	NA	NA	NA	NA	NA	0.048	1	0.00026	+	NA	NA	NA	NA
11	533553	HRAS	0.048	NA	NA	NA	NA	0.048	3	0.00064	+	NA	NA	NA	NA	NA	NA	NA	NA	NA	NA	NA	NA
18	31538235	NOL4	0.048	NA	NA	NA	NA	0.048	1	0.00302	-	NA	NA	NA	NA	NA	NA	NA	NA	NA	NA	NA	NA
5	42800866	SEPP1	0.0482743	0.12	5	0.01274	+	0.75	5	0.01671	-	0.0042	5	0.01954	-	0.54	6	0.0113	+	0.49	4	0.0178	-
15	69709783	KIF23	0.0483324	0.57	8	0.00205	+	0.39	4	0.02515	+	0.14	5	0.02299	-	0.7	11	0.02434	-	0.0046	7	0.03066	-
9	99086387	SLC35D2	0.0483772	0.015	2	0.00699	-	0.23	2	0.0035	+	NA	NA	NA	NA	0.32	4	0.00339	-	0.37	2	0.00297	+
9	33240217	SPINK4	0.0484227	0.55	1	0.00062	+	0.041	3	0.01098	-	0.38	3	0.01092	+	0.017	3	0.00661	-	0.69	3	0.00989	-
20	42233658	IFT52	0.0484234	0.0029	5	0.02733	-	0.32	2	0.00334	-	0.58	3	0.00632	-	0.76	5	0.00252	+	NA	NA	NA	NA
8	144650059	C8orf73	0.0484489	0.5	4	0.00534	+	0.69	5	0.01767	+	0.00135	5	0.01724	-	0.6	11	0.01512	-	0.36	4	0.02473	+
12	94702659	CCDC41	0.0484895	0.54	2	0.00267	-	0.44	3	0.00493	+	0.86	8	0.01667	+	0.0017	13	0.01139	-	0.29	3	0.00593	+
1	85020803	CTBS	0.0485114	0.49	3	0.01048	-	0.014	2	0.0156	+	0.15	6	0.01322	-	0.101	5	0.0226	-	0.97	5	0.02374	+
2	58390589	FANCL	0.0485732	0.18	4	0.01274	+	0.17	1	0.0078	-	0.79	3	0.00402	-	0.017	5	0.00504	+	NA	NA	NA	NA
3	122629701	SEMA5B	0.0486036	0.0032	6	0.0339	-	0.25	4	0.00446	-	0.64	7	0.00747	+	0.79	8	0.01704	+	0.25	8	0.02671	-
1	180217566	LHX4	0.0486674	0.18	2	0.01212	+	0.059	2	0.01815	+	0.019	3	0.01667	+	0.54	5	0.01782	+	0.93	2	0.0178	+
20	47855830	ZNFX1	0.0489085	0.03	17	0.05815	-	0.056	10	0.02738	-	0.19	17	0.03448	+	0.4	25	0.05172	+	0.8	17	0.04946	+
13	114321711	GRK1	0.0489877	0.82	12	0.04253	+	0.0012	2	0.00239	-	0.59	5	0.01494	-	0.84	9	0.00617	+	0.21	5	0.00692	+
3	69075245	TMF1	0.0489952	0.0027	7	0.02712	-	0.52	5	0.046	-	0.4	5	0.02241	-	0.48	12	0.02503	-	0.38	5	0.03363	-
6	55142337	HCRTR2	0.0490698	0.0017	1	0.00205	-	0.28	1	0.00446	+	0.27	3	0.01494	-	0.94	3	0.02564	+	0.85	2	0.02077	+
13	99337039	SLC15A1	0.0491307	0.092	6	0.02198	+	0.79	6	0.02706	-	0.013	6	0.02874	-	0.33	11	0.02555	-	0.33	6	0.02275	-
19	44602030	ZNF224	0.0491742	0.046	5	0.00514	+	0.64	1	0.00414	-	0.35	4	0.00517	+	0.02	12	0.00565	-	0.5	6	0.00692	+
7	71571137	CALN1	0.0491765	0.58	1	0.00164	+	0.42	2	0.00096	-	NA	NA	NA	NA	0.0074	3	0.00087	-	NA	NA	NA	NA
12	113633532	IQCD	0.0492058	0.69	2	0.00226	+	0.27	4	0.00287	+	0.19	3	0.0023	+	0.94	5	0.00287	+	0.0031	3	0.0089	-
3	49947766	MON1A	0.0493396	0.92	2	0.00452	+	0.016	1	0.0078	-	0.69	3	0.0092	+	0.3	4	0.00565	+	0.034	1	0.0089	-
12	11061122	TAS2R13	0.0494827	0.0194	3	0.00473	-	0.12	1	0.00318	+	0.33	1	0.00345	+	0.55	3	0.00217	-	NA	NA	NA	NA
18	31319293	ASXL3	0.049563	0.031	12	0.01007	-	0.77	5	0.02292	+	0.57	11	0.04713	+	0.59	19	0.04233	+	0.013	9	0.02275	-
1	180971756	STX6	0.049602	0.032	1	0.00144	-	NA	NA	NA	NA	0.38	2	0.00345	+	0.15	5	0.00139	+	NA	NA	NA	NA
1	27190149	SFN	0.0496489	NA	NA	NA	NA	0.063	2	0.00127	-	NA	NA	NA	NA	0.137	2	0.00156	-	NA	NA	NA	NA
13	80095030	NDFIP2	0.0497296	0.92	3	0.01171	+	0.024	1	0.00812	-	0.24	2	0.00402	+	0.11	2	0.00104	-	0.18	1	0.00297	-
6	35762937	CLPS	0.0498617	0.032	3	0.0111	-	NA	NA	NA	NA	0.42	1	0.00345	-	0.3	2	0.00965	+	0.106	3	0.01879	-
15	64791959	ZNF609	0.0499056	0.033	5	0.00801	-	0.11	2	0.00302	-	0.17	6	0.01207	-	0.9	9	0.00443	+	0.19	5	0.0178	-
14	23816759	SLC22A17	0.049914	0.24	2	0.01192	-	NA	NA	NA	NA	0.098	1	0.00345	-	0.35	2	0.00426	+	0.052	2	0.00495	-
1	158532605	OR6P1	0.049923	0.98	8	0.00986	-	0.22	5	0.02292	+	0.014	9	0.0477	-	0.053	14	0.02495	-	0.66	6	0.04649	-
19	49979789	FLT3LG	0.049938	0.46	2	0.01048	-	NA	NA	NA	NA	0.58	2	0.0046	-	NA	NA	NA	NA	0.0069	2	0.00297	-
17	42395568	RUNDC3A	0.05	0.05	2	0.00822	-	NA	NA	NA	NA	NA	NA	NA	NA	NA	NA	NA	NA	NA	NA	NA	NA
12	8374646	FAM90A1	0.05	NA	NA	NA	NA	0.05	3	0.00096	-	NA	NA	NA	NA	NA	NA	NA	NA	NA	NA	NA	NA
2	202245423	TRAK2	0.0500101	0.018	4	0.00493	-	NA	NA	NA	NA	0.18	6	0.0069	-	0.25	8	0.006	-	0.53	4	0.00593	-
8	37688966	GPR124	0.0500711	0.069	10	0.02075	-	0.64	6	0.01417	+	0.44	12	0.0454	-	0.021	16	0.03937	-	0.26	8	0.03462	-
6	117609716	ROS1	0.0501262	0.019	27	0.07828	-	0.95	9	0.02404	+	0.16	24	0.03218	-	0.16	43	0.04337	+	0.23	20	0.03956	-
4	24810093	CCDC149	0.0501747	0.2	1	0.00493	+	0.96	1	0.00334	+	0.99	5	0.01149	+	0.35	4	0.00913	+	0.0016	3	0.00989	-
6	18161646	KDM1B	0.050227	0.0016	6	0.0039	-	0.28	1	0.00589	+	0.35	4	0.01954	+	1	6	0.01747	+	0.68	2	0.00989	+
21	37444517	CBR1	0.0504827	NA	NA	NA	NA	0.037	3	0.00414	-	0.31	5	0.01379	-	0.052	4	0.01182	-	0.73	4	0.0178	+
1	92428316	BRDT	0.0505017	0.6	6	0.00945	+	0.4	5	0.01576	+	0.006	4	0.00862	+	0.09	7	0.01026	-	0.83	3	0.00593	+
5	74842875	POLK	0.0505034	0.16	7	0.02034	+	0.06	4	0.00541	+	0.29	7	0.01724	+	0.046	10	0.01365	+	0.84	7	0.01187	-
6	5368824	FARS2	0.0505315	0.89	7	0.00699	+	0.0015	2	0.00127	-	0.47	2	0.01379	+	0.66	6	0.00973	+	0.26	3	0.00297	-
6	155450580	TIAM2	0.0505704	0.65	23	0.03965	-	0.053	15	0.046	+	0.61	19	0.04253	-	0.19	34	0.0339	-	0.027	19	0.04847	-
9	130476383	PTRH1	0.0506204	0.24	5	0.01685	-	NA	NA	NA	NA	0.023	3	0.00345	-	0.72	3	0.00191	-	0.11	2	0.00297	-
8	67341714	RRS1	0.0506394	0.97	5	0.03555	+	0.51	6	0.06415	-	0.39	5	0.03391	+	0.016	7	0.03425	+	0.035	5	0.03759	-
1	213146292	VASH2	0.0506394	0.97	2	0.00966	+	0.021	1	0.0086	-	0.6	1	0.0046	+	0.013	3	0.00409	-	0.68	1	0.00791	-
4	76785641	PPEF2	0.0507668	0.61	12	0.03678	+	0.12	7	0.00573	+	0.19	9	0.0092	+	0.012	16	0.02547	-	0.65	8	0.02572	-
17	33802156	SLFN12L	0.050935	0.77	3	0.00123	+	0.43	3	0.00302	+	0.18	2	0.00575	-	0.0061	5	0.00322	-	0.3	3	0.00495	+
10	104632301	AS3MT	0.0509598	0.0082	1	0.00657	-	0.17	4	0.00398	+	0.29	4	0.01207	+	0.5	6	0.00487	+	0.54	5	0.01286	-
3	14170981	TMEM43	0.0510455	0.99	9	0.02075	+	0.038	1	0.00302	+	0.0044	6	0.0046	-	0.76	8	0.0213	-	0.87	1	0.01879	+
1	183184650	LAMC2	0.0510592	0.0024	18	0.02527	-	0.72	13	0.06288	+	0.23	14	0.0431	+	0.29	18	0.0379	+	0.95	16	0.05836	-
1	156496297	IQGAP3	0.0511536	0.71	16	0.03863	+	0.46	10	0.04935	-	0.46	11	0.04943	-	0.017	29	0.04433	-	0.043	11	0.0544	-
1	212798251	FAM71A	0.0512199	0.077	8	0.02507	-	0.082	4	0.01496	+	0.83	6	0.02701	+	0.7	11	0.02051	+	0.03	3	0.01978	-
20	54823993	MC3R	0.0512202	0.83	1	0.00226	+	0.42	4	0.00589	-	NA	NA	NA	NA	0.0111	4	0.00269	-	0.115	3	0.00593	+
2	135095857	MGAT5	0.0512369	0.0031	3	0.0189	-	0.37	1	0.00048	+	0.64	3	0.00402	-	0.2	5	0.00209	-	0.75	4	0.00495	-
19	30164754	PLEKHF1	0.0513423	0.046	4	0.00226	-	NA	NA	NA	NA	0.63	2	0.0023	-	0.067	3	0.00096	-	0.23	4	0.00396	+
19	41003435	SPTBN4	0.0514676	0.25	11	0.0152	+	0.79	4	0.00923	+	0.016	8	0.01207	-	0.27	11	0.00678	-	0.13	4	0.01583	-
20	3739299	C20orf27	0.0515738	0.04	1	0.00082	+	0.37	1	0.0008	+	NA	NA	NA	NA	0.13	1	0.00113	-	NA	NA	NA	NA
10	101544428	ABCC2	0.0516204	0.39	22	0.04479	+	0.14	22	0.04823	-	0.36	14	0.05	-	0.27	27	0.05007	+	0.021	21	0.05935	-
4	13571720	BOD1L1	0.0516669	0.048	38	0.10273	-	0.0056	7	0.02786	-	0.72	21	0.05862	-	0.79	35	0.08014	+	0.73	15	0.05242	+
22	45683200	UPK3A	0.0517837	0.87	4	0.01726	+	0.0029	2	0.00987	+	0.75	5	0.00747	-	0.37	10	0.00713	+	0.16	4	0.0089	-
17	18874965	FAM83G	0.0518016	0.49	6	0.00925	-	0.31	5	0.01783	-	0.26	9	0.02414	-	0.0033	13	0.01704	-	0.86	7	0.02275	-
1	38034571	GNL2	0.0518192	0.56	3	0.01027	+	0.31	4	0.00637	-	0.2	7	0.0069	+	0.0038	15	0.01956	-	0.85	3	0.00593	-
1	169695870	SELE	0.0518398	0.94	6	0.00596	+	0.77	2	0.00812	-	0.012	5	0.01264	+	0.068	9	0.01843	-	0.19	3	0.00989	-
3	25635127	RARB	0.0518653	NA	NA	NA	NA	NA	NA	NA	NA	0.26	1	0.0023	-	0.035	1	0.002	+	NA	NA	NA	NA
12	7187848	C1R	0.0518667	0.013	5	0.01089	-	0.085	3	0.00462	-	0.4	6	0.02241	+	0.33	10	0.02721	-	0.77	5	0.0178	-
17	76794580	USP36	0.0518932	0.49	18	0.05917	-	0.14	7	0.03964	-	0.76	16	0.03506	-	0.49	25	0.04807	-	0.0044	13	0.03462	-
6	20488374	E2F3	0.0518962	0.61	2	0.00082	+	0.85	3	0.00939	-	0.3	2	0.00805	-	0.00099	4	0.00322	+	0.73	3	0.01088	+
1	95699802	RWDD3	0.0519642	0.45	1	0.00185	+	NA	NA	NA	NA	0.024	2	0.0023	-	0.18	2	0.00061	+	NA	NA	NA	NA
21	47333949	PCBP3	0.052	0.052	1	0.00431	-	NA	NA	NA	NA	NA	NA	NA	NA	NA	NA	NA	NA	NA	NA	NA	NA
6	153078248	VIP	0.052	0.052	1	0.0074	+	NA	NA	NA	NA	NA	NA	NA	NA	NA	NA	NA	NA	NA	NA	NA	NA
10	13152400	OPTN	0.0520415	0.38	2	0.00185	-	0.0152	15	0.00828	+	0.19	2	0.00172	-	0.98	4	0.00191	-	0.105	4	0.00396	-
11	125775454	DDX25	0.0520631	0.16	2	0.0076	-	0.045	3	0.0113	+	0.044	3	0.01207	-	0.41	5	0.00661	+	0.87	1	0.01088	+
5	71739798	ZNF366	0.0520687	0.71	7	0.00863	+	0.91	5	0.02483	+	0.49	3	0.00345	+	0.00042	7	0.00635	-	0.85	3	0.00593	+
9	100961704	TBC1D2	0.0521245	0.0042	11	0.01829	-	0.36	4	0.02499	+	0.2	10	0.03276	-	0.48	14	0.03894	+	0.78	9	0.02868	-
4	184585165	TRAPPC11	0.0521392	0.48	6	0.0226	+	0.057	4	0.00525	+	0.12	9	0.01207	-	0.23	19	0.02677	+	0.15	7	0.03363	-
1	17548837	PADI1	0.0521591	0.081	11	0.03185	-	0.97	4	0.02436	+	0.079	6	0.02586	-	0.22	17	0.01947	-	0.083	7	0.03165	-
7	128413726	OPN1SW	0.0521762	0.046	1	0.00267	-	0.46	2	0.00334	+	0.77	4	0.01034	+	0.24	6	0.00426	+	0.029	3	0.00692	-
7	81334818	HGF	0.0521968	0.52	3	0.00226	+	0.11	1	0.0008	-	0.109	3	0.00575	+	0.02	4	0.01938	-	0.91	3	0.00495	-
21	34614250	IFNAR2	0.0522252	0.62	5	0.01253	+	0.077	3	0.00525	-	0.61	6	0.01092	+	0.015	11	0.01069	+	0.26	5	0.01088	-
11	46637381	HARBI1	0.0522283	0.73	1	0.00082	+	0.41	2	0.00255	+	0.22	1	0.0023	-	0.0138	5	0.00278	+	0.125	3	0.00791	+
5	140682543	SLC25A2	0.0523844	0.42	4	0.01705	+	NA	NA	NA	NA	NA	NA	NA	NA	0.6	6	0.00887	+	0.0078	1	0.00495	-
12	49164731	ADCY6	0.0524241	0.15	6	0.00288	+	0.0093	5	0.01337	+	0.37	7	0.02241	-	0.27	13	0.00947	-	0.82	6	0.01385	+
2	172926226	METAP1D	0.0524596	0.14	2	0.00144	-	0.56	4	0.01942	+	0.0024	7	0.02816	-	0.8	7	0.02243	+	0.76	4	0.01088	-
4	177056356	WDR17	0.052477	0.96	6	0.01808	+	0.46	12	0.05731	-	0.15	17	0.05057	+	0.054	26	0.03729	-	0.032	16	0.05836	-
16	12758966	CPPED1	0.0524941	0.9	6	0.00678	+	0.43	5	0.03295	+	0.62	7	0.03506	-	0.43	12	0.02894	-	0.00111	9	0.03066	-
9	132854659	GPR107	0.0525836	0.21	3	0.00863	-	0.041	1	0.0043	-	0.057	3	0.00977	-	0.39	6	0.00739	-	0.6	2	0.00396	+
6	160176479	WTAP	0.0525877	NA	NA	NA	NA	0.19	3	0.00923	-	0.66	5	0.00805	+	0.0052	6	0.00748	-	0.71	2	0.00396	+
1	52703169	ZFYVE9	0.0527354	0.57	7	0.015	+	0.24	8	0.02786	-	0.19	10	0.03276	-	0.23	21	0.03555	+	0.0193	10	0.0366	-
1	67507941	SLC35D1	0.0527792	0.84	2	0.01972	-	0.00059	3	0.0035	-	0.94	3	0.0069	-	0.31	5	0.004	+	0.8	3	0.00692	-
14	64867537	MTHFD1	0.0528062	0.0042	2	0.00431	-	0.42	2	0.0008	-	0.5	6	0.01092	-	0.19	9	0.00895	-	0.69	3	0.01484	+
20	44171347	EPPIN	0.0528582	0.57	1	0.00473	-	0.034	1	0.01146	+	0.83	3	0.00977	+	0.0072	3	0.00756	-	1	3	0.02176	+
17	2290850	MNT	0.0529117	0.06	1	0.00986	+	NA	NA	NA	NA	0.11	2	0.0023	+	0.12	3	0.00026	-	0.59	1	0.00396	+
11	76853783	MYO7A	0.0529366	0.048	16	0.04007	-	0.034	23	0.07259	+	0.38	27	0.08908	+	0.26	40	0.07023	-	0.72	17	0.06825	+
18	5890777	TMEM200C	0.0529888	0.16	3	0.00822	-	0.052	1	0.00111	-	NA	NA	NA	NA	0.24	2	0.00104	-	NA	NA	NA	NA
4	175413228	HPGD	0.052998	0.73	5	0.01911	+	NA	NA	NA	NA	NA	NA	NA	NA	0.0072	3	0.00104	-	0.38	3	0.01088	+
7	87369109	RUNDC3B	0.053	0.053	2	0.00863	-	NA	NA	NA	NA	NA	NA	NA	NA	NA	NA	NA	NA	NA	NA	NA	NA
7	110526714	IMMP2L	0.053	NA	NA	NA	NA	NA	NA	NA	NA	NA	NA	NA	NA	0.053	2	0.0013	-	NA	NA	NA	NA
17	3324574	OR3A3	0.0530835	0.026	1	0.00144	-	0.36	1	0.0008	-	NA	NA	NA	NA	NA	NA	NA	NA	NA	NA	NA	NA
15	65140807	AC069368.3	0.0530858	0.089	2	0.00925	+	0.0025	2	0.00525	-	0.91	5	0.0046	-	0.72	5	0.00382	-	0.8	2	0.00593	+
6	105563677	BVES	0.0531239	NA	NA	NA	NA	0.41	1	0.00048	+	0.078	5	0.00402	-	0.35	6	0.00252	+	0.042	2	0.00297	-
1	158669538	OR6K2	0.0531459	0.75	9	0.01397	+	NA	NA	NA	NA	0.35	7	0.0069	+	0.064	10	0.00452	-	0.028	3	0.00495	-
7	56051427	GBAS	0.0531616	0.27	1	0.00144	+	NA	NA	NA	NA	0.83	3	0.00632	-	0.015	4	0.00226	-	0.14	3	0.00396	-
18	9886890	TXNDC2	0.0532702	NA	NA	NA	NA	0.02	1	0.01082	-	NA	NA	NA	NA	0.47	6	0.00096	-	NA	NA	NA	NA
2	54023133	ERLEC1	0.0533371	0.0072	4	0.00534	-	0.17	1	0.0043	-	0.56	5	0.01149	-	0.69	7	0.00304	+	NA	NA	NA	NA
1	214537946	PTPN14	0.0533396	0.53	11	0.01438	-	0.033	9	0.03566	-	0.5	12	0.02586	+	0.014	20	0.03738	-	0.96	12	0.0455	+
14	105957446	C14orf80	0.0533509	0.6	9	0.01192	+	0.36	4	0.02245	-	0.16	5	0.02356	-	0.81	13	0.0153	+	0.0042	7	0.02275	-
4	108816980	SGMS2	0.0533822	0.124	2	0.00534	-	NA	NA	NA	NA	NA	NA	NA	NA	0.076	5	0.0007	+	NA	NA	NA	NA
6	47675014	GPR115	0.0534056	0.13	16	0.00637	-	0.74	1	0.0008	-	0.039	8	0.01609	-	0.043	21	0.01008	+	0.73	7	0.00989	+
19	18876258	CRTC1	0.0535501	0.22	1	0.01089	+	0.043	1	0.00096	+	NA	NA	NA	NA	NA	NA	NA	NA	NA	NA	NA	NA
4	72215759	SLC4A4	0.0535561	0.014	7	0.01705	+	0.48	7	0.02865	-	0.97	6	0.01724	-	0.55	13	0.03242	+	0.033	8	0.03066	+
7	150553605	ABP1	0.0535926	0.002	8	0.03801	-	0.56	3	0.00111	-	0.94	5	0.0046	-	0.75	15	0.00626	+	0.15	7	0.0089	-
11	64883976	ZNHIT2	0.0535986	0.37	4	0.03472	-	0.101	1	0.00159	+	0.76	4	0.01149	+	0.0043	6	0.01556	-	0.97	4	0.01682	-
1	155039849	EFNA4	0.0536501	0.18	2	0.00473	-	0.047	1	0.00096	-	0.087	5	0.01494	-	0.26	5	0.00487	-	0.62	2	0.01088	+
17	40841014	CNTNAP1	0.0537258	0.52	7	0.0039	+	0.054	3	0.00159	-	0.55	5	0.01207	-	0.035	9	0.0053	-	0.22	5	0.01385	-
19	35448868	ZNF792	0.0537678	0.9	8	0.01931	-	0.75	3	0.00557	-	0.00084	3	0.00517	-	0.35	10	0.01034	+	0.6	6	0.01286	-
17	292997	FAM101B	0.0538537	NA	NA	NA	NA	0.91	3	0.02611	-	0.66	2	0.00172	+	0.47	3	0.00791	+	0.0017	3	0.00495	-
20	42142225	L3MBTL1	0.0539771	0.93	3	0.00103	+	0.64	4	0.0156	+	0.00039	7	0.02184	-	0.58	10	0.0219	-	0.89	7	0.03165	-
19	12848342	ASNA1	0.054	NA	NA	NA	NA	NA	NA	NA	NA	NA	NA	NA	NA	0.054	2	0.0007	-	NA	NA	NA	NA
7	86795802	DMTF1	0.0540628	0.104	8	0.02609	-	0.0098	2	0.00064	-	NA	NA	NA	NA	0.64	3	0.00043	+	0.74	2	0.00297	-
10	12940631	CCDC3	0.0540869	NA	NA	NA	NA	0.23	1	0.00096	+	0.19	1	0.00172	-	0.047	4	0.00191	+	NA	NA	NA	NA
1	43021868	CCDC30	0.0541623	0.28	3	0.00411	-	0.4	2	0.00478	+	0.82	3	0.01954	-	0.0041	7	0.00278	+	0.32	4	0.0178	-
11	32413538	WT1	0.0542015	NA	NA	NA	NA	0.8	12	0.00509	-	NA	NA	NA	NA	0.012	1	0.00113	-	NA	NA	NA	NA
11	56431216	OR5AR1	0.0544263	0.068	4	0.01356	-	NA	NA	NA	NA	0.037	4	0.00575	+	0.51	6	0.00617	+	0.38	4	0.00989	+
11	65810612	GAL3ST3	0.0544605	0.041	3	0.01233	-	0.31	1	0.0008	+	0.3	1	0.00172	-	0.128	4	0.002	-	NA	NA	NA	NA
7	73513529	LIMK1	0.0545666	0.21	3	0.01212	-	NA	NA	NA	NA	NA	NA	NA	NA	0.045	6	0.002	+	0.22	1	0.00396	+
18	6948489	LAMA1	0.0545984	0.11	31	0.04828	-	0.57	25	0.07561	-	0.0059	33	0.0954	-	0.33	52	0.07962	+	1	25	0.08704	-
1	44446937	B4GALT2	0.0547503	0.21	2	0.00267	+	0.82	2	0.00159	-	0.0078	3	0.00287	-	0.11	4	0.00217	+	0.83	2	0.00495	+
19	56934489	ZNF583	0.0547583	0.27	1	0.01911	+	NA	NA	NA	NA	NA	NA	NA	NA	0.036	2	0.0007	+	NA	NA	NA	NA
1	70819679	ANKRD13C	0.0547995	NA	NA	NA	NA	0.34	1	0.00716	-	0.15	2	0.00632	+	0.042	2	0.00617	-	0.23	2	0.00791	+
1	24124208	GALE	0.0548066	0.012	2	0.00205	-	0.83	2	0.00048	+	NA	NA	NA	NA	0.21	2	0.00035	+	NA	NA	NA	NA
19	44833851	CTC-512J12.6	0.0548942	NA	NA	NA	NA	0.92	1	0.00207	-	0.065	1	0.00517	+	0.014	2	0.00374	-	0.59	1	0.00692	+
1	235860421	LYST	0.0549592	0.044	20	0.02918	-	0.41	16	0.0468	+	0.075	20	0.08161	+	0.24	40	0.06693	-	0.38	16	0.08605	+
22	50962300	SCO2	0.0549653	0.046	2	0.00185	-	0.53	5	0.00302	+	0.07	2	0.0023	-	0.29	6	0.00174	+	NA	NA	NA	NA
10	89516651	ATAD1	0.0549664	NA	NA	NA	NA	NA	NA	NA	NA	0.21	2	0.0023	-	0.05	2	0.00209	-	0.2	1	0.00297	-
15	65345387	SLC51B	0.055	NA	NA	NA	NA	NA	NA	NA	NA	NA	NA	NA	NA	0.055	3	0.00043	-	NA	NA	NA	NA
16	31765105	ZNF720	0.055	NA	NA	NA	NA	NA	NA	NA	NA	NA	NA	NA	NA	0.055	1	0.00087	-	NA	NA	NA	NA
20	9538335	PAK7	0.0551754	0.014	1	0.00349	-	0.014	3	0.01289	-	0.88	5	0.01667	-	1	8	0.01469	+	0.72	5	0.02077	+
11	4608061	OR52I2	0.055406	0.68	3	0.01623	-	NA	NA	NA	NA	NA	NA	NA	NA	0.0145	2	0.00043	-	NA	NA	NA	NA
7	107399213	CBLL1	0.0554445	NA	NA	NA	NA	NA	NA	NA	NA	0.69	1	0.00287	+	0.22	1	0.00148	+	0.014	1	0.00297	-
1	40874410	SMAP2	0.0555455	NA	NA	NA	NA	0.0122	3	0.00111	-	0.46	3	0.00287	-	0.14	6	0.00165	+	0.64	4	0.00495	+
17	33448818	FNDC8	0.0555557	NA	NA	NA	NA	0.47	2	0.00175	+	0.98	4	0.00805	-	0.28	9	0.0073	-	0.0039	3	0.00989	-
11	68747507	MRGPRD	0.0555839	0.71	7	0.01952	+	0.27	1	0.01067	+	0.0015	3	0.02069	-	0.47	7	0.01799	+	0.93	5	0.01583	-
10	103825747	HPS6	0.0556305	NA	NA	NA	NA	0.4	1	0.0164	+	0.14	4	0.01379	+	0.12	6	0.01721	+	0.075	4	0.01583	-
6	73951389	KHDC1	0.0556607	0.16	2	0.00657	-	0.15	2	0.00509	+	0.81	3	0.01207	-	0.27	6	0.01843	-	0.024	3	0.01484	+
11	58189975	OR5B2	0.0557705	0.002	6	0.01644	-	0.68	3	0.00096	-	NA	NA	NA	NA	0.93	5	0.00469	-	0.4	3	0.00396	+
21	42694870	FAM3B	0.0557758	0.93	3	0.00411	+	NA	NA	NA	NA	NA	NA	NA	NA	0.24	5	0.00191	+	0.0096	3	0.00297	-
19	38827960	CATSPERG	0.055826	0.00024	4	0.01603	-	0.82	8	0.02117	+	0.73	8	0.01724	+	0.89	13	0.01069	+	0.99	10	0.0178	+
16	31447140	ZNF843	0.0558292	0.047	3	0.01788	-	0.55	1	0.00111	-	NA	NA	NA	NA	0.083	1	0.00808	-	NA	NA	NA	NA
8	121554213	SNTB1	0.0558833	0.0075	5	0.00822	+	0.47	2	0.00478	+	0.44	5	0.02586	+	0.109	8	0.02451	+	0.75	4	0.01978	+
1	200943861	KIF21B	0.0559114	0.33	5	0.02383	+	0.15	3	0.01719	+	0.58	7	0.01207	-	0.26	10	0.01252	-	0.017	4	0.01187	-
8	146066746	ZNF7	0.0559125	0.00081	2	0.00699	-	0.95	1	0.00096	-	1	1	0.00172	-	0.66	2	0.00078	+	NA	NA	NA	NA
1	158576394	OR10Z1	0.0559365	0.022	4	0.00185	-	0.11	1	0.00637	-	1	4	0.00345	-	0.21	6	0.00217	-	NA	NA	NA	NA
6	46133282	ENPP5	0.055938	0.017	6	0.02342	-	0.115	4	0.03852	-	0.8	4	0.02356	+	0.58	9	0.01486	+	0.14	5	0.02374	+
12	65122781	GNS	0.056	0.056	1	0.0039	-	NA	NA	NA	NA	NA	NA	NA	NA	NA	NA	NA	NA	NA	NA	NA	NA
1	18554424	IGSF21	0.0560274	0.27	7	0.02548	+	0.76	4	0.02085	-	0.84	6	0.01494	-	0.00083	8	0.00869	-	0.89	4	0.01286	+
19	54973280	LENG9	0.0560342	0.27	3	0.02609	-	0.32	3	0.02276	-	0.88	8	0.03448	-	0.0025	6	0.02338	+	0.67	3	0.00692	+
1	249211096	PGBD2	0.0560502	0.15	4	0.01356	-	0.11	5	0.01226	-	0.99	5	0.01609	-	0.39	8	0.01478	+	0.02	3	0.01978	-
19	49113161	FAM83E	0.0561295	0.022	3	0.00226	-	0.38	4	0.01671	+	0.19	6	0.03851	+	0.67	11	0.02338	+	0.12	6	0.04253	-
10	5541183	CALML5	0.0561544	NA	NA	NA	NA	0.15	1	0.01496	+	0.2	2	0.01207	+	0.71	3	0.01008	-	0.024	2	0.00989	-
6	125397891	RNF217	0.0563304	0.64	1	0.00062	+	0.77	2	0.01369	-	0.0059	2	0.01609	-	0.94	3	0.00348	-	0.047	2	0.00791	-
9	214517	C9orf66	0.05638	0.47	3	0.0111	-	0.92	7	0.01321	-	0.025	2	0.00345	+	0.014	4	0.00887	-	0.85	2	0.00297	-
4	7062894	GRPEL1	0.0564198	0.14	4	0.01993	+	NA	NA	NA	NA	NA	NA	NA	NA	0.072	3	0.00087	-	NA	NA	NA	NA
16	61689453	CDH8	0.0564856	0.6	4	0.00123	-	0.27	6	0.01974	-	0.59	4	0.01839	-	0.5	9	0.02156	-	0.0027	4	0.0089	-
1	20978996	DDOST	0.0565351	0.51	4	0.00473	+	0.51	6	0.01289	+	0.12	4	0.00632	+	0.0045	10	0.00956	+	0.92	5	0.01385	+
19	15052665	OR7C2	0.056607	0.96	2	0.00349	-	0.0034	1	0.01687	+	NA	NA	NA	NA	0.67	5	0.00096	-	NA	NA	NA	NA
11	111808278	DIXDC1	0.0568526	0.74	7	0.01849	+	0.9	3	0.01401	+	0.00074	4	0.01322	-	0.98	11	0.01565	+	0.27	3	0.0178	+
7	142983295	TMEM139	0.0569186	0.019	2	0.015	+	0.19	3	0.02085	-	0.65	3	0.00575	+	0.096	4	0.00982	+	0.58	2	0.01286	+
19	20728636	ZNF737	0.0569707	0.102	2	0.00555	-	NA	NA	NA	NA	NA	NA	NA	NA	0.1	1	0.00548	-	NA	NA	NA	NA
2	27549562	GTF3C2	0.0569868	0.0086	2	0.00164	-	0.59	1	0.00621	+	0.2	2	0.01207	+	0.86	5	0.01243	-	0.15	3	0.01978	-
19	45593478	GEMIN7	0.057	0.057	2	0.00431	-	NA	NA	NA	NA	NA	NA	NA	NA	NA	NA	NA	NA	NA	NA	NA	NA
12	31944944	H3F3C	0.057	NA	NA	NA	NA	NA	NA	NA	NA	NA	NA	NA	NA	0.057	2	0.00026	-	NA	NA	NA	NA
10	118960781	KCNK18	0.0571727	0.16	5	0.00267	-	NA	NA	NA	NA	0.48	1	0.01839	-	0.018	5	0.01643	+	0.38	1	0.01978	+
1	162351741	C1orf226	0.0572175	0.89	3	0.02712	-	NA	NA	NA	NA	0.067	1	0.00402	-	0.49	1	0.00365	+	0.018	2	0.00692	-
8	27320887	CHRNA2	0.0572727	0.9	2	0.00062	-	0.67	3	0.01433	+	0.16	2	0.01034	-	0.18	4	0.00713	+	0.0076	3	0.0178	-
17	42786711	DBF4B	0.0574162	1	4	0.01459	+	NA	NA	NA	NA	0.91	4	0.01092	-	0.0007	7	0.01321	-	0.83	5	0.01682	-
19	39689877	NCCRP1	0.0576575	NA	NA	NA	NA	NA	NA	NA	NA	0.0115	2	0.00172	-	0.9	6	0.00139	+	NA	NA	NA	NA
19	8131003	FBN3	0.0576737	0.15	53	0.13396	+	0.2	21	0.12655	+	0.25	40	0.12414	-	0.02	71	0.11221	-	0.89	32	0.1365	-
3	47098405	SETD2	0.057779	0.66	7	0.02096	+	0.078	6	0.0078	-	0.015	11	0.01667	-	0.51	18	0.01425	-	0.34	11	0.02077	+
19	58477955	C19orf18	0.0577956	0.74	2	0.01151	-	0.79	1	0.0078	-	0.48	2	0.01149	+	0.00077	3	0.00765	+	0.62	2	0.00791	+
5	156769905	FNDC9	0.0579534	0.9	6	0.03144	+	0.31	3	0.01512	-	0.35	5	0.01437	+	0.26	11	0.01043	+	0.0053	5	0.01385	-
1	6592800	NOL9	0.0579948	0.12	2	0.00699	+	0.0072	2	0.01098	-	0.33	2	0.0023	+	0.75	5	0.00287	+	0.63	4	0.00791	+
16	30036680	FAM57B	0.058	0.058	1	0.00329	-	NA	NA	NA	NA	NA	NA	NA	NA	NA	NA	NA	NA	NA	NA	NA	NA
17	42030502	PYY	0.058	0.058	1	0.00103	-	NA	NA	NA	NA	NA	NA	NA	NA	NA	NA	NA	NA	NA	NA	NA	NA
1	93426938	FAM69A	0.058	NA	NA	NA	NA	0.058	1	0.00048	-	NA	NA	NA	NA	NA	NA	NA	NA	NA	NA	NA	NA
7	141137475	TMEM178B	0.058	NA	NA	NA	NA	NA	NA	NA	NA	NA	NA	NA	NA	0.058	1	0.00139	-	NA	NA	NA	NA
5	158702232	UBLCP1	0.058	NA	NA	NA	NA	NA	NA	NA	NA	NA	NA	NA	NA	0.058	2	0.00078	+	NA	NA	NA	NA
2	219206292	PNKD	0.0580414	0.66	2	0.01767	-	0.79	4	0.00271	+	0.0077	3	0.0092	-	0.24	9	0.00895	+	0.14	5	0.01484	-
17	15942832	NCOR1	0.0580748	0.56	9	0.02671	+	0.23	7	0.01703	-	0.91	7	0.01609	+	0.64	13	0.02425	+	0.0018	6	0.01088	-
1	153507176	S100A6	0.0581641	NA	NA	NA	NA	NA	NA	NA	NA	0.6	3	0.00632	+	0.44	5	0.00522	-	0.0086	1	0.00495	-
7	99688952	COPS6	0.0582211	NA	NA	NA	NA	0.9	1	0.01353	-	0.003	1	0.00747	-	0.8	1	0.01069	+	0.25	1	0.0089	+
22	44276743	PNPLA5	0.0582331	0.76	10	0.02568	-	0.052	3	0.00159	-	0.58	5	0.00632	-	0.97	10	0.00582	-	0.0061	5	0.00791	+
16	31099000	RP11-196G11.1	0.0582892	0.35	1	0.0074	+	0.0042	2	0.00096	-	NA	NA	NA	NA	0.4	2	0.00061	-	0.92	2	0.01879	-
3	138218956	CEP70	0.058362	0.44	2	0.00062	+	0.35	4	0.00239	-	0.61	5	0.01207	-	0.21	9	0.00391	-	0.0069	5	0.01286	-
16	4733253	MGRN1	0.0583939	0.0045	3	0.00205	-	0.53	1	0.00175	-	0.98	2	0.00345	-	0.067	4	0.002	-	0.87	2	0.00297	-
4	90169025	GPRIN3	0.0584606	0.89	10	0.02918	+	0.101	3	0.00573	-	0.74	9	0.01954	-	0.0076	21	0.03025	-	0.27	8	0.01484	-
10	3180227	PITRM1	0.0585086	0.015	10	0.02733	-	0.04	6	0.0234	-	0.68	11	0.01724	-	0.5	23	0.02616	+	0.67	11	0.02868	+
12	132466836	EP400	0.0586479	0.004	16	0.03411	-	0.9	12	0.04823	-	0.45	17	0.05517	+	0.77	34	0.0432	-	0.11	17	0.07023	-
11	540719	LRRC56	0.0587045	0.47	7	0.03616	+	0.012	6	0.0304	-	0.44	10	0.05747	+	0.078	11	0.03911	+	0.71	10	0.06726	+
4	77184997	STBD1	0.0587853	0.06	3	0.0037	+	NA	NA	NA	NA	0.24	5	0.00402	+	0.16	6	0.00113	-	NA	NA	NA	NA
6	31627273	C6orf47	0.058835	0.15	1	0.0074	-	0.41	5	0.01067	-	0.0063	4	0.00632	-	0.89	5	0.0073	+	0.4	5	0.00791	+
1	151131470	TNFAIP8L2	0.0589128	0.0042	2	0.00288	-	0.25	1	0.01592	+	0.77	2	0.0023	+	0.68	2	0.006	-	NA	NA	NA	NA
5	68485592	CENPH	0.0589358	0.13	3	0.0039	-	0.19	2	0.00143	-	0.028	1	0.00805	-	1	2	0.00739	+	0.2	1	0.00495	+
13	78130042	SCEL	0.0591439	0.0016	3	0.00719	-	0.31	1	0.01019	+	0.62	5	0.02241	-	0.58	10	0.03642	+	0.78	4	0.02671	+
12	73015443	TRHDE	0.0591549	0.4	2	0.00144	-	0.00104	1	0.0008	-	0.81	3	0.0069	-	0.59	5	0.00652	+	0.7	4	0.00791	-
19	4262082	CCDC94	0.0592094	0.36	2	0.00123	+	0.0101	2	0.01353	-	NA	NA	NA	NA	0.64	2	0.0007	+	NA	NA	NA	NA
14	21424241	RNASE2	0.0592592	0.098	2	0.0037	+	0.23	4	0.01592	-	0.045	1	0.00172	+	0.16	2	0.00165	-	0.86	2	0.00396	+
15	83328439	AP3B2	0.0592752	0.65	4	0.00493	+	NA	NA	NA	NA	0.0017	3	0.00402	-	0.54	8	0.00261	+	0.93	3	0.01583	+
1	41482976	SLFNL1	0.0593848	0.83	4	0.02281	-	0.81	7	0.03566	-	0.96	8	0.02241	+	0.062	13	0.01643	+	0.0035	5	0.01484	+
21	38865433	DYRK1A	0.0594621	NA	NA	NA	NA	0.77	1	0.00175	-	0.016	1	0.0023	-	0.19	3	0.00209	-	NA	NA	NA	NA
2	31560571	XDH	0.0594739	0.13	17	0.06945	+	0.52	11	0.032	+	0.86	24	0.0477	+	0.0035	37	0.05398	-	0.69	24	0.04352	-
8	98831434	LAPTM4B	0.0594962	0.74	1	0.00781	-	0.61	1	0.00175	-	0.39	1	0.0023	-	0.0019	3	0.00139	-	0.42	2	0.0089	-
21	45553596	C21orf33	0.059691	0.13	4	0.00164	-	0.2	3	0.02388	-	0.77	3	0.00862	-	0.0083	3	0.00417	-	0.85	2	0.00593	+
6	131466445	AKAP7	0.0597496	0.43	4	0.0152	-	0.36	3	0.01417	-	0.44	3	0.01322	-	0.0031	10	0.01764	-	0.67	4	0.01978	+
17	4849268	PFN1	0.0598405	NA	NA	NA	NA	NA	NA	NA	NA	NA	NA	NA	NA	0.019	2	0.00209	-	0.57	1	0.00396	+
12	11091181	TAS2R14	0.0598519	0.76	4	0.00616	-	NA	NA	NA	NA	0.84	2	0.0023	+	0.0037	5	0.01252	-	NA	NA	NA	NA
14	36946277	SFTA3	0.0598848	0.012	2	0.00555	-	0.14	1	0.00191	+	0.55	1	0.0023	+	0.61	1	0.00096	+	NA	NA	NA	NA
3	30769819	GADL1	0.0599113	0.152	6	0.0074	-	0.57	2	0.00175	+	0.71	2	0.01207	+	0.021	5	0.01643	-	0.11	2	0.01385	+
6	44081630	MRPL14	0.06	0.06	1	0.00062	+	NA	NA	NA	NA	NA	NA	NA	NA	NA	NA	NA	NA	NA	NA	NA	NA
8	70980738	PRDM14	0.060062	NA	NA	NA	NA	0.95	2	0.01035	+	0.21	3	0.0023	+	0.66	3	0.00122	+	0.0043	2	0.00495	-
1	32635611	KPNA6	0.0601118	0.033	1	0.00534	-	0.33	1	0.00207	+	NA	NA	NA	NA	NA	NA	NA	NA	NA	NA	NA	NA
2	152138493	NMI	0.0601669	0.14	1	0.00575	-	0.65	2	0.00271	+	0.63	2	0.00517	-	0.64	4	0.00235	-	0.0039	2	0.00396	-
16	2089944	NTHL1	0.060203	0.012	4	0.02692	-	0.29	5	0.007	+	0.24	3	0.0092	-	0.35	6	0.00826	-	0.49	4	0.01187	-
8	10530218	C8orf74	0.0602862	0.83	3	0.00966	-	0.017	3	0.0113	-	0.57	4	0.02011	-	0.35	3	0.00965	+	0.051	6	0.02176	-
12	58197169	AVIL	0.0603544	0.98	10	0.04274	+	0.28	2	0.01576	-	0.24	7	0.01437	-	0.39	17	0.03981	+	0.0056	6	0.01583	-
15	64980951	OAZ2	0.0603777	NA	NA	NA	NA	0.01	1	0.00812	-	0.16	1	0.01092	-	0.41	1	0.00721	+	0.87	1	0.00593	+
3	157271056	C3orf55	0.0605115	0.34	3	0.00267	-	0.086	2	0.0008	-	0.19	3	0.00287	+	1	4	0.00156	-	0.026	2	0.00297	-
17	66246416	AMZ2	0.060544	0.98	6	0.00555	+	0.31	3	0.00446	+	NA	NA	NA	NA	0.0079	3	0.00643	-	NA	NA	NA	NA
1	45166683	C1orf228	0.0607408	NA	NA	NA	NA	0.22	2	0.03725	+	0.55	3	0.02414	-	0.014	2	0.01234	-	0.34	2	0.03264	+
4	102117083	PPP3CA	0.0608338	NA	NA	NA	NA	0.065	1	0.00398	+	NA	NA	NA	NA	0.17	3	0.00043	-	NA	NA	NA	NA
19	52468292	ZNF350	0.0609063	0.85	7	0.01377	-	0.038	3	0.01321	-	0.78	7	0.02184	-	0.95	10	0.01443	-	0.0061	6	0.02275	-
19	49867899	DKKL1	0.0609215	0.036	3	0.00431	-	0.18	2	0.00318	+	0.23	3	0.00517	-	0.49	1	0.00452	-	0.2	4	0.01088	-
3	47539870	ELP6	0.0610525	NA	NA	NA	NA	0.63	3	0.00796	+	0.047	3	0.00747	-	0.082	5	0.00574	+	NA	NA	NA	NA
9	139089436	LHX3	0.061197	NA	NA	NA	NA	0.87	2	0.00191	-	0.2	1	0.00172	-	0.014	2	0.002	+	NA	NA	NA	NA
15	75108636	LMAN1L	0.0613475	0.36	5	0.0113	+	0.016	1	0.00493	-	0.054	5	0.01724	+	0.5	7	0.01738	-	0.95	6	0.02077	+
19	2211146	DOT1L	0.0614218	0.98	1	0.00123	-	0.28	4	0.0148	+	0.83	4	0.0069	-	0.0026	4	0.00452	-	0.25	2	0.00791	+
7	76019476	SRCRB4D	0.0615533	0.91	3	0.02322	-	0.14	4	0.03152	+	0.39	5	0.01149	+	0.13	4	0.00973	+	0.023	4	0.02176	+
12	54394284	HOXC9	0.0615984	NA	NA	NA	NA	0.34	2	0.0008	+	NA	NA	NA	NA	0.033	1	0.00026	+	NA	NA	NA	NA
12	122150860	TMEM120B	0.0616739	0.033	1	0.01788	+	0.11	1	0.01289	-	0.58	2	0.01322	-	NA	NA	NA	NA	0.28	1	0.01088	-
14	90429749	TDP1	0.0616829	0.27	7	0.01459	-	0.51	1	0.00048	-	0.077	3	0.0023	-	0.19	11	0.00269	+	0.074	4	0.00396	+
2	108863655	SULT1C3	0.0616844	0.035	9	0.01788	-	0.0115	3	0.00732	+	0.92	6	0.01207	+	0.61	8	0.00913	-	0.66	4	0.01286	-
6	166572045	T	0.0617282	0.44	1	0.00329	+	0.43	1	0.01289	-	0.3	1	0.01207	+	NA	NA	NA	NA	0.0104	2	0.01682	+
11	124266390	OR8B3	0.0621162	0.055	3	0.00822	-	0.43	1	0.01974	+	NA	NA	NA	NA	0.9	1	0.00217	-	0.028	1	0.00495	-
10	12123525	DHTKD1	0.0622506	0.24	3	0.00123	-	0.28	6	0.05046	+	0.92	9	0.04655	-	0.051	13	0.03442	+	0.048	8	0.04451	-
15	39910004	FSIP1	0.0623786	0.19	5	0.01562	+	0.41	4	0.007	-	0.022	5	0.0069	-	0.35	7	0.00391	-	NA	NA	NA	NA
10	134218492	PWWP2B	0.0623967	0.96	3	0.00164	+	0.07	2	0.00271	-	0.19	2	0.0069	+	0.047	2	0.00661	+	NA	NA	NA	NA
1	39352271	RHBDL2	0.0625123	0.6	3	0.00062	+	0.0034	5	0.02388	-	0.58	4	0.02586	+	0.23	6	0.00339	-	0.56	4	0.02176	+
3	88205660	C3orf38	0.0625657	0.92	2	0.00329	+	0.00126	2	0.00366	-	0.53	3	0.00172	+	0.27	5	0.00417	-	0.92	2	0.00297	+
6	31709045	MSH5	0.0626063	0.47	6	0.01315	+	0.00094	4	0.00127	-	0.95	4	0.01782	+	0.4	9	0.02434	-	0.91	2	0.00396	+
11	17408496	KCNJ11	0.0626959	0.39	2	0.00062	+	0.2	20	0.00653	-	0.025	2	0.00402	+	0.31	3	0.00391	+	NA	NA	NA	NA
11	4409718	TRIM21	0.0628365	0.99	4	0.00349	+	0.65	3	0.01258	+	0.77	3	0.01379	-	0.00033	5	0.01043	-	0.94	2	0.00791	-
6	138539187	PBOV1	0.0628522	0.023	2	0.00966	+	NA	NA	NA	NA	NA	NA	NA	NA	0.5	2	0.00374	+	NA	NA	NA	NA
11	55761251	OR5F1	0.062915	1	3	0.00082	-	0.52	4	0.03184	-	0.064	3	0.02356	+	0.089	5	0.03459	-	0.052	5	0.02967	+
1	2519989	FAM213B	0.063	NA	NA	NA	NA	NA	NA	NA	NA	NA	NA	NA	NA	0.063	2	0.00052	-	NA	NA	NA	NA
18	23612484	SS18	0.063	NA	NA	NA	NA	NA	NA	NA	NA	NA	NA	NA	NA	0.063	2	0.00087	-	NA	NA	NA	NA
4	96761317	PDHA2	0.0630285	0.083	4	0.0076	-	0.93	2	0.01894	-	0.64	3	0.00575	+	0.53	10	0.02086	-	0.0059	7	0.02671	-
6	110501805	CDC40	0.0630471	0.21	2	0.00144	-	NA	NA	NA	NA	NA	NA	NA	NA	0.039	1	0.01895	-	0.31	1	0.01682	-
6	144263042	PLAGL1	0.0631022	0.0066	2	0.00247	-	0.12	2	0.00748	+	0.42	4	0.00747	-	0.99	5	0.00965	+	0.47	3	0.01187	-
10	16870839	CUBN	0.0631082	0.9	37	0.11794	+	0.028	36	0.10809	-	0.84	34	0.08736	-	0.0103	57	0.10952	-	0.71	26	0.11672	-
5	102894730	NUDT12	0.0631409	0.076	3	0.00185	-	0.39	2	0.01512	-	0.66	4	0.02126	+	0.036	6	0.0312	+	0.22	3	0.02077	+
7	89903356	C7orf63	0.0631687	0.0078	6	0.00678	-	0.36	1	0.00255	+	0.17	4	0.01149	+	0.56	10	0.00947	+	0.58	5	0.02671	+
20	44692202	NCOA5	0.0632073	NA	NA	NA	NA	0.0154	2	0.01035	-	0.24	1	0.00345	-	0.24	3	0.00435	+	0.69	2	0.00593	+
17	79478236	ACTG1	0.0633429	NA	NA	NA	NA	NA	NA	NA	NA	0.27	1	0.0023	+	0.043	1	0.00269	+	NA	NA	NA	NA
12	54686186	NFE2	0.0634765	NA	NA	NA	NA	NA	NA	NA	NA	0.97	1	0.00172	+	0.012	2	0.00252	+	NA	NA	NA	NA
13	21955582	ZDHHC20	0.0635334	NA	NA	NA	NA	0.12	1	0.00255	+	0.36	2	0.01207	+	0.17	3	0.01182	+	0.084	2	0.02176	+
7	65548107	ASL	0.063588	0.68	2	0.00205	-	0.013	7	0.00796	-	0.26	3	0.00402	-	0.22	7	0.00565	-	0.31	3	0.0089	-
11	62445052	UBXN1	0.0635913	0.24	4	0.02219	-	0.84	2	0.00796	-	0.24	2	0.0023	+	0.018	3	0.01417	-	0.18	2	0.02671	-
15	74276995	STOML1	0.0636724	NA	NA	NA	NA	0.26	2	0.00096	-	0.066	2	0.00287	+	0.15	4	0.00104	+	NA	NA	NA	NA
20	56227170	PMEPA1	0.0636817	0.048	2	0.00247	-	1	2	0.00446	+	0.62	2	0.01034	-	0.048	2	0.00617	+	0.11	1	0.0089	+
1	16770235	NECAP2	0.0637367	NA	NA	NA	NA	0.54	2	0.00493	+	1	3	0.00345	-	0.0014	4	0.00209	-	0.82	4	0.00989	+
16	11979087	GSPT1	0.0637435	0.013	1	0.00123	-	NA	NA	NA	NA	NA	NA	NA	NA	0.9	1	0.00078	-	NA	NA	NA	NA
11	17118687	PIK3C2A	0.0637697	0.97	7	0.02609	-	NA	NA	NA	NA	0.41	7	0.02586	+	0.065	18	0.01217	-	0.024	8	0.0178	-
11	126162468	TIRAP	0.0639513	0.28	6	0.00678	+	0.51	4	0.00366	+	0.81	6	0.00747	-	0.0072	9	0.00635	-	0.19	3	0.01088	+
11	8132301	RIC3	0.0639627	0.45	4	0.00493	-	0.69	4	0.02436	-	0.59	2	0.0046	+	0.0016	5	0.03112	+	0.54	2	0.02077	-
4	57514934	HOPX	0.064	0.064	3	0.00185	-	NA	NA	NA	NA	NA	NA	NA	NA	NA	NA	NA	NA	NA	NA	NA	NA
2	209106854	IDH1	0.064	NA	NA	NA	NA	NA	NA	NA	NA	NA	NA	NA	NA	0.064	2	0.0013	-	NA	NA	NA	NA
6	2678571	MYLK4	0.0641627	0.0005	5	0.01459	-	0.74	3	0.00669	-	1	2	0.0069	+	0.43	3	0.00243	-	1	2	0.00593	-
15	99646201	SYNM	0.0642861	0.087	15	0.03041	+	0.49	13	0.04887	+	0.13	15	0.03391	-	0.64	23	0.04641	-	0.045	13	0.05638	-
12	57317649	SDR9C7	0.0642992	0.56	6	0.00431	+	NA	NA	NA	NA	0.3	4	0.00402	-	0.68	11	0.00435	+	0.0055	3	0.00297	+
10	99527530	SFRP5	0.0643441	0.48	2	0.02157	+	0.018	3	0.01687	-	0.52	4	0.01437	-	0.14	5	0.01173	+	NA	NA	NA	NA
21	38081480	SIM2	0.0643811	0.085	4	0.01027	+	0.024	4	0.00828	-	0.55	4	0.01494	-	0.31	4	0.01295	+	0.46	4	0.01385	+
14	58896083	KIAA0586	0.0644357	0.17	13	0.03739	-	0.016	5	0.01305	-	0.51	14	0.03908	-	0.15	19	0.03094	-	0.77	15	0.05242	+
1	89206740	PKN2	0.0645428	0.54	2	0.00986	-	NA	NA	NA	NA	NA	NA	NA	NA	0.022	4	0.00104	-	NA	NA	NA	NA
1	173155860	TNFSF4	0.0645428	NA	NA	NA	NA	NA	NA	NA	NA	0.066	1	0.00287	+	0.18	1	0.00043	+	NA	NA	NA	NA
19	16686990	MED26	0.0647062	0.32	4	0.00801	+	0.57	3	0.00812	-	0.78	4	0.01264	+	0.63	10	0.01	+	0.0018	4	0.01286	-
13	113669142	MCF2L	0.0647122	0.056	12	0.02527	-	0.13	19	0.06304	-	0.31	17	0.06207	+	0.13	22	0.04181	+	0.55	13	0.05935	+
2	73476302	CCT7	0.0647242	NA	NA	NA	NA	NA	NA	NA	NA	0.057	2	0.00402	-	0.07	2	0.00591	+	0.66	2	0.00495	+
18	29848028	FAM59A	0.0647912	0.62	8	0.02486	-	0.28	4	0.00255	+	0.19	8	0.01609	-	0.86	15	0.01399	+	0.0057	6	0.02077	-
2	211060050	ACADL	0.0648406	0.96	3	0.00308	-	NA	NA	NA	NA	0.025	2	0.0023	-	0.11	5	0.00209	-	NA	NA	NA	NA
5	73932199	ENC1	0.0648972	NA	NA	NA	NA	NA	NA	NA	NA	0.92	1	0.00172	-	0.013	1	0.00104	+	NA	NA	NA	NA
9	20363496	MLLT3	0.0649856	0.093	2	0.00082	-	0.42	2	0.00287	+	NA	NA	NA	NA	0.109	3	0.0013	+	0.15	3	0.0089	+
19	52819102	ZNF480	0.065	NA	NA	NA	NA	NA	NA	NA	NA	NA	NA	NA	NA	0.065	4	0.00104	+	NA	NA	NA	NA
3	119301139	ADPRH	0.0650966	NA	NA	NA	NA	0.51	2	0.00143	+	0.3	1	0.01034	+	0.0045	4	0.00887	-	0.93	2	0.00593	+
14	55168869	SAMD4A	0.0651957	0.033	2	0.00123	-	0.85	5	0.02945	+	0.16	5	0.02701	-	0.13	5	0.01452	+	0.28	5	0.02275	-
2	128477249	WDR33	0.0652303	0.99	3	0.00062	+	0.0044	4	0.02053	+	0.68	4	0.01667	+	0.08	6	0.02355	+	0.69	4	0.01879	+
1	32713033	FAM167B	0.0653241	NA	NA	NA	NA	0.0023	1	0.00334	-	0.98	1	0.00517	+	0.56	1	0.0013	+	0.51	1	0.00297	+
17	40134398	DNAJC7	0.0654209	0.45	1	0.0037	-	NA	NA	NA	NA	0.022	2	0.00402	+	0.27	3	0.00078	+	NA	NA	NA	NA
15	75893532	SNUPN	0.0654362	0.99	1	0.0037	-	0.026	4	0.02451	-	0.43	6	0.02471	+	0.99	10	0.02321	+	0.015	7	0.03066	-
6	26240711	HIST1H4F	0.0655161	NA	NA	NA	NA	0.11	1	0.00191	-	NA	NA	NA	NA	0.11	1	0.00243	-	NA	NA	NA	NA
3	50655190	MAPKAPK3	0.0655261	NA	NA	NA	NA	0.28	1	0.00509	-	0.25	1	0.00402	+	0.21	1	0.00296	+	0.044	1	0.00495	+
9	138457640	PAEP	0.0655643	0.19	1	0.00575	-	NA	NA	NA	NA	0.75	1	0.01437	-	0.0059	1	0.00765	+	0.77	1	0.00692	+
22	21354492	THAP7	0.0656337	0.9	3	0.00329	-	0.023	1	0.00971	-	0.95	1	0.00747	-	0.012	4	0.006	-	0.7	3	0.00791	-
20	2840397	VPS16	0.0657282	0.105	12	0.03555	-	0.32	6	0.02372	+	0.16	9	0.03218	+	0.14	12	0.02912	-	0.22	7	0.03759	-
10	21804386	SKIDA1	0.0657799	NA	NA	NA	NA	0.091	4	0.01799	+	0.11	4	0.01494	-	0.25	5	0.01121	+	0.26	3	0.00989	-
7	116770651	ST7	0.065782	NA	NA	NA	NA	NA	NA	NA	NA	0.52	1	0.01724	+	0.014	3	0.00113	-	0.37	2	0.01682	-
20	34055194	CEP250	0.0657876	0.19	22	0.03842	+	0.22	3	0.0043	-	0.57	9	0.03506	+	0.58	30	0.02399	-	0.012	10	0.02967	+
11	113194069	TTC12	0.0658596	0.38	9	0.03431	+	0.66	4	0.00462	+	0.023	7	0.00517	-	0.24	18	0.0193	+	0.12	5	0.00495	+
3	44607013	ZNF167	0.0659211	0.0027	6	0.01788	-	NA	NA	NA	NA	0.46	3	0.0069	-	0.73	4	0.00365	+	0.72	2	0.00297	+
4	68691524	TMPRSS11D	0.0659938	0.0044	3	0.00555	-	0.34	4	0.00478	+	0.93	2	0.00172	+	0.47	4	0.00548	-	NA	NA	NA	NA
22	50706277	MAPK11	0.066	0.066	1	0.00123	-	NA	NA	NA	NA	NA	NA	NA	NA	NA	NA	NA	NA	NA	NA	NA	NA
1	177247854	FAM5B	0.0660495	1	3	0.00144	-	NA	NA	NA	NA	0.015	5	0.00345	+	0.045	10	0.00304	+	0.97	4	0.00495	-
18	34156497	FHOD3	0.066117	0.65	11	0.01972	-	0.3	6	0.02738	-	0.52	10	0.05057	-	0.0017	15	0.02408	-	0.97	7	0.03066	+
7	100850890	PLOD3	0.0661598	0.21	8	0.02178	-	0.69	1	0.00287	-	0.38	7	0.01149	+	0.19	14	0.01382	+	0.016	8	0.02967	-
10	74096378	DNAJB12	0.0662127	0.83	3	0.02568	-	0.0093	2	0.00605	-	0.47	4	0.03276	+	0.14	5	0.02008	-	0.33	3	0.02374	+
1	110029665	ATXN7L2	0.0662444	0.63	3	0.00431	+	0.03	1	0.00064	-	0.87	2	0.0046	+	0.04	5	0.00165	+	NA	NA	NA	NA
15	34159749	AVEN	0.0662929	0.5	4	0.01726	+	0.044	1	0.00127	-	NA	NA	NA	NA	0.73	3	0.0007	-	0.041	5	0.0089	-
14	42360932	LRFN5	0.0663482	0.56	1	0.00062	+	0.89	2	0.00334	-	0.0012	2	0.0046	-	0.76	4	0.00391	-	0.37	1	0.00297	-
6	31709045	MSH5-SAPCD1	0.0665492	0.47	6	0.01315	+	0.00104	4	0.00127	-	0.95	4	0.01782	+	0.4	9	0.02434	-	0.91	2	0.00396	+
3	97664725	MINA	0.0665811	0.29	7	0.00329	+	0.41	2	0.01465	+	0.026	5	0.01667	+	0.072	9	0.00461	+	0.76	5	0.04253	+
14	37135675	PAX9	0.0665988	0.62	1	0.00308	+	0.034	2	0.02006	+	NA	NA	NA	NA	0.13	4	0.00174	+	NA	NA	NA	NA
16	319511	RGS11	0.0666753	0.096	5	0.02157	-	0.016	10	0.04394	-	0.38	7	0.02874	+	0.35	12	0.01904	-	0.83	8	0.05143	+
4	119947922	SYNPO2	0.0666986	0.71	11	0.04212	+	0.0054	3	0.00239	-	0.44	10	0.01609	+	0.113	17	0.01121	+	0.89	12	0.01583	+
9	96398726	PHF2	0.0667771	0.04	4	0.02178	-	0.28	4	0.00971	+	0.096	6	0.01149	-	0.17	10	0.02721	-	0.93	2	0.00495	+
1	41473203	CTPS1	0.0669245	0.018	2	0.00288	+	0.69	1	0.00175	-	NA	NA	NA	NA	NA	NA	NA	NA	NA	NA	NA	NA
7	27934904	JAZF1	0.0669715	0.15	1	0.00904	+	0.49	1	0.00287	-	0.07	1	0.0046	-	0.13	1	0.0013	+	NA	NA	NA	NA
11	5221008	OR51V1	0.067036	0.72	4	0.00699	-	0.052	3	0.00573	+	0.112	7	0.00977	+	0.48	10	0.00913	-	0.085	7	0.01583	-
15	75122525	CPLX3	0.0670506	NA	NA	NA	NA	0.056	1	0.0043	+	0.26	1	0.00977	-	0.19	3	0.00409	+	NA	NA	NA	NA
20	43547597	PABPC1L	0.0671295	0.95	4	0.00308	+	0.87	5	0.02611	+	0.028	8	0.02701	-	0.65	11	0.01617	-	0.0114	5	0.02473	-
1	166826838	TADA1	0.0671774	0.46	1	0.00123	+	0.01	1	0.00048	-	0.87	2	0.01954	+	0.11	3	0.02147	+	0.39	1	0.00593	+
11	108380449	EXPH5	0.067304	0.92	22	0.0415	+	0.12	9	0.0425	+	0.13	19	0.06207	+	0.04	42	0.04668	-	0.3	21	0.06231	-
17	4058111	CYB5D2	0.0673223	0.5	2	0.01151	+	0.94	1	0.00175	+	0.094	2	0.00632	+	0.5	7	0.00304	-	0.0078	4	0.00495	-
2	153417503	FMNL2	0.0674001	0.86	3	0.00185	+	0.34	4	0.02101	+	0.41	6	0.02011	-	0.96	12	0.02234	-	0.0015	4	0.0178	+
6	29080041	OR2J3	0.0674149	0.13	2	0.01726	-	0.021	2	0.01114	+	NA	NA	NA	NA	0.99	1	0.00183	-	0.25	1	0.01286	-
5	176734647	MXD3	0.0674624	0.66	1	0.00411	+	0.062	1	0.0113	-	NA	NA	NA	NA	0.057	3	0.00252	-	0.29	2	0.02275	+
1	203465273	OPTC	0.0674799	0.0036	6	0.01397	-	0.52	3	0.02547	-	0.56	5	0.02069	+	0.25	10	0.02295	+	0.66	7	0.02671	-
17	38547868	TOP2A	0.0674942	0.99	4	0.0074	+	0.38	5	0.0226	-	0.0076	6	0.01437	-	0.089	7	0.0153	+	0.68	5	0.01187	+
12	124815439	NCOR2	0.0675026	0.073	13	0.03452	-	0.016	5	0.02467	-	0.42	22	0.0454	+	0.56	27	0.03294	-	0.63	20	0.06133	+
7	143792300	OR2A12	0.0675618	0.62	5	0.0152	+	0.48	1	0.00414	+	0.7	1	0.0023	-	0.32	3	0.00165	+	0.0026	3	0.00692	-
15	91482980	UNC45A	0.0676071	0.016	4	0.01007	-	0.23	6	0.00541	-	0.93	9	0.01379	-	0.13	15	0.01052	-	0.39	10	0.01484	-
2	136373749	R3HDM1	0.0676386	0.056	7	0.00801	-	0.0072	4	0.01369	+	0.74	5	0.01379	-	0.97	11	0.01208	-	0.6	9	0.01978	-
5	146658874	STK32A	0.0677131	NA	NA	NA	NA	NA	NA	NA	NA	NA	NA	NA	NA	0.9	3	0.00087	-	0.014	1	0.00297	-
9	97522373	C9orf3	0.067714	0.0029	9	0.02877	-	0.61	2	0.00159	+	0.65	9	0.00977	-	0.89	13	0.00921	+	0.17	5	0.00989	-
19	45281492	CBLC	0.0677255	0.047	4	0.00534	-	0.061	4	0.03407	-	0.11	2	0.00977	-	0.62	3	0.00087	-	0.89	3	0.03165	+
2	108489225	RGPD4	0.068	NA	NA	NA	NA	0.068	1	0.01162	-	NA	NA	NA	NA	NA	NA	NA	NA	NA	NA	NA	NA
11	64514213	PYGM	0.0680615	0.85	9	0.00267	-	0.61	11	0.03598	+	0.24	13	0.03966	-	0.47	18	0.03564	+	0.003	9	0.03165	-
3	12845013	CAND2	0.0681991	0.091	11	0.05096	-	0.025	10	0.08103	+	0.21	18	0.07241	+	0.55	27	0.02451	+	0.67	21	0.07122	+
11	65360606	KCNK7	0.0682611	0.91	3	0.00123	-	NA	NA	NA	NA	1	2	0.00345	+	0.87	3	0.00591	+	0.00087	2	0.00495	-
1	11804590	AGTRAP	0.0685091	NA	NA	NA	NA	0.39	2	0.00366	+	0.37	1	0.00172	-	0.04	2	0.00235	+	0.12	3	0.00593	-
2	220074983	ABCB6	0.0686262	0.42	14	0.00945	+	0.95	11	0.03486	+	0.51	10	0.05977	-	0.00093	18	0.03738	+	0.94	10	0.07715	+
17	43922640	SPPL2C	0.0686314	0.67	15	0.01705	-	0.42	9	0.032	-	0.076	9	0.03563	-	0.59	21	0.02842	-	0.0141	13	0.05638	-
10	23609745	C10orf67	0.0687071	NA	NA	NA	NA	0.16	2	0.00939	-	0.11	1	0.01437	-	0.059	1	0.00669	-	0.67	1	0.00692	+
12	10958658	TAS2R8	0.0687711	0.97	5	0.01397	+	0.79	5	0.03725	-	0.013	4	0.03736	-	0.64	5	0.02608	-	0.028	3	0.02275	-
1	231401099	GNPAT	0.0688321	0.004	3	0.00493	-	0.57	2	0.00207	-	0.51	3	0.00402	+	0.6	8	0.00287	-	NA	NA	NA	NA
4	100229016	ADH1B	0.0688775	0.0004	3	0.0039	-	0.87	2	0.00907	+	0.82	5	0.02701	-	0.98	7	0.03572	-	0.64	6	0.03759	-
2	158851771	UPP2	0.0690116	NA	NA	NA	NA	0.46	3	0.0043	+	0.18	3	0.00172	+	0.47	6	0.00174	+	0.018	2	0.00396	-
17	34391721	CCL18	0.0690231	NA	NA	NA	NA	NA	NA	NA	NA	0.0055	2	0.00172	-	0.97	1	0.00087	-	0.54	1	0.00297	+
9	113066793	TXNDC8	0.0690805	0.18	3	0.00925	+	0.58	3	0.00287	+	0.24	2	0.00345	-	0.028	5	0.00417	+	NA	NA	NA	NA
11	66616472	PC	0.0691253	0.53	5	0.01356	+	0.13	6	0.01449	-	0.63	6	0.00747	+	0.61	8	0.00843	+	0.0068	4	0.00396	-
5	123980107	ZNF608	0.069146	0.29	6	0.00616	+	0.2	2	0.01417	+	0.34	7	0.01897	+	0.0105	10	0.04633	-	0.87	5	0.01682	-
19	55525818	GP6	0.0691847	0.73	7	0.01952	+	0.19	7	0.01114	+	0.5	3	0.02184	+	0.2	8	0.01452	-	0.013	2	0.01583	-
10	12209752	NUDT5	0.0692074	NA	NA	NA	NA	0.0053	2	0.00048	-	0.88	2	0.0023	+	0.62	2	0.00495	+	NA	NA	NA	NA
6	30104989	TRIM40	0.0693586	0.029	4	0.00657	-	0.59	7	0.04967	+	0.85	5	0.01034	-	0.83	5	0.00409	+	0.015	3	0.03956	-
16	70843712	HYDIN	0.0693619	0.27	28	0.1167	-	0.0044	22	0.10283	-	0.67	45	0.13563	+	0.35	59	0.14785	-	0.65	42	0.15529	-
7	30487951	NOD1	0.0693842	0.042	6	0.0039	-	0.66	6	0.01082	-	0.4	12	0.01437	+	0.86	19	0.02634	+	0.019	7	0.01385	-
20	51870163	TSHZ2	0.0694533	0.67	14	0.01685	+	0.11	6	0.02945	-	0.76	12	0.03333	-	0.18	19	0.01399	-	0.018	9	0.03264	-
4	76525532	CDKL2	0.0694565	0.05	5	0.015	-	NA	NA	NA	NA	NA	NA	NA	NA	0.26	6	0.02269	-	NA	NA	NA	NA
11	2991124	NAP1L4	0.0694565	0.65	1	0.00267	-	NA	NA	NA	NA	NA	NA	NA	NA	0.02	2	0.00052	-	NA	NA	NA	NA
6	150157367	LRP11	0.0695076	0.61	3	0.00062	+	0.037	1	0.01353	-	0.64	2	0.02759	+	0.074	6	0.01486	+	0.17	2	0.02572	-
6	132909837	TAAR5	0.0695187	0.55	9	0.01993	+	0.51	7	0.02802	+	0.12	8	0.02011	+	0.015	9	0.01843	-	0.36	8	0.02374	-
13	21306070	N6AMT2	0.0695542	NA	NA	NA	NA	0.16	1	0.00334	+	0.13	1	0.00287	-	0.14	2	0.00078	+	NA	NA	NA	NA
21	27840878	CYYR1	0.0695944	0.77	4	0.00103	-	0.00035	2	0.00366	-	0.91	2	0.00517	+	0.99	3	0.0033	+	0.75	1	0.00495	-
16	10864135	FAM18A	0.0697603	0.019	2	0.00699	-	NA	NA	NA	NA	NA	NA	NA	NA	0.27	3	0.0007	-	0.57	3	0.00396	+
5	154203121	C5orf4	0.0699556	0.28	2	0.0226	+	0.58	2	0.00287	+	0.87	2	0.00287	-	0.0013	7	0.00495	-	1	3	0.00495	-
9	34521567	ENHO	0.07	0.07	1	0.00082	+	NA	NA	NA	NA	NA	NA	NA	NA	NA	NA	NA	NA	NA	NA	NA	NA
5	113831758	KCNN2	0.07	0.07	1	0.01972	-	NA	NA	NA	NA	NA	NA	NA	NA	NA	NA	NA	NA	NA	NA	NA	NA
1	15495100	C1orf195	0.07	NA	NA	NA	NA	0.07	2	0.00271	+	NA	NA	NA	NA	NA	NA	NA	NA	NA	NA	NA	NA
3	170078232	SKIL	0.070004	0.11	2	0.0039	-	0.013	2	0.02006	-	0.38	2	0.01092	-	0.47	4	0.01	-	0.72	4	0.02077	-
6	4716016	CDYL	0.0700253	0.96	4	0.00493	+	0.0039	3	0.01194	-	0.13	3	0.00287	-	0.45	4	0.00226	-	0.84	2	0.00297	+
14	24679877	CHMP4A	0.0700822	0.44	4	0.00308	-	0.78	2	0.00541	-	0.61	5	0.02701	-	0.02	9	0.01964	-	0.044	6	0.02374	-
10	88414569	OPN4	0.0701679	0.017	4	0.01603	-	0.54	3	0.00637	+	0.72	5	0.0069	-	0.49	6	0.0053	-	0.057	2	0.01879	+
17	79514028	C17orf70	0.0702976	0.013	6	0.0039	-	0.17	6	0.02627	-	0.15	11	0.04138	-	0.57	15	0.04103	+	0.98	10	0.04748	+
9	110068823	RAD23B	0.0703235	0.12	1	0.00205	-	NA	NA	NA	NA	NA	NA	NA	NA	0.11	2	0.00061	+	NA	NA	NA	NA
17	3833680	ATP2A3	0.0703613	0.52	3	0.00185	-	0.46	7	0.02865	+	0.52	11	0.02931	+	0.0021	14	0.0332	-	0.71	10	0.0366	+
2	165755156	SLC38A11	0.0703718	0.73	5	0.01336	-	0.18	2	0.00669	-	0.99	3	0.0046	+	0.046	7	0.00687	+	0.031	2	0.00692	-
12	132323184	MMP17	0.0704087	0.27	3	0.02178	+	0.058	4	0.02006	-	0.13	9	0.02816	-	0.16	12	0.03807	-	0.57	8	0.03264	+
11	12785856	TEAD1	0.0705398	0.053	2	0.00349	+	NA	NA	NA	NA	NA	NA	NA	NA	0.25	3	0.00035	-	NA	NA	NA	NA
4	120166520	USP53	0.070571	0.71	8	0.00349	+	0.062	5	0.01608	-	0.073	8	0.01494	+	0.2	13	0.02025	+	0.29	8	0.04748	-
12	75900262	KRR1	0.070583	0.034	3	0.0224	-	NA	NA	NA	NA	NA	NA	NA	NA	0.39	1	0.00026	+	NA	NA	NA	NA
19	57174993	ZNF835	0.0706404	NA	NA	NA	NA	0.95	4	0.0043	+	0.52	1	0.00517	+	0.35	1	0.00261	-	0.0042	1	0.00495	-
3	119101206	ARHGAP31	0.0706539	0.16	10	0.04294	-	0.77	3	0.0242	-	0.44	6	0.02529	+	0.65	18	0.02269	+	0.0053	8	0.03462	-
5	65307924	ERBB2IP	0.0706731	0.72	10	0.04233	-	0.85	5	0.0226	+	0.16	7	0.02241	+	0.53	10	0.03868	-	0.0036	5	0.00692	-
2	62054286	FAM161A	0.0707218	0.21	5	0.01048	-	0.54	3	0.03009	-	0.26	7	0.03966	+	0.52	10	0.0379	+	0.0122	8	0.03956	-
7	102389833	FAM185A	0.0707536	NA	NA	NA	NA	0.29	1	0.00064	+	NA	NA	NA	NA	0.0121	2	0.00122	+	0.85	1	0.00297	-
11	63357583	PLA2G16	0.0707559	0.035	2	0.01048	+	NA	NA	NA	NA	NA	NA	NA	NA	0.38	2	0.00296	+	NA	NA	NA	NA
7	105103086	PUS7	0.0708773	0.0035	3	0.00514	-	0.64	1	0.01433	-	0.17	2	0.01609	+	0.58	2	0.01269	-	0.85	1	0.01286	+
2	25194771	DNAJC27	0.0709656	0.018	1	0.0037	-	0.32	1	0.00175	+	NA	NA	NA	NA	0.52	1	0.00209	-	NA	NA	NA	NA
1	206239549	C1orf186	0.0709656	0.26	2	0.00164	-	0.016	2	0.01258	-	NA	NA	NA	NA	0.72	3	0.00087	+	NA	NA	NA	NA
12	111158933	PPP1CC	0.071	0.071	1	0.00082	+	NA	NA	NA	NA	NA	NA	NA	NA	NA	NA	NA	NA	NA	NA	NA	NA
17	73987590	TEN1	0.071	NA	NA	NA	NA	0.071	1	0.00255	-	NA	NA	NA	NA	NA	NA	NA	NA	NA	NA	NA	NA
19	50455180	SIGLEC11	0.0710449	0.031	2	0.00144	-	0.28	4	0.01624	+	0.84	2	0.0046	-	0.47	3	0.00087	+	0.055	2	0.02077	-
17	2995463	OR1D2	0.0711846	0.017	3	0.00247	-	0.056	1	0.0008	-	NA	NA	NA	NA	0.83	4	0.00313	+	0.93	2	0.00297	+
10	90668488	STAMBPL1	0.0712526	0.71	6	0.02301	+	0.19	2	0.01894	+	0.013	3	0.0092	+	0.27	4	0.00339	-	0.4	2	0.00593	-
22	27003957	CRYBB1	0.0713295	0.0027	2	0.00308	+	NA	NA	NA	NA	0.79	3	0.00747	+	0.54	4	0.00817	+	0.64	2	0.00692	+
6	111306307	RPF2	0.0713702	0.012	3	0.00863	-	0.68	1	0.0008	+	NA	NA	NA	NA	0.37	3	0.00061	+	NA	NA	NA	NA
19	36530421	THAP8	0.0713745	0.14	1	0.00103	+	NA	NA	NA	NA	0.73	5	0.01034	+	0.38	5	0.0033	+	0.019	4	0.00791	-
6	106536159	PRDM1	0.071412	0.3	5	0.00308	-	0.12	6	0.01114	-	0.56	4	0.02816	-	0.023	9	0.01678	+	0.41	6	0.01286	-
20	39974453	LPIN3	0.0715068	0.0027	14	0.06719	-	0.45	4	0.00541	+	0.88	13	0.02299	-	0.18	18	0.02634	+	0.99	7	0.02374	-
7	23224734	NUPL2	0.0715501	0.35	8	0.02424	+	0.081	2	0.007	-	0.75	4	0.01609	+	0.69	7	0.02269	-	0.013	6	0.03462	-
14	24806525	RP11-934B9.3	0.071702	0.44	1	0.00986	+	0.169	1	0.00493	+	0.13	1	0.00345	+	0.9	2	0.00487	-	0.022	1	0.00593	-
10	44873247	CXCL12	0.0718526	0.43	1	0.00062	+	0.12	2	0.00207	-	0.022	4	0.00632	-	0.18	3	0.00096	-	0.94	3	0.00593	+
19	11210912	LDLR	0.0718688	0.6	9	0.01336	-	0.56	187	0.04346	+	0.83	4	0.0046	+	0.0013	11	0.00443	-	0.53	4	0.00396	+
7	142124170	TRBV6-8	0.072	NA	NA	NA	NA	0.072	1	0.00127	-	NA	NA	NA	NA	NA	NA	NA	NA	NA	NA	NA	NA
16	4847489	ROGDI	0.0720435	0.28	1	0.00123	-	0.027	1	0.0148	+	0.11	2	0.01207	+	0.4	3	0.00782	+	0.58	1	0.00692	+
15	22833654	TUBGCP5	0.0721362	0.15	5	0.00925	+	0.015	8	0.02738	-	0.93	8	0.04828	+	0.21	12	0.0352	-	0.44	10	0.03759	-
17	48460399	LRRC59	0.0722204	0.62	4	0.00267	+	NA	NA	NA	NA	NA	NA	NA	NA	0.022	5	0.0007	-	NA	NA	NA	NA
22	31924692	SFI1	0.0722695	0.32	17	0.04007	-	0.35	9	0.01114	+	0.0098	14	0.02874	-	0.31	25	0.01912	+	0.57	9	0.02671	-
2	15744615	DDX1	0.0723921	0.36	4	0.02835	-	NA	NA	NA	NA	NA	NA	NA	NA	0.038	3	0.01825	+	NA	NA	NA	NA
6	26157073	HIST1H1E	0.0725939	0.00127	3	0.00596	-	0.79	3	0.00844	-	0.58	3	0.01149	-	0.73	5	0.01582	-	0.46	2	0.01978	-
14	34985658	EAPP	0.0726288	0.52	4	0.01233	-	0.82	3	0.00446	-	0.84	4	0.0046	+	0.039	5	0.00269	-	0.014	3	0.0089	-
8	133142000	KCNQ3	0.0726944	0.82	3	0.00616	+	0.47	5	0.0121	+	0.22	3	0.00575	-	0.0165	5	0.01321	-	0.14	2	0.01088	+
19	47223981	STRN4	0.0727413	0.83	3	0.00226	+	0.00064	4	0.00366	-	0.86	4	0.00402	-	0.74	7	0.00678	+	0.58	3	0.00791	+
22	38308394	MICALL1	0.072771	0.63	5	0.01068	-	0.28	2	0.00048	+	0.39	3	0.0023	+	0.046	9	0.00287	+	0.062	5	0.00593	-
1	25570058	C1orf63	0.072794	0.0044	3	0.00719	-	0.78	4	0.03661	+	0.55	4	0.02414	+	0.26	6	0.02269	+	0.4	3	0.02374	-
18	19995731	CTAGE1	0.0728077	0.41	3	0.00842	+	0.64	2	0.00462	-	0.01	2	0.00172	+	NA	NA	NA	NA	0.29	3	0.00495	-
3	155560337	SLC33A1	0.0728116	0.36	1	0.00925	+	0.37	4	0.02053	+	0.76	3	0.00862	+	0.002	3	0.01312	-	0.97	3	0.00989	-
8	39468128	ADAM18	0.0728286	0.0036	5	0.00473	-	0.34	5	0.02213	-	0.88	12	0.03736	-	0.24	25	0.07414	+	0.76	9	0.02967	-
16	56519604	BBS2	0.0728838	0.071	6	0.00863	+	0.48	4	0.00096	-	0.49	5	0.01494	+	0.62	6	0.00608	+	0.019	4	0.01484	-
4	68780399	TMPRSS11A	0.0729301	0.047	10	0.02116	-	0.29	3	0.00732	-	0.43	6	0.01782	+	0.12	8	0.01139	+	0.28	6	0.00791	-
19	15533921	WIZ	0.0729828	0.67	2	0.00514	+	0.31	2	0.00573	+	NA	NA	NA	NA	0.015	3	0.002	-	NA	NA	NA	NA
19	44669960	ZNF226	0.0729996	0.18	9	0.01294	+	0.58	7	0.03216	-	0.82	7	0.02931	-	0.0096	13	0.01773	-	0.24	8	0.02275	-
16	22358636	CDR2	0.073	NA	NA	NA	NA	NA	NA	NA	NA	NA	NA	NA	NA	0.073	2	0.00035	-	NA	NA	NA	NA
11	66995590	KDM2A	0.073	NA	NA	NA	NA	NA	NA	NA	NA	NA	NA	NA	NA	0.073	3	0.00183	+	NA	NA	NA	NA
2	37469792	C2orf56	0.0730577	0.15	3	0.01068	+	0.13	1	0.01353	+	NA	NA	NA	NA	0.16	6	0.00217	+	NA	NA	NA	NA
7	111368454	DOCK4	0.0730718	0.28	11	0.03061	+	0.004	7	0.02595	+	0.48	11	0.02069	+	0.49	18	0.03859	-	0.75	6	0.02868	+
3	100494075	ABI3BP	0.0730972	0.045	5	0.00986	-	0.64	5	0.01114	-	0.06	7	0.02414	-	0.52	13	0.0206	-	0.22	7	0.04649	-
22	18640503	USP18	0.0731635	0.77	1	0.00288	+	NA	NA	NA	NA	NA	NA	NA	NA	0.018	2	0.00296	+	NA	NA	NA	NA
16	67218651	EXOC3L1	0.0732417	0.059	13	0.04335	-	0.29	10	0.04664	-	0.35	11	0.02759	+	0.046	13	0.03703	-	0.72	11	0.06627	-
1	91403290	ZNF644	0.0732708	0.37	11	0.01048	+	0.0097	4	0.02213	+	0.2	12	0.02816	+	0.79	18	0.0219	+	0.35	7	0.02374	+
18	61322980	SERPINB3	0.073344	0.014	3	0.01479	-	0.16	5	0.01926	-	0.86	2	0.02184	-	0.86	4	0.0146	+	0.12	3	0.01879	+
11	67376023	NDUFV1	0.0734277	0.64	2	0.00514	+	0.18	4	0.00223	-	NA	NA	NA	NA	0.97	3	0.00113	-	0.0069	1	0.00297	-
3	183853333	EIF2B5	0.0734925	0.037	5	0.00411	-	0.39	4	0.00191	-	0.36	3	0.00575	+	0.32	6	0.00217	-	0.12	2	0.00396	+
11	2426256	TRPM5	0.0735153	0.18	13	0.02548	+	0.25	8	0.01544	-	0.84	11	0.01092	-	0.16	24	0.02938	-	0.033	8	0.01385	-
3	43121449	GTDC2	0.0736832	0.95	13	0.02075	-	NA	NA	NA	NA	0.2	6	0.0046	+	0.12	15	0.01026	+	0.034	8	0.00989	-
10	104404416	TRIM8	0.0736906	NA	NA	NA	NA	NA	NA	NA	NA	0.99	2	0.00287	+	0.0058	3	0.00565	-	0.55	3	0.00396	+
15	30927362	ARHGAP11B	0.0737618	NA	NA	NA	NA	NA	NA	NA	NA	0.2	1	0.0023	+	0.07	1	0.00035	-	NA	NA	NA	NA
8	118552171	MED30	0.0739325	0.078	1	0.00082	-	NA	NA	NA	NA	NA	NA	NA	NA	0.18	2	0.00078	-	NA	NA	NA	NA
2	198436782	RFTN2	0.0739596	0.77	6	0.00575	-	0.029	7	0.06479	-	0.72	6	0.06322	+	0.019	11	0.04407	+	0.66	6	0.05539	+
19	19040254	HOMER3	0.0739654	0.021	4	0.00699	-	0.11	4	0.01656	-	0.29	3	0.01897	+	0.35	5	0.00548	+	0.86	3	0.01484	+
19	43376098	PSG1	0.074103	0.44	4	0.00801	+	NA	NA	NA	NA	NA	NA	NA	NA	0.032	2	0.00035	-	NA	NA	NA	NA
1	6685308	THAP3	0.0741598	NA	NA	NA	NA	0.25	4	0.02197	-	0.87	5	0.01954	+	0.006	5	0.008	-	0.6	4	0.03363	+
12	133351746	GOLGA3	0.0742701	0.022	18	0.04993	+	0.87	10	0.04664	+	0.52	22	0.05172	+	0.051	25	0.03277	-	0.4	14	0.06034	-
2	218937209	RUFY4	0.0742864	0.093	9	0.02815	-	0.2	4	0.00716	+	0.12	8	0.03103	+	0.35	13	0.02955	-	0.26	6	0.03264	-
18	55221618	FECH	0.0744325	0.29	4	0.00452	-	0.33	5	0.00669	-	0.018	4	0.00862	-	0.13	7	0.01408	-	0.91	5	0.01187	+
12	55714483	OR6C1	0.0744549	0.16	2	0.01644	-	0.23	1	0.00796	-	0.54	2	0.0092	-	0.0108	6	0.00096	-	0.95	4	0.01385	+
15	78757624	IREB2	0.0745238	0.78	6	0.02589	-	0.5	7	0.02292	+	0.17	3	0.01954	+	0.014	7	0.00652	-	0.22	4	0.01879	+
19	3762750	MRPL54	0.0745386	0.046	1	0.00082	-	NA	NA	NA	NA	0.43	1	0.01034	+	0.19	1	0.00461	+	0.21	1	0.0089	-
12	95922691	USP44	0.0746212	0.17	1	0.00493	-	0.44	4	0.00318	+	0.0072	6	0.02529	-	0.95	8	0.01208	-	0.4	8	0.02077	+
5	43492357	C5orf34	0.0746432	0.24	6	0.01336	+	NA	NA	NA	NA	0.0107	4	0.01379	+	0.4	7	0.01695	-	0.77	5	0.01088	+
19	17329186	USE1	0.0746542	0.035	2	0.00226	-	0.55	1	0.00143	+	0.44	2	0.00287	-	0.026	5	0.00235	+	0.93	2	0.00495	+
11	48510904	OR4A47	0.0746992	0.79	2	0.00144	+	0.018	1	0.01305	+	NA	NA	NA	NA	NA	NA	NA	NA	NA	NA	NA	NA
20	5155925	CDS2	0.0747658	0.102	2	0.00863	-	0.04	1	0.00048	-	NA	NA	NA	NA	0.79	1	0.00026	-	NA	NA	NA	NA
3	154801978	MME	0.0747875	0.66	6	0.01746	+	0.53	3	0.00764	+	0.045	4	0.01379	+	0.015	7	0.00817	-	0.87	4	0.0089	-
19	11034582	YIPF2	0.0748053	0.032	2	0.00082	-	NA	NA	NA	NA	0.48	2	0.00345	+	0.21	4	0.00217	+	NA	NA	NA	NA
6	134491422	SGK1	0.0748122	0.78	7	0.01068	+	NA	NA	NA	NA	0.2	3	0.00345	-	0.96	4	0.00183	+	0.0053	2	0.00297	-
4	73963889	ANKRD17	0.0748334	0.96	1	0.00288	+	0.136	2	0.00462	+	0.7	3	0.00345	-	0.3	6	0.00261	+	0.0075	2	0.00396	-
5	147207583	SPINK1	0.0749642	0.75	3	0.02096	+	0.56	3	0.0121	-	0.24	4	0.03161	-	0.62	5	0.02408	+	0.0033	2	0.00495	-
8	144789624	CCDC166	0.075	0.075	1	0.00452	-	NA	NA	NA	NA	NA	NA	NA	NA	NA	NA	NA	NA	NA	NA	NA	NA
11	47611672	C1QTNF4	0.075	NA	NA	NA	NA	NA	NA	NA	NA	NA	NA	NA	NA	0.075	2	0.00061	-	NA	NA	NA	NA
17	40734767	FAM134C	0.0751603	0.012	3	0.00123	-	NA	NA	NA	NA	0.82	4	0.00402	-	0.33	5	0.00452	-	NA	NA	NA	NA
6	41652540	TFEB	0.0751735	0.29	1	0.00657	-	NA	NA	NA	NA	0.016	3	0.0023	+	0.7	4	0.00296	-	NA	NA	NA	NA
13	25743748	FAM123A	0.0751735	1	4	0.02014	-	0.71	4	0.00525	+	0.048	6	0.01149	-	0.19	9	0.0266	-	0.032	4	0.0089	-
12	69140339	SLC35E3	0.0752063	0.25	3	0.02959	+	NA	NA	NA	NA	1	3	0.00287	-	0.013	5	0.01069	-	NA	NA	NA	NA
12	120741669	SIRT4	0.0754076	0.7	5	0.01089	+	0.63	4	0.02642	+	0.32	4	0.02356	-	0.0018	8	0.02017	+	0.82	3	0.01583	-
1	111663161	DRAM2	0.0754636	NA	NA	NA	NA	0.048	1	0.00064	-	NA	NA	NA	NA	0.3	5	0.00191	+	NA	NA	NA	NA
5	137451371	NME5	0.0754636	NA	NA	NA	NA	NA	NA	NA	NA	NA	NA	NA	NA	0.024	4	0.00304	+	0.6	1	0.00297	+
15	25207298	SNURF	0.0754673	NA	NA	NA	NA	NA	NA	NA	NA	0.84	2	0.00172	-	0.72	3	0.002	-	0.0054	3	0.00396	-
6	7189437	RREB1	0.0755435	0.61	7	0.03061	+	0.36	12	0.00923	-	0.99	11	0.01839	+	0.31	21	0.01738	+	0.0031	9	0.01879	+
17	1673212	SERPINF1	0.0755569	0.78	5	0.01068	+	0.62	3	0.00191	+	0.15	6	0.00747	+	0.0043	7	0.00235	-	0.67	3	0.00495	-
12	51347833	HIGD1C	0.0755658	0.0048	2	0.02198	-	0.63	1	0.0113	-	0.43	2	0.00172	+	0.62	1	0.00035	+	NA	NA	NA	NA
19	54659584	LENG1	0.0756132	0.36	2	0.00431	+	0.25	3	0.00987	+	0.93	3	0.00632	+	1	7	0.0086	-	0.0025	3	0.0089	-
10	90429652	LIPF	0.0756248	0.45	3	0.00247	-	0.003	2	0.00446	-	0.76	1	0.00172	+	0.6	3	0.00304	+	0.34	1	0.00495	-
6	12292615	EDN1	0.075752	0.0032	3	0.02116	-	0.52	2	0.00271	+	0.53	3	0.00402	+	0.28	5	0.0033	+	0.85	4	0.0089	+
15	45249121	C15orf43	0.076	0.076	3	0.00822	-	NA	NA	NA	NA	NA	NA	NA	NA	NA	NA	NA	NA	NA	NA	NA	NA
6	86223524	SNX14	0.0760453	0.103	6	0.00205	-	0.49	2	0.007	+	0.26	4	0.01437	+	0.035	7	0.01017	-	0.46	3	0.01385	-
15	65209705	ANKDD1A	0.0761182	0.91	8	0.02198	+	0.0053	4	0.00143	-	0.65	7	0.00575	-	0.25	10	0.00461	-	0.27	6	0.01187	+
4	69337325	TMPRSS11E	0.0761226	0.29	2	0.0111	+	NA	NA	NA	NA	NA	NA	NA	NA	0.76	1	0.00304	+	0.015	1	0.00297	-
9	35870001	OR13J1	0.07617	NA	NA	NA	NA	0.75	1	0.00064	+	0.97	2	0.00517	+	0.66	6	0.00252	+	0.0017	4	0.00692	+
17	56327915	LPO	0.0761728	0.0025	5	0.0111	-	0.89	6	0.00669	+	0.92	4	0.00517	-	0.15	12	0.00669	-	0.69	5	0.00692	+
10	14563932	FAM107B	0.0761835	0.31	1	0.00123	+	0.047	2	0.01703	-	NA	NA	NA	NA	NA	NA	NA	NA	NA	NA	NA	NA
13	109365050	MYO16	0.076214	0.11	12	0.03555	-	0.14	3	0.02117	-	0.51	11	0.03793	-	0.036	18	0.03746	+	0.75	10	0.05539	-
1	50572019	ELAVL4	0.0762204	0.4	1	0.00452	-	0.69	1	0.00111	-	NA	NA	NA	NA	0.012	2	0.00096	+	NA	NA	NA	NA
5	24498542	CDH10	0.0762394	0.036	1	0.00329	-	0.025	2	0.00525	-	0.66	2	0.00172	-	0.47	3	0.00417	-	0.76	3	0.00495	+
19	45150522	PVR	0.076382	0.58	3	0.00411	+	0.61	4	0.00955	-	0.47	5	0.00747	-	0.16	10	0.01043	-	0.008	7	0.01682	-
20	25056940	VSX1	0.0764672	0.73	2	0.01274	+	0.92	3	0.01544	+	0.42	4	0.02299	+	0.36	4	0.01121	-	0.0021	4	0.01088	-
7	148947862	ZNF212	0.0764859	0.003	5	0.00329	-	0.18	3	0.01098	-	0.59	4	0.02874	+	0.93	5	0.01799	-	0.72	4	0.01187	+
13	46541673	ZC3H13	0.0765092	0.11	3	0.00288	+	0.5	8	0.02929	+	0.21	10	0.02701	+	0.33	20	0.03303	+	0.056	10	0.04055	+
15	50867290	TRPM7	0.076565	0.15	6	0.02157	-	0.27	5	0.02038	+	0.041	9	0.01897	-	0.13	13	0.01391	+	0.99	4	0.01583	+
9	75315438	TMC1	0.0765878	0.78	4	0.00904	+	0.0008	5	0.00334	-	0.89	6	0.00747	-	0.7	11	0.03007	+	0.55	6	0.00692	+
5	176885388	DBN1	0.0766038	0.33	3	0.00247	+	0.0104	2	0.02642	-	0.94	5	0.00862	-	0.17	5	0.00617	+	0.39	4	0.01187	+
3	141671856	TFDP2	0.0767891	0.51	1	0.00103	+	NA	NA	NA	NA	0.023	2	0.01609	+	0.87	4	0.01391	+	0.081	2	0.01879	-
7	156742615	NOM1	0.0768716	0.66	4	0.00596	-	0.84	3	0.00812	-	0.18	9	0.01264	+	0.0028	17	0.0126	+	0.77	8	0.01583	-
11	5776251	OR52N4	0.0769429	0.14	3	0.01459	+	0.64	3	0.04075	+	0.026	6	0.01782	+	0.25	10	0.03173	-	0.37	5	0.01978	+
1	28240648	RPA2	0.0771858	NA	NA	NA	NA	0.014	1	0.00923	-	0.24	2	0.01437	+	0.31	2	0.01269	-	0.8	2	0.00791	+
10	75574840	CAMK2G	0.0772385	NA	NA	NA	NA	NA	NA	NA	NA	0.78	1	0.00172	+	0.019	1	0.00035	-	NA	NA	NA	NA
1	110200478	GSTM4	0.0774911	0.16	1	0.00247	+	0.093	1	0.00716	+	NA	NA	NA	NA	NA	NA	NA	NA	NA	NA	NA	NA
19	4844790	PLIN3	0.0775048	0.76	5	0.0111	+	0.69	1	0.01194	-	0.16	3	0.01667	-	0.005	5	0.01113	+	0.52	2	0.01484	-
19	3807217	ZFR2	0.077585	0.006	9	0.04233	-	0.59	7	0.01321	+	0.61	9	0.02471	-	0.44	15	0.02512	+	0.23	6	0.02077	-
11	33308079	HIPK3	0.0776608	1	5	0.00514	+	0.3	3	0.02993	-	0.0037	8	0.02874	-	0.68	14	0.02547	-	0.29	8	0.02967	+
19	4361703	SH3GL1	0.0778275	0.017	3	0.0037	-	NA	NA	NA	NA	NA	NA	NA	NA	0.88	3	0.0013	+	NA	NA	NA	NA
12	64668746	C12orf56	0.0778653	0.72	2	0.0076	-	0.0145	5	0.00478	+	0.36	3	0.00172	+	0.13	8	0.00556	-	0.45	1	0.00495	+
19	50170313	BCL2L12	0.0778809	0.0097	4	0.00596	-	0.64	2	0.00748	-	NA	NA	NA	NA	0.55	6	0.00165	+	NA	NA	NA	NA
7	106685640	PRKAR2B	0.078	NA	NA	NA	NA	0.078	1	0.01194	-	NA	NA	NA	NA	NA	NA	NA	NA	NA	NA	NA	NA
17	79993919	DCXR	0.0782505	0.26	2	0.01151	-	0.76	1	0.00923	+	0.0017	1	0.0092	-	0.66	3	0.00817	+	1	1	0.01385	+
3	49736537	RNF123	0.0783	0.78	7	0.03164	-	0.16	5	0.00653	-	0.95	9	0.01954	-	0.24	17	0.02521	-	0.0078	10	0.03363	-
10	134006229	DPYSL4	0.0783778	0.53	5	0.01151	+	NA	NA	NA	NA	0.63	3	0.00575	-	0.0036	4	0.0013	-	0.71	5	0.01682	-
2	219319666	USP37	0.0783959	0.47	7	0.01253	+	0.013	3	0.02149	+	0.13	5	0.02529	-	0.5	10	0.02286	-	0.56	7	0.03561	-
3	169539812	LRRIQ4	0.0783982	0.058	1	0.01089	-	0.13	3	0.0043	+	0.07	2	0.00402	-	0.98	4	0.00226	+	0.43	1	0.00396	-
3	39139776	GORASP1	0.0784417	0.054	6	0.01007	-	0.053	4	0.03295	-	0.23	9	0.0523	+	0.89	8	0.02329	-	0.38	6	0.04748	+
11	123810502	OR4D5	0.0784923	0.41	4	0.00431	-	0.071	2	0.00398	-	0.44	3	0.00575	-	0.87	8	0.00513	+	0.02	4	0.0089	-
2	10022893	TAF1B	0.0784928	0.54	7	0.01397	+	0.88	2	0.00207	-	1	5	0.00345	+	0.00067	9	0.00678	-	0.7	8	0.01088	+
9	21409584	IFNA8	0.0784991	NA	NA	NA	NA	NA	NA	NA	NA	0.84	1	0.00287	-	0.018	2	0.00191	+	NA	NA	NA	NA
7	97820120	LMTK2	0.0785612	0.83	9	0.0339	-	0.07	3	0.01433	-	0.49	7	0.01954	-	0.14	16	0.03199	-	0.056	8	0.03066	-
2	42578409	COX7A2L	0.0785698	0.67	2	0.00329	+	NA	NA	NA	NA	NA	NA	NA	NA	0.6	4	0.00096	+	0.0086	2	0.00396	-
2	150061802	LYPD6B	0.0786216	0.93	1	0.00082	-	0.0031	1	0.0035	-	0.89	1	0.0046	+	0.13	2	0.00565	-	0.67	2	0.00495	+
3	167750504	GOLIM4	0.0786387	0.72	3	0.01068	+	0.045	1	0.00143	-	0.99	2	0.00517	+	0.41	6	0.00756	-	0.017	3	0.0089	-
13	25264516	ATP12A	0.0786797	0.36	9	0.00904	-	0.93	7	0.02149	+	0.22	7	0.02701	+	0.0098	26	0.02642	-	0.31	8	0.01187	+
4	87556416	PTPN13	0.0787801	0.23	22	0.0526	-	1	17	0.10124	+	0.125	23	0.09253	+	0.015	36	0.08101	+	0.52	21	0.11177	+
2	178528641	PDE11A	0.0787864	0.89	11	0.04479	+	0.0014	7	0.0226	-	0.45	14	0.03506	+	1	20	0.04068	-	0.4	10	0.03363	-
21	33829993	FAM176C	0.0788073	0.31	6	0.00616	+	0.2	1	0.0191	-	NA	NA	NA	NA	0.056	5	0.00296	-	NA	NA	NA	NA
10	124800869	ACADSB	0.0789171	0.85	3	0.00842	+	0.14	4	0.00143	-	0.27	2	0.00172	+	0.02	7	0.00582	-	0.35	3	0.00297	+
7	128388648	CALU	0.079	0.079	2	0.00103	-	NA	NA	NA	NA	NA	NA	NA	NA	NA	NA	NA	NA	NA	NA	NA	NA
1	67220450	TCTEX1D1	0.079	NA	NA	NA	NA	NA	NA	NA	NA	NA	NA	NA	NA	0.079	1	0.00043	+	NA	NA	NA	NA
2	103321124	SLC9A2	0.0790472	NA	NA	NA	NA	0.84	3	0.01703	-	0.13	4	0.02299	+	0.012	4	0.01478	+	0.66	3	0.0178	+
17	36958971	CWC25	0.0790903	0.16	6	0.01027	-	0.82	3	0.00398	-	0.66	5	0.00632	+	0.79	6	0.00669	+	0.0033	3	0.00495	-
8	104709424	RIMS2	0.0791412	0.014	4	0.01911	-	0.81	6	0.03566	+	0.061	9	0.0454	-	0.33	14	0.03625	-	0.99	10	0.04352	+
22	31522450	INPP5J	0.0791575	0.25	3	0.00082	+	0.94	2	0.00223	+	0.13	4	0.00345	-	0.37	8	0.00122	-	0.02	4	0.00692	+
[truncated: 14,527 more rows]

## Sheet: SData10
Supplementary Data 10: All multiethnic meta-analysis p-values for EMMAX-CMC
Chr	Pos	Gene	Meta-pvalue (N=27,006)	EACC pval(N=4,867)	EACC Variant Number	EACC Freq	EACC Beta	EACC SEBETA	EPICNorfolk pval (N=6,282)	EPICNorfolk Variant Number	EPICNorfolk Freq	EPICNorfolk Beta	EPIC-Norfolk SEBETA	BDES pval (N=1,740)	BDES Variant Number	BDES Freq	BDES Beta	BDES SEBETA	IECC pval (N=13,097)	IECC Variant Number	IECC Freq	IECC Beta	IECC SEBETA	REHS pval (N=1,020)	REHS Variant Number	REHS Freq	REHS Beta	REHS SEBETA
19	58861808	A1BG	0.454222	0.8124	2	0.00267	-0.149	0.6277	0.1368	1	0.01767	0.3349	0.225	0.503	2	0.02011	0.3247	0.4847	0.1608	3	0.01208	0.2703	0.1928	0.8101	1	0.01682	0.09055	0.3767
10	52573772	A1CF	0.785212	0.6867	3	0.00123	-0.3726	0.9236	0.2028	2	0.02117	0.2624	0.206	0.8632	3	0.02184	-0.08047	0.4671	0.4707	3	0.01226	-0.1441	0.1997	0.7393	2	0.01879	-0.1187	0.3566
13	101184421	A2LD1	0.5557	NA	NA	NA	NA	NA	NA	NA	NA	NA	NA	NA	NA	NA	NA	NA	0.5557	2	0.00078	-0.4416	0.7494	NA	NA	NA	NA	NA
12	9229390	A2M	0.865427	0.2946	6	0.00925	-0.3552	0.3388	0.715	4	0.00478	-0.1562	0.4277	0.5998	5	0.01207	-0.328	0.625	0.654	15	0.01964	0.07031	0.1569	0.8273	6	0.00989	-0.1067	0.4892
12	8975310	A2ML1	0.486373	0.3684	13	0.0339	-0.1623	0.1804	0.2147	11	0.02149	-0.2531	0.204	0.9807	17	0.03448	-0.00901	0.3729	0.2753	40	0.03138	0.134	0.1228	0.4073	21	0.05836	-0.1712	0.2065
22	43089044	A4GALT	0.505672	0.8609	2	0.01397	-0.04853	0.2769	0.1048	6	0.00239	0.9779	0.6028	NA	NA	NA	NA	NA	0.7822	3	0.00122	-0.1691	0.6116	NA	NA	NA	NA	NA
3	137843106	A4GNT	0.911778	0.6034	4	0.00514	0.2353	0.4528	0.1857	1	0.00048	1.788	1.351	0.9063	3	0.01322	0.07151	0.6075	0.951	6	0.01243	0.01173	0.1907	0.9997	5	0.00791	0.0002335	0.5453
12	53709191	AAAS	0.861382	0.5852	2	0.01274	-0.1581	0.2896	0.3062	8	0.00334	0.5233	0.5114	0.7394	2	0.00287	0.424	1.274	0.6529	6	0.0033	-0.1651	0.3672	0.769	4	0.00495	-0.2024	0.6893
12	125561151	AACS	0.681732	0.5769	2	0.00062	0.7285	1.306	0.4111	3	0.00812	-0.2713	0.33	NA	NA	NA	NA	NA	0.5814	4	0.00217	-0.255	0.4625	NA	NA	NA	NA	NA
3	151535235	AADAC	0.616702	0.2919	1	0.01438	-0.2875	0.2727	NA	NA	NA	NA	NA	0.5401	3	0.01207	0.3835	0.6258	0.4528	5	0.01217	-0.1442	0.1921	0.6085	3	0.01385	0.2121	0.414
3	151461890	AADACL2	0.349594	0.4803	4	0.00534	0.3149	0.4461	0.2037	1	0.00318	0.6654	0.5234	NA	NA	NA	NA	NA	0.3588	5	0.00122	0.5559	0.6057	NA	NA	NA	NA	NA
1	12776344	AADACL3	0.788797	0.3048	3	0.00329	0.5815	0.5666	0.2374	4	0.02499	-0.2248	0.1902	0.9491	3	0.00575	-0.05735	0.8988	0.6585	8	0.00652	0.1159	0.2623	0.944	2	0.00593	-0.0443	0.63
1	12711227	AADACL4	0.107079	0.7854	4	0.01356	-0.07672	0.2817	0.3131	5	0.02165	-0.2048	0.203	0.2741	3	0.01264	-0.6687	0.6112	0.05718	3	0.00843	0.4373	0.2299	0.09873	2	0.01978	-0.5739	0.3473
4	170987613	AADAT	0.599924	NA	NA	NA	NA	NA	0.6203	1	0.00223	0.3132	0.6321	NA	NA	NA	NA	NA	0.3242	2	0.01208	-0.1905	0.1932	0.5059	1	0.01385	0.276	0.4148
9	99404115	AAED1	0.880869	0.9012	4	0.00822	-0.04459	0.3592	NA	NA	NA	NA	NA	0.3412	6	0.00862	0.7017	0.7371	0.9858	6	0.00356	-0.006288	0.3529	NA	NA	NA	NA	NA
15	67500933	AAGAB	0.0691611	0.0468	2	0.00082	-2.251	1.132	0.9001	4	0.01162	0.0346	0.2756	0.5482	2	0.01782	-0.3115	0.5187	0.2523	7	0.01565	-0.1961	0.1713	0.03093	4	0.01583	0.8368	0.3872
2	69706104	AAK1	0.50691	0.3825	5	0.01849	0.2104	0.2409	0.9854	1	0.00318	-0.009593	0.5238	0.3504	6	0.02126	-0.442	0.4732	0.2418	10	0.02373	0.1638	0.1399	0.3043	6	0.02176	-0.3399	0.3307
2	219129783	AAMP	0.586063	0.5422	2	0.01007	0.1987	0.326	0.1691	1	0.00096	-1.313	0.9552	0.975	5	0.0069	0.02607	0.8308	0.3355	4	0.00626	-0.2629	0.273	0.4904	3	0.00396	0.5307	0.7692
17	74464985	AANAT	0.315835	0.1928	4	0.00493	-0.6035	0.4634	0.2062	1	0.0008	-1.324	1.047	0.706	2	0.00977	0.2613	0.6926	0.164	2	0.00548	0.3971	0.2852	0.6722	1	0.01187	-0.1892	0.4469
20	34832666	AAR2	0.297355	0.1077	2	0.01007	-0.5235	0.3254	0.3616	1	0.01273	0.2416	0.2648	0.7712	3	0.02529	0.1268	0.4361	0.5321	6	0.01017	0.1317	0.2108	0.1698	6	0.0178	0.5016	0.3651
8	117950524	AARD	0.0494748	NA	NA	NA	NA	NA	NA	NA	NA	NA	NA	0.1486	3	0.0069	-1.186	0.8204	0.2834	2	0.00252	0.4496	0.4191	0.04316	1	0.00396	-1.559	0.7697
16	70286740	AARS	0.779312	0.4322	6	0.0037	0.4191	0.5336	0.6207	7	0.032	-0.08339	0.1685	0.5346	6	0.02414	0.2775	0.4468	0.8115	13	0.04424	0.02464	0.1033	0.3477	8	0.03561	0.2454	0.2612
6	44268381	AARS2	0.241912	0.2644	10	0.03534	0.1962	0.1758	0.05689	2	0.01098	-0.5403	0.2837	0.4596	7	0.01609	-0.4006	0.5416	0.2927	19	0.02382	-0.1506	0.1431	0.8704	7	0.01879	-0.05814	0.3563
17	41113320	AARSD1	0.808195	0.3022	4	0.01972	0.2416	0.2342	NA	NA	NA	NA	NA	0.7537	6	0.00632	-0.2705	0.8619	0.5024	8	0.00322	-0.2507	0.3737	0.9154	2	0.00495	0.07322	0.689
4	57204777	AASDH	0.99318	0.8568	9	0.03863	0.03035	0.1682	0.8782	8	0.01719	0.03498	0.2283	0.9437	9	0.02241	0.03288	0.4651	0.6224	15	0.02008	0.07417	0.1506	0.7073	9	0.01978	0.1309	0.3484
7	121716610	AASS	0.633823	0.1044	3	0.01315	-0.4641	0.2858	0.8008	4	0.00684	0.09049	0.3586	0.8155	8	0.02011	0.1133	0.4858	0.6406	11	0.05293	0.04623	0.099	0.4302	8	0.02176	-0.2614	0.3313
17	35306450	AATF	0.571791	0.3754	4	0.01294	0.2554	0.2881	0.5845	5	0.01242	0.1463	0.2675	0.5238	5	0.01494	0.3624	0.5684	0.9138	6	0.00765	0.02615	0.2415	0.1301	4	0.01286	-0.649	0.4283
17	79093324	AATK	0.199393	0.723	7	0.01089	-0.1111	0.3135	0.03318	3	0.0148	0.5217	0.2449	0.1762	2	0.00172	-2.209	1.632	0.8377	8	0.02086	-0.03035	0.1481	0.3384	4	0.00791	-0.5231	0.5462
16	8829621	ABAT	0.602441	0.8949	4	0.00431	0.06541	0.4949	0.3499	1	0.00493	0.3945	0.422	NA	NA	NA	NA	NA	0.328	4	0.00043	0.982	1.004	NA	NA	NA	NA	NA
9	107556682	ABCA1	0.547777	0.7616	17	0.02404	-0.06444	0.2124	0.3616	37	0.0312	-0.1554	0.1703	0.3411	18	0.04253	-0.3229	0.3391	0.1614	28	0.04094	0.1517	0.1083	0.7955	11	0.03363	0.06961	0.2684
17	67146149	ABCA10	0.30577	0.248	18	0.03061	0.2188	0.1894	0.5077	4	0.00653	0.2428	0.3665	0.08553	10	0.03333	-0.6554	0.3809	0.3184	23	0.03798	-0.1109	0.1111	0.8407	12	0.06133	-0.04053	0.2016
2	215813331	ABCA12	0.369257	0.3712	18	0.03246	-0.1636	0.183	0.08889	10	0.02085	0.352	0.2068	0.4128	22	0.02989	0.3281	0.4005	0.4047	34	0.07484	0.06994	0.08394	0.7988	21	0.0633	0.0507	0.1989
7	48278916	ABCA13	0.0673398	0.7479	39	0.10109	-0.03492	0.1086	0.08003	40	0.09981	-0.1731	0.09887	0.5781	60	0.16034	-0.1042	0.1873	0.2476	86	0.12734	0.07389	0.0639	0.02012	45	0.14342	-0.322	0.1383
9	139904037	ABCA2	0.810744	0.4704	24	0.05239	0.1051	0.1456	0.835	13	0.0589	-0.02615	0.1255	0.2487	16	0.04253	0.3886	0.3368	0.7324	31	0.0472	-0.03451	0.1009	0.6775	18	0.05836	-0.08577	0.2061
16	2329098	ABCA3	0.294254	0.6234	14	0.02075	0.1119	0.2279	0.1027	16	0.05333	0.2152	0.1319	0.5612	19	0.04655	-0.1879	0.3233	0.1128	28	0.0651	-0.1376	0.08677	0.6546	18	0.06133	0.09011	0.2014
1	94461717	ABCA4	0.990671	0.8451	39	0.07253	-0.02455	0.1256	0.7323	50	0.09822	0.03405	0.09952	0.7704	33	0.10747	0.0645	0.221	0.9043	53	0.09778	0.008697	0.07236	0.6599	27	0.11672	0.06622	0.1504
17	67246623	ABCA5	0.47181	0.7361	12	0.03596	-0.05881	0.1745	NA	NA	NA	NA	NA	0.07118	6	0.01839	-0.9151	0.5069	0.6499	12	0.02103	0.06707	0.1477	0.6516	10	0.02374	0.1435	0.3178
17	67077278	ABCA6	0.875751	0.3751	12	0.03555	-0.1571	0.1771	0.9783	5	0.01417	0.006817	0.2501	0.8681	7	0.01609	0.08956	0.5391	0.2926	13	0.01008	-0.2217	0.2106	0.7875	5	0.01286	0.1158	0.4294
19	1041871	ABCA7	0.0907814	0.4577	23	0.04048	-0.123	0.1656	0.6748	12	0.04855	0.05774	0.1376	0.5143	23	0.03908	-0.2324	0.3562	0.05445	41	0.05658	-0.1793	0.09321	0.03302	17	0.05539	0.4496	0.2106
17	66864324	ABCA8	0.918465	0.2127	15	0.0376	-0.2134	0.1712	0.663	9	0.02436	-0.08354	0.1917	0.9077	16	0.03391	-0.04376	0.3775	0.9743	36	0.04459	-0.003325	0.1031	0.8194	18	0.03858	0.05797	0.2539
17	66979866	ABCA9	0.175232	0.107	15	0.03267	0.2945	0.1827	0.7095	12	0.02881	0.06602	0.1772	0.0539	12	0.04483	0.6423	0.333	0.2425	21	0.03816	0.1306	0.1118	0.9417	10	0.03956	0.01817	0.2485
7	87138695	ABCB1	0.07427	0.0249	6	0.00514	-1.018	0.454	0.7244	8	0.02388	-0.06845	0.1941	0.06264	7	0.01667	-0.9988	0.5361	0.5519	13	0.02086	0.08803	0.148	0.3256	7	0.02374	0.3122	0.3174
1	229654053	ABCB10	0.346905	0.9337	5	0.00493	-0.0385	0.4631	NA	NA	NA	NA	NA	NA	NA	NA	NA	NA	0.3437	4	0.00122	0.5695	0.6015	0.1079	2	0.00297	1.429	0.8882
2	169801131	ABCB11	0.519582	0.9698	6	0.03226	0.006974	0.184	0.08385	15	0.01433	-0.4305	0.249	0.2002	12	0.02184	0.5983	0.4669	0.7029	16	0.02321	0.05447	0.1428	0.9086	7	0.01385	-0.04749	0.4137
7	87037381	ABCB4	0.034451	0.363	4	0.01007	-0.2959	0.3253	0.4583	12	0.02356	-0.1448	0.1952	0.1758	6	0.01782	-0.6985	0.5157	0.00429	9	0.02964	-0.3576	0.1252	0.4667	7	0.03165	0.2011	0.2761
7	20666235	ABCB5	0.580971	0.8469	22	0.07438	-0.02392	0.1239	0.3038	8	0.03375	0.1683	0.1637	0.3972	15	0.05345	-0.2644	0.3122	0.4595	35	0.04355	0.07739	0.1046	0.3051	15	0.03956	0.2547	0.2483
2	220074983	ABCB6	0.797553	0.6003	14	0.00945	0.1756	0.3351	0.9309	11	0.03486	-0.01401	0.1615	0.6008	10	0.05977	-0.1514	0.2892	0.1624	18	0.03738	0.1575	0.1127	0.8232	10	0.07715	-0.04051	0.1813
7	150730927	ABCB8	0.716641	0.1555	8	0.01562	-0.3726	0.2623	0.3745	5	0.0035	0.4456	0.5017	0.7385	6	0.0069	0.2743	0.8213	0.8859	11	0.00348	-0.05184	0.3613	0.7566	4	0.00692	0.181	0.5839
12	123414616	ABCB9	0.845623	0.3435	10	0.02548	0.1967	0.2077	0.3647	3	0.00302	0.4864	0.5366	0.9956	5	0.00632	0.004756	0.8585	0.7704	10	0.00643	-0.07702	0.2639	0.6246	4	0.00692	-0.2859	0.584
16	16101842	ABCC1	0.868691	0.7211	10	0.01212	-0.1058	0.2964	0.6397	6	0.01449	0.1159	0.2476	0.6289	14	0.04483	0.1612	0.3335	0.4644	28	0.03399	0.08546	0.1168	0.5188	13	0.02967	-0.1841	0.2853
6	43400342	ABCC10	0.295325	0.1665	10	0.01726	0.3449	0.2492	0.2374	8	0.03438	0.1918	0.1623	0.9557	16	0.03678	0.02025	0.3641	0.1372	25	0.04172	-0.159	0.1069	0.5159	14	0.04649	-0.1494	0.2299
16	48201432	ABCC11	0.74559	0.2372	14	0.02424	-0.2496	0.2112	0.2987	12	0.04728	-0.145	0.1395	0.7121	9	0.02644	-0.1571	0.4255	0.6993	22	0.02573	-0.05193	0.1344	0.9531	8	0.02473	0.01832	0.3112
16	48121987	ABCC12	0.710195	0.4787	11	0.03801	-0.1202	0.1697	0.2891	13	0.02388	0.2053	0.1936	0.916	12	0.02471	0.04632	0.4393	0.2743	22	0.01565	-0.1866	0.1707	0.8014	8	0.02275	-0.0816	0.3243
10	101544428	ABCC2	0.0990038	0.6806	22	0.04479	0.06482	0.1575	0.03508	22	0.04823	-0.2914	0.1383	0.3224	14	0.05	-0.3116	0.3148	0.8084	27	0.05007	0.02378	0.09806	0.05332	21	0.05935	-0.3958	0.2046
17	48733349	ABCC3	0.490746	0.3368	13	0.01294	-0.2759	0.2872	0.4617	6	0.01305	-0.192	0.2608	0.4874	13	0.04828	0.2201	0.3169	0.2274	19	0.03433	-0.1415	0.1173	0.5168	12	0.03956	0.1609	0.2481
13	95673863	ABCC4	0.256287	0.6541	5	0.01808	0.1091	0.2435	0.1844	11	0.0425	-0.1945	0.1465	0.6615	8	0.03391	0.1653	0.3775	0.1281	12	0.03963	-0.1663	0.1092	0.194	8	0.02967	0.3702	0.2849
3	183660585	ABCC5	0.973083	NA	NA	NA	NA	NA	0.716	5	0.0121	-0.09841	0.2705	0.859	4	0.01322	0.1065	0.5994	0.8241	5	0.00704	-0.05589	0.2514	0.6465	3	0.01088	0.2139	0.4662
16	16244628	ABCC6	0.531662	0.5741	18	0.03637	0.09768	0.1738	0.4385	27	0.02897	0.1365	0.1762	0.799	13	0.01034	-0.1709	0.671	0.1017	17	0.01365	-0.3074	0.1878	0.5418	11	0.01682	0.2298	0.3765
11	17414570	ABCC8	0.434866	0.1026	8	0.02281	0.3548	0.2173	0.8742	66	0.02642	-0.02912	0.1839	0.6172	6	0.01322	-0.3025	0.6052	0.3601	11	0.0073	-0.2257	0.2466	0.3273	6	0.01484	0.3923	0.4002
12	21958154	ABCC9	0.93335	0.8366	7	0.0111	0.06396	0.3101	0.9827	5	0.00653	0.007975	0.3682	0.9032	6	0.02471	0.05385	0.4429	0.2981	10	0.00435	0.3329	0.32	NA	NA	NA	NA	NA
12	39973395	ABCD2	0.184372	NA	NA	NA	NA	NA	0.08125	1	0.00573	-0.6819	0.3911	0.2876	4	0.00632	-0.9127	0.858	0.522	5	0.00591	-0.1755	0.2741	NA	NA	NA	NA	NA
1	94924174	ABCD3	0.54131	NA	NA	NA	NA	NA	NA	NA	NA	NA	NA	0.5376	1	0.0023	-0.8782	1.424	0.3949	2	0.00139	0.4789	0.5629	NA	NA	NA	NA	NA
14	74753420	ABCD4	0.189348	0.5895	10	0.00534	0.2402	0.4451	0.2142	7	0.01608	0.2927	0.2356	0.0622	9	0.02414	-0.8347	0.4473	0.1727	14	0.01625	-0.229	0.1679	0.7991	11	0.03165	-0.07031	0.2761
6	30546263	ABCF1	0.705099	0.9816	2	0.00308	0.01356	0.5874	0.7297	2	0.01465	-0.08868	0.2566	0.3991	1	0.0092	-0.6326	0.75	0.4185	7	0.01704	0.1512	0.1869	0.2268	2	0.01484	0.49	0.4052
7	150912020	ABCF2	0.641402	NA	NA	NA	NA	NA	0.1137	2	0.0113	0.4435	0.2804	0.7187	1	0.00977	0.2497	0.6932	0.8255	5	0.01008	-0.04654	0.211	0.7191	2	0.01682	0.1351	0.3755
3	183906578	ABCF3	0.385599	0.4102	8	0.04767	0.1257	0.1526	0.1048	3	0.0008	1.696	1.045	NA	NA	NA	NA	NA	0.9743	6	0.00096	0.02187	0.6776	NA	NA	NA	NA	NA
21	43645809	ABCG1	0.263176	0.05554	3	0.00452	-0.9262	0.4836	0.2206	2	0.00366	0.6047	0.4936	0.6556	2	0.00402	0.4783	1.072	0.3931	4	0.00243	0.3642	0.4265	0.6635	3	0.00495	0.3002	0.6897
4	89013496	ABCG2	0.141024	0.145	12	0.03513	0.2571	0.1763	0.392	12	0.0199	-0.1815	0.212	0.07763	6	0.01954	0.875	0.4956	0.2	5	0.00904	0.2844	0.2219	0.7063	6	0.01583	-0.1463	0.3881
11	119020895	ABCG4	0.656118	0.4624	5	0.00781	0.2709	0.3686	0.2489	1	0.0035	-0.576	0.4995	0.5165	4	0.00575	0.5813	0.8959	0.5692	8	0.0173	-0.09564	0.168	0.6225	6	0.00791	-0.2686	0.5456
2	44040347	ABCG5	0.348737	0.09634	11	0.01952	-0.3912	0.2352	0.322	5	0.02165	0.2014	0.2034	0.6641	4	0.02241	0.2018	0.4645	0.4141	5	0.01373	-0.1484	0.1816	0.4526	4	0.01484	-0.3002	0.3996
2	44066247	ABCG8	0.140036	0.1703	8	0.03822	-0.2333	0.1701	0.05242	9	0.01449	-0.4798	0.2473	0.543	8	0.01092	0.4011	0.6592	0.3006	18	0.01043	-0.2146	0.2073	0.4223	7	0.00989	-0.3924	0.4888
2	27351363	ABHD1	0.0568664	0.05971	3	0.0037	1.007	0.5346	0.175	3	0.00143	-1.058	0.7803	0.3626	7	0.01034	0.6242	0.6854	0.06079	12	0.00895	0.4184	0.2231	0.5664	7	0.01187	0.2563	0.447
3	111705142	ABHD10	0.451034	0.1303	2	0.00678	0.5985	0.3956	NA	NA	NA	NA	NA	0.4142	5	0.01034	0.5497	0.673	0.5803	8	0.00574	-0.1554	0.281	0.6392	3	0.01088	-0.2186	0.4661
7	73151600	ABHD11	0.842061	0.9706	2	0.00555	-0.01609	0.4366	NA	NA	NA	NA	NA	NA	NA	NA	NA	NA	0.5085	1	0.00026	-0.8759	1.325	NA	NA	NA	NA	NA
20	25282967	ABHD12	0.93392	0.8964	5	0.01952	-0.03074	0.2361	0.4753	2	0.00669	0.2584	0.3619	0.915	2	0.00402	0.1151	1.078	0.4118	4	0.00478	-0.2501	0.3047	0.7335	3	0.00593	0.2145	0.6299
14	51347190	ABHD12B	0.789774	0.6963	4	0.00473	-0.1847	0.473	0.6701	2	0.00637	0.1586	0.3723	0.9687	2	0.01034	0.02666	0.6799	0.3941	4	0.02286	0.1206	0.1415	0.241	3	0.01583	0.4553	0.388
13	108882399	ABHD13	0.522781	0.5103	1	0.00226	-0.4495	0.6828	0.2547	1	0.00096	-1.084	0.952	0.443	1	0.00172	-1.256	1.637	0.4917	4	0.00191	0.3312	0.4816	NA	NA	NA	NA	NA
3	52011912	ABHD14A	0.627263	0.2413	3	0.015	0.3139	0.2679	0.358	3	0.01624	0.2154	0.2344	0.4829	6	0.01264	-0.431	0.6143	0.6361	7	0.03164	-0.06058	0.128	0.6847	3	0.01978	0.1411	0.3473
3	52011912	ABHD14A-ACY1	0.879507	0.9289	9	0.02116	-0.0202	0.2263	0.5755	5	0.02372	-0.109	0.1947	0.423	8	0.02184	-0.3771	0.4705	0.3844	11	0.0193	-0.1343	0.1544	0.8672	5	0.02374	0.05315	0.3178
3	52003543	ABHD14B	0.695293	0.3992	2	0.00411	0.4275	0.507	0.8515	1	0.01003	-0.05563	0.2972	NA	NA	NA	NA	NA	0.4265	4	0.00104	-0.5185	0.652	NA	NA	NA	NA	NA
17	27889643	ABHD15	0.0526047	NA	NA	NA	NA	NA	0.04823	3	0.02149	-0.4031	0.204	0.2379	1	0.01724	-0.622	0.5269	NA	NA	NA	NA	NA	0.1723	2	0.01978	0.4748	0.3476
6	31660879	ABHD16A	0.673627	0.944	3	0.00185	0.0531	0.7563	0.3158	2	0.00096	0.9588	0.9557	0.6767	5	0.01264	-0.261	0.6258	0.8668	7	0.00191	0.08066	0.4809	0.1318	6	0.0089	0.7752	0.514
20	62492922	ABHD16B	0.762761	0.426	2	0.00596	0.336	0.4221	NA	NA	NA	NA	NA	NA	NA	NA	NA	NA	0.9294	4	0.00409	-0.02948	0.3325	NA	NA	NA	NA	NA
15	89694986	ABHD2	0.112013	0.3278	2	0.01336	-0.2764	0.2825	NA	NA	NA	NA	NA	0.2533	2	0.00977	-0.7887	0.6902	0.03782	4	0.01217	0.4003	0.1927	0.4799	1	0.0089	0.3638	0.5147
18	19231613	ABHD3	0.720034	NA	NA	NA	NA	NA	0.3246	2	0.0008	1.031	1.047	NA	NA	NA	NA	NA	0.8891	4	0.00269	-0.05671	0.4065	0.5506	3	0.00396	0.4598	0.7702
14	23072423	ABHD4	0.868556	0.6701	3	0.00164	0.3404	0.7989	0.3751	1	0.00048	1.197	1.35	0.8259	2	0.0023	0.3133	1.425	0.6953	4	0.00174	0.1981	0.5057	NA	NA	NA	NA	NA
3	43743788	ABHD5	0.671358	0.6901	3	0.00514	-0.1811	0.4542	NA	NA	NA	NA	NA	NA	NA	NA	NA	NA	0.4471	1	0.01817	0.12	0.1578	NA	NA	NA	NA	NA
3	58252948	ABHD6	0.409651	NA	NA	NA	NA	NA	0.3954	2	0.00143	0.6628	0.7798	NA	NA	NA	NA	NA	0.7399	3	0.00183	-0.1633	0.4919	0.1601	3	0.00396	-1.081	0.769
19	17403508	ABHD8	0.865473	0.8763	3	0.00062	-0.2032	1.306	0.398	2	0.0113	-0.2359	0.2791	0.7396	4	0.01034	-0.2256	0.6786	0.6108	2	0.00382	-0.1733	0.3405	0.434	2	0.01187	0.3499	0.4471
10	27048077	ABI1	0.0885008	0.006228	3	0.01192	-0.8189	0.2992	0.9209	1	0.00111	0.08774	0.8835	0.8817	2	0.00575	-0.134	0.9003	0.8825	3	0.0007	0.1171	0.7923	0.06126	2	0.00297	-1.665	0.8884
2	204245066	ABI2	0.332418	NA	NA	NA	NA	NA	0.0867	1	0.00159	1.267	0.7394	0.9458	2	0.00345	0.07878	1.159	0.1601	3	0.00148	0.773	0.5503	0.7976	1	0.00297	0.2282	0.8897
17	47293906	ABI3	0.554907	0.3121	2	0.00082	1.159	1.146	0.3612	1	0.0086	0.2933	0.3212	0.9247	4	0.01667	-0.05087	0.5384	0.2253	6	0.0213	-0.1774	0.1463	0.533	3	0.01484	-0.2495	0.4001
3	100494075	ABI3BP	0.0632498	0.02271	5	0.00986	-0.7489	0.3286	0.7287	5	0.01114	0.09796	0.2824	0.01565	7	0.02414	-1.083	0.4476	0.7534	13	0.0206	0.04683	0.1491	0.7963	7	0.04649	0.05934	0.2297
9	133759617	ABL1	0.987816	0.912	5	0.00411	-0.05611	0.5077	0.8726	4	0.02292	0.03176	0.1981	0.6738	4	0.02299	0.1924	0.4569	0.5572	8	0.0193	0.09039	0.154	0.8722	6	0.05341	0.03463	0.2151
1	179077337	ABL2	0.444538	0.9964	8	0.02712	-0.0009063	0.2	0.03313	5	0.01305	-0.5569	0.2613	0.3344	4	0.01552	-0.5354	0.5545	0.7306	6	0.01026	-0.07227	0.2099	0.8549	5	0.02275	0.05953	0.3255
10	116196048	ABLIM1	0.100506	0.07002	8	0.02486	0.3797	0.2095	0.8805	4	0.01321	-0.0389	0.2588	0.9262	9	0.01724	-0.04855	0.5242	0.008554	18	0.01286	0.4925	0.1873	0.6973	7	0.01583	-0.1509	0.3879
4	8021340	ABLIM2	0.0150138	NA	NA	NA	NA	NA	0.9017	5	0.00207	-0.08009	0.6485	0.5706	5	0.0092	-0.4049	0.7137	0.0002564	6	0.00235	-1.585	0.4333	0.5756	4	0.00495	-0.3862	0.6897
5	148618835	ABLIM3	0.476897	0.9815	5	0.00801	0.00843	0.3635	0.1519	6	0.01067	-0.4114	0.2871	0.4832	8	0.01264	-0.425	0.606	0.8142	14	0.01095	-0.04752	0.2023	0.1408	5	0.01286	0.6319	0.4287
9	136135218	ABO	0.6432	NA	NA	NA	NA	NA	0.6432	2	0.00064	0.5398	1.165	NA	NA	NA	NA	NA	NA	NA	NA	NA	NA	NA	NA	NA	NA	NA
7	150553605	ABP1	0.692827	0.5648	8	0.03801	0.09772	0.1697	0.4636	3	0.00111	-0.6485	0.8846	0.9808	5	0.0046	-0.02428	1.01	0.2997	15	0.00626	0.2777	0.2678	0.3307	7	0.0089	-0.5014	0.5151
17	910442	ABR	0.0671772	0.144	4	0.01007	-0.4748	0.3249	NA	NA	NA	NA	NA	NA	NA	NA	NA	NA	0.08665	5	0.01373	0.3106	0.1813	NA	NA	NA	NA	NA
8	107773278	ABRA	0.00268263	0.718	7	0.01253	0.1054	0.2918	NA	NA	NA	NA	NA	0.0001236	3	0.00287	-4.928	1.281	0.4921	3	0.00191	0.3323	0.4837	NA	NA	NA	NA	NA
6	139355304	ABRACL	0.8422	NA	NA	NA	NA	NA	NA	NA	NA	NA	NA	NA	NA	NA	NA	NA	0.8422	2	0.0186	-0.03356	0.1686	NA	NA	NA	NA	NA
6	26597411	ABT1	0.416202	0.2255	3	0.00596	0.5175	0.4269	0.6281	2	0.00064	0.5676	1.172	NA	NA	NA	NA	NA	0.2298	3	0.00852	-0.3073	0.2558	0.5146	2	0.00396	0.5021	0.7701
3	127394885	ABTB1	0.124809	0.919	4	0.00904	-0.03486	0.343	0.7618	4	0.02754	0.05485	0.181	0.004703	3	0.02701	-1.19	0.4204	0.3553	6	0.02321	0.1299	0.1405	0.427	3	0.02671	-0.2385	0.3001
11	34174046	ABTB2	0.381171	0.15	11	0.01623	0.3698	0.2568	0.3385	1	0.00191	0.6473	0.6762	0.927	3	0.00747	0.07337	0.8005	0.3627	10	0.00617	0.2443	0.2683	0.2778	3	0.00989	0.5306	0.4886
19	36244099	AC002398.9	0.658509	0.8549	2	0.00062	0.2387	1.305	0.5109	2	0.00955	-0.1994	0.3033	0.4065	2	0.00805	0.6319	0.7611	0.6661	7	0.00791	0.1031	0.2388	0.1803	3	0.01187	-0.5989	0.4466
19	58058351	AC003682.1	0.521996	0.1819	5	0.00596	0.563	0.4217	0.3045	1	0.00525	-0.4195	0.4085	0.4128	6	0.01552	0.4517	0.5514	0.7868	9	0.03738	-0.0309	0.1143	0.5854	4	0.01484	-0.2185	0.4004
19	58198887	AC004017.1	0.0274802	0.2605	1	0.00123	-1.04	0.9243	0.01633	1	0.00891	-0.7569	0.3151	NA	NA	NA	NA	NA	NA	NA	NA	NA	NA	NA	NA	NA	NA	NA
19	1278847	AC004258.1	0.05387	0.05387	3	0.00226	-1.315	0.682	NA	NA	NA	NA	NA	NA	NA	NA	NA	NA	NA	NA	NA	NA	NA	NA	NA	NA	NA	NA
16	20818408	AC004381.6	0.675747	0.3812	4	0.0113	0.2689	0.307	0.3591	4	0.00971	-0.2766	0.3015	0.4721	5	0.01494	0.4073	0.5664	0.4865	10	0.01069	0.1427	0.205	0.7411	5	0.01583	0.1282	0.3879
7	100846484	AC004876.1	0.5962	NA	NA	NA	NA	NA	0.5962	1	0.00064	0.6195	1.169	NA	NA	NA	NA	NA	NA	NA	NA	NA	NA	NA	NA	NA	NA	NA
7	99999551	AC005071.2	0.137897	NA	NA	NA	NA	NA	0.395	1	0.007	0.3017	0.3546	0.1696	2	0.00632	-1.181	0.8594	0.09182	1	0.00426	-0.5444	0.3229	0.3451	1	0.00791	0.5163	0.5466
7	23211786	AC005082.1	0.9856	NA	NA	NA	NA	NA	0.9856	1	0.00493	-0.007582	0.4204	NA	NA	NA	NA	NA	NA	NA	NA	NA	NA	NA	NA	NA	NA	NA
17	15611546	AC005324.8-001	0.0814697	NA	NA	NA	NA	NA	0.6846	1	0.00064	0.4753	1.17	0.9862	3	0.00805	0.01321	0.7628	0.1331	4	0.02147	-0.2353	0.1566	0.01009	2	0.00593	1.615	0.6265
17	65027626	AC005544.1	0.3322	NA	NA	NA	NA	NA	0.3322	1	0.00064	1.134	1.169	NA	NA	NA	NA	NA	NA	NA	NA	NA	NA	NA	NA	NA	NA	NA
5	140536037	AC005754.1	0.2376	NA	NA	NA	NA	NA	0.2376	1	0.01162	0.3285	0.2781	NA	NA	NA	NA	NA	NA	NA	NA	NA	NA	NA	NA	NA	NA	NA
7	155175005	AC008060.7	0.7305	NA	NA	NA	NA	NA	0.7305	1	0.00064	0.403	1.17	NA	NA	NA	NA	NA	NA	NA	NA	NA	NA	NA	NA	NA	NA	NA
19	9006664	AC008734.1	0.287599	0.2162	3	0.00534	0.5505	0.4451	0.9983	4	0.03566	-0.0003334	0.1596	0.0977	6	0.02011	-0.8001	0.4829	0.7076	4	0.01156	-0.07436	0.1982	0.1693	5	0.01286	-0.591	0.4297
19	8959693	AC008734.2	0.297106	0.1751	13	0.03472	-0.2408	0.1776	0.7714	11	0.03852	-0.04469	0.1538	0.5267	10	0.04023	-0.2228	0.3518	0.04937	19	0.03155	0.2392	0.1217	0.7712	8	0.03759	-0.0741	0.2548
16	29821356	AC009133.14	0.856	NA	NA	NA	NA	NA	0.856	1	0.0008	0.1899	1.047	NA	NA	NA	NA	NA	NA	NA	NA	NA	NA	NA	NA	NA	NA	NA
16	29821356	AC009133.20	0.856	NA	NA	NA	NA	NA	0.856	1	0.0008	0.1899	1.047	NA	NA	NA	NA	NA	NA	NA	NA	NA	NA	NA	NA	NA	NA	NA
7	132412564	AC009365.3	0.2875	NA	NA	NA	NA	NA	0.2875	1	0.00764	-0.3614	0.3397	NA	NA	NA	NA	NA	NA	NA	NA	NA	NA	NA	NA	NA	NA	NA
19	7933962	AC010336.1	0.6338	NA	NA	NA	NA	NA	NA	NA	NA	NA	NA	NA	NA	NA	NA	NA	0.6338	1	0.00043	0.479	1.005	NA	NA	NA	NA	NA
19	7964704	AC010336.2	0.375841	0.7183	2	0.00719	0.1388	0.3849	0.08174	1	0.01178	-0.4774	0.2742	0.2151	4	0.02299	0.5707	0.4602	0.5954	6	0.02164	0.07779	0.1465	0.6102	5	0.0277	0.1501	0.2944
16	71512842	AC010547.9	0.9466	NA	NA	NA	NA	NA	NA	NA	NA	NA	NA	NA	NA	NA	NA	NA	0.9466	1	0.00043	0.06743	1.007	NA	NA	NA	NA	NA
19	58790675	AC010642.1	0.02889	NA	NA	NA	NA	NA	0.02889	1	0.00096	-2.088	0.9556	NA	NA	NA	NA	NA	NA	NA	NA	NA	NA	NA	NA	NA	NA	NA
19	39589715	AC011443.1	0.933712	0.1945	3	0.01746	-0.322	0.2482	0.9715	2	0.00955	0.01088	0.3046	0.7273	7	0.01207	0.2177	0.6241	0.8595	7	0.00913	0.04003	0.2261	0.9949	4	0.01088	0.002997	0.4658
19	46998232	AC011484.1	0.546709	0.9333	2	0.00247	0.05465	0.6533	NA	NA	NA	NA	NA	NA	NA	NA	NA	NA	0.261	1	0.01851	0.1764	0.1569	0.3408	2	0.02671	-0.2864	0.3005
19	6411855	AC011491.1	0.2649	NA	NA	NA	NA	NA	0.2649	1	0.00414	0.5153	0.4621	NA	NA	NA	NA	NA	NA	NA	NA	NA	NA	NA	NA	NA	NA	NA
18	30349856	AC012123.1	0.6926	NA	NA	NA	NA	NA	NA	NA	NA	NA	NA	NA	NA	NA	NA	NA	0.6926	2	0.00087	0.2814	0.7118	NA	NA	NA	NA	NA
2	174047614	AC013461.1	0.411508	0.2708	4	0.00986	0.3611	0.3279	0.299	1	0.00255	0.6077	0.5851	0.3131	8	0.0092	-0.7214	0.715	0.3433	14	0.00782	0.2268	0.2393	0.6544	5	0.00989	0.219	0.4892
19	35550609	AC020907.3	0.417	0.417	1	0.00534	-0.3615	0.4453	NA	NA	NA	NA	NA	NA	NA	NA	NA	NA	NA	NA	NA	NA	NA	NA	NA	NA	NA	NA
12	52700040	AC021066.1	0.606802	0.5472	3	0.00575	-0.2591	0.4303	0.4705	2	0.00064	-0.8445	1.17	NA	NA	NA	NA	NA	NA	NA	NA	NA	NA	NA	NA	NA	NA	NA
7	155755876	AC021218.2	0.4335	NA	NA	NA	NA	NA	0.4335	2	0.00621	-0.2964	0.3785	NA	NA	NA	NA	NA	NA	NA	NA	NA	NA	NA	NA	NA	NA	NA
19	12222381	AC022415.1	0.9711	NA	NA	NA	NA	NA	0.9711	2	0.00096	-0.0345	0.9528	NA	NA	NA	NA	NA	NA	NA	NA	NA	NA	NA	NA	NA	NA	NA
19	56663145	AC024580.1	0.1808	NA	NA	NA	NA	NA	0.1808	1	0.0008	-1.4	1.046	NA	NA	NA	NA	NA	NA	NA	NA	NA	NA	NA	NA	NA	NA	NA
19	5896466	AC024592.12	0.9632	NA	NA	NA	NA	NA	NA	NA	NA	NA	NA	NA	NA	NA	NA	NA	0.9632	1	0.00113	-0.02883	0.6247	NA	NA	NA	NA	NA
12	31477890	AC024940.1	0.2722	NA	NA	NA	NA	NA	0.2722	2	0.01067	-0.3157	0.2874	NA	NA	NA	NA	NA	NA	NA	NA	NA	NA	NA	NA	NA	NA	NA
12	70206763	AC025263.3	0.1208	NA	NA	NA	NA	NA	0.1208	1	0.00064	-1.815	1.17	NA	NA	NA	NA	NA	NA	NA	NA	NA	NA	NA	NA	NA	NA	NA
5	89814763	AC027323.1	0.658276	0.5308	3	0.01315	-0.179	0.2856	0.4215	1	0.00127	0.6652	0.8275	0.9868	3	0.0046	-0.01663	1.005	0.109	4	0.00278	-0.6387	0.3985	0.885	3	0.00692	-0.08432	0.5829
8	22449181	AC037459.4	0.736947	0.7317	1	0.00062	-0.4484	1.308	NA	NA	NA	NA	NA	NA	NA	NA	NA	NA	0.5044	1	0.00061	0.5675	0.85	NA	NA	NA	NA	NA
7	65553793	AC068533.7	0.939721	NA	NA	NA	NA	NA	0.9912	2	0.00669	-0.004013	0.3629	NA	NA	NA	NA	NA	0.6795	2	0.00052	0.3949	0.956	NA	NA	NA	NA	NA
2	120362492	AC069154.2	0.566228	0.5063	7	0.05506	-0.0948	0.1426	0.7031	2	0.00223	-0.2408	0.6318	0.1443	4	0.0046	1.473	1.008	0.4688	7	0.0033	-0.2708	0.3739	0.5513	5	0.00791	-0.3251	0.5455
15	65140807	AC069368.3	0.593576	0.05193	2	0.00925	0.6583	0.3386	0.6044	2	0.00525	-0.212	0.4091	0.9199	5	0.0046	-0.1007	1.001	0.6666	5	0.00382	0.1478	0.343	0.7943	2	0.00593	0.1644	0.6307
2	74361828	AC073263.1	0.9798	NA	NA	NA	NA	NA	0.9798	1	0.0008	-0.0265	1.047	NA	NA	NA	NA	NA	NA	NA	NA	NA	NA	NA	NA	NA	NA	NA
2	237076209	AC079135.1	0.538376	NA	NA	NA	NA	NA	NA	NA	NA	NA	NA	0.3032	1	0.00402	-1.107	1.075	0.4967	1	0.00165	-0.3521	0.5179	0.5336	1	0.00297	0.5541	0.8898
2	202938358	AC079354.1	0.9923	NA	NA	NA	NA	NA	0.9923	2	0.00048	-0.01307	1.351	NA	NA	NA	NA	NA	NA	NA	NA	NA	NA	NA	NA	NA	NA	NA
2	240500170	AC079612.1	0.2469	NA	NA	NA	NA	NA	0.2469	4	0.03534	-0.1855	0.1602	NA	NA	NA	NA	NA	NA	NA	NA	NA	NA	NA	NA	NA	NA	NA
19	44531553	AC084219.2	0.74684	0.2972	5	0.00596	-0.4415	0.4234	0.528	4	0.01273	0.1662	0.2633	0.6163	5	0.01552	-0.2762	0.5511	0.9217	7	0.01521	0.01704	0.1733	0.3798	4	0.02176	-0.2914	0.3316
1	225601614	AC092811.1	0.8936	NA	NA	NA	NA	NA	0.8936	1	0.01878	-0.02925	0.2187	NA	NA	NA	NA	NA	NA	NA	NA	NA	NA	NA	NA	NA	NA	NA
5	89769728	AC093510.2	0.038132	0.3358	1	0.00164	0.7706	0.8006	NA	NA	NA	NA	NA	0.02231	3	0.00402	-2.442	1.068	0.06044	4	0.00165	0.9683	0.5157	0.634	2	0.00593	0.301	0.632
8	142446018	AC100803.1	0.0716386	0.3086	12	0.02075	0.2321	0.2279	0.4663	9	0.04059	0.1092	0.1499	0.1358	13	0.03506	0.553	0.3706	0.01846	25	0.03685	-0.2659	0.1128	0.5298	14	0.08111	-0.1113	0.1771
11	45234671	AC103681.1	0.9174	NA	NA	NA	NA	NA	0.9174	2	0.00048	-0.1392	1.342	NA	NA	NA	NA	NA	NA	NA	NA	NA	NA	NA	NA	NA	NA	NA
11	4730871	AC103710.1	0.3076	NA	NA	NA	NA	NA	0.3076	3	0.01942	-0.219	0.2146	NA	NA	NA	NA	NA	NA	NA	NA	NA	NA	NA	NA	NA	NA	NA
11	22647116	AC103801.2	0.8989	NA	NA	NA	NA	NA	0.8989	1	0.0008	0.133	1.047	NA	NA	NA	NA	NA	NA	NA	NA	NA	NA	NA	NA	NA	NA	NA
16	31213789	AC106782.18	0.6226	NA	NA	NA	NA	NA	0.6226	1	0.0008	0.5151	1.047	NA	NA	NA	NA	NA	NA	NA	NA	NA	NA	NA	NA	NA	NA	NA
2	233877865	AC106876.2	0.7451	NA	NA	NA	NA	NA	0.7451	1	0.00048	-0.4387	1.349	NA	NA	NA	NA	NA	NA	NA	NA	NA	NA	NA	NA	NA	NA	NA
2	239844036	AC114788.2	0.6064	NA	NA	NA	NA	NA	0.6064	1	0.01815	-0.1143	0.2217	NA	NA	NA	NA	NA	NA	NA	NA	NA	NA	NA	NA	NA	NA	NA
5	43246022	AC114947.1	0.0157931	0.007043	4	0.01911	-0.6388	0.2369	0.1919	2	0.00939	-0.4004	0.3068	0.2156	3	0.00977	0.8508	0.6868	0.3387	3	0.01886	0.1605	0.1677	0.1808	2	0.00791	-0.7307	0.5456
15	63889934	AC118274.1	0.723441	0.9196	1	0.00699	-0.0395	0.3913	NA	NA	NA	NA	NA	0.1753	3	0.0069	1.109	0.8179	0.4691	5	0.02025	-0.1093	0.151	0.9273	3	0.02473	0.02854	0.3128
7	100550191	AC118759.1	0.7752	NA	NA	NA	NA	NA	0.7752	1	0.00159	-0.2128	0.7454	NA	NA	NA	NA	NA	NA	NA	NA	NA	NA	NA	NA	NA	NA	NA
11	33902672	AC132216.1	0.8942	NA	NA	NA	NA	NA	0.8942	1	0.00191	-0.09009	0.6774	NA	NA	NA	NA	NA	NA	NA	NA	NA	NA	NA	NA	NA	NA	NA
16	31073438	AC135050.1	0.7191	NA	NA	NA	NA	NA	NA	NA	NA	NA	NA	NA	NA	NA	NA	NA	0.7191	1	0.00096	-0.2452	0.6816	NA	NA	NA	NA	NA
19	19380568	AC138430.4	0.946996	0.6733	2	0.00062	-0.5503	1.305	0.9791	5	0.01369	0.00667	0.2544	0.2212	3	0.01897	-0.613	0.5009	0.9834	5	0.01478	-0.003714	0.1786	0.9401	3	0.00692	0.04391	0.5843
3	38167080	ACAA1	0.093602	0.8102	2	0.00103	-0.2434	1.013	0.07389	2	0.00398	0.8395	0.4696	0.3351	3	0.00862	-0.7192	0.7459	0.1097	5	0.00382	0.5462	0.3414	0.1368	5	0.0089	-0.7653	0.514
18	47310224	ACAA2	0.169734	NA	NA	NA	NA	NA	0.04203	3	0.0086	-0.65	0.3196	0.7254	4	0.00517	-0.3346	0.9526	0.7494	4	0.00243	0.1361	0.4262	0.1322	3	0.00692	-0.8777	0.5825
17	35454892	ACACA	0.765345	0.9585	4	0.01479	-0.01401	0.2693	0.4302	2	0.00127	-0.6526	0.8272	0.5862	5	0.00402	-0.5863	1.077	0.2198	12	0.00304	-0.471	0.3838	0.7048	6	0.00593	0.2384	0.6291
12	109604668	ACACB	0.349111	0.3245	16	0.05054	0.1461	0.1483	0.3998	18	0.05603	0.1082	0.1285	0.5316	18	0.06322	0.1761	0.2814	0.07318	23	0.04789	-0.1779	0.09929	0.7669	16	0.04055	0.07292	0.2459
12	112130610	ACAD10	0.738027	0.4838	6	0.01048	-0.2232	0.3188	0.2064	6	0.00732	-0.4389	0.3473	0.6642	10	0.01667	-0.231	0.532	0.4923	22	0.01347	-0.127	0.1849	0.9889	9	0.01583	-0.005385	0.3881
3	132277849	ACAD11	0.620933	0.7189	8	0.00986	-0.1184	0.329	0.3251	5	0.00653	0.3626	0.3684	0.89	9	0.01092	-0.09163	0.6623	0.8578	12	0.00643	0.04764	0.2658	0.09858	4	0.0089	-0.853	0.5159
11	134127057	ACAD8	0.707761	0.7454	3	0.00349	-0.1784	0.5496	0.6858	5	0.00191	-0.2731	0.6752	NA	NA	NA	NA	NA	0.297	3	0.0013	0.6104	0.5852	NA	NA	NA	NA	NA
3	128621444	ACAD9	0.0596002	0.003311	5	0.01171	-0.8886	0.3024	0.7925	4	0.00684	0.09488	0.3607	0.1794	5	0.00747	-1.061	0.7902	0.7104	6	0.00322	0.1376	0.3706	0.4213	5	0.01088	-0.3746	0.4656
2	211060050	ACADL	0.0152752	0.8484	3	0.00308	0.1118	0.585	NA	NA	NA	NA	NA	0.01092	2	0.0023	-3.661	1.437	0.04143	5	0.00209	-0.9388	0.4603	NA	NA	NA	NA	NA
1	76198337	ACADM	0.229177	0.01617	3	0.00123	-2.224	0.9245	0.6322	7	0.02786	-0.08619	0.1801	0.6511	6	0.01724	0.2368	0.5235	0.3642	6	0.02286	-0.1307	0.144	0.6512	5	0.02473	-0.1411	0.3121
12	121174938	ACADS	0.717372	0.4281	3	0.00267	0.4981	0.6286	0.6931	4	0.01305	0.1034	0.2621	0.381	1	0.01667	0.4712	0.5378	0.6034	4	0.01721	0.08537	0.1643	NA	NA	NA	NA	NA
10	124800869	ACADSB	0.454154	0.92	3	0.00842	0.03568	0.3551	0.2446	4	0.00143	-0.9078	0.7801	0.1334	2	0.00172	2.46	1.638	0.66	7	0.00582	0.1248	0.2836	0.3674	3	0.00297	0.8032	0.8906
17	7123352	ACADVL	0.867509	0.9089	2	0.00678	-0.04558	0.3983	0.4038	9	0.02404	0.161	0.1928	0.316	6	0.01609	0.5472	0.5456	0.7632	9	0.01443	-0.05443	0.1807	0.7833	6	0.02275	0.08921	0.3243
15	89382022	ACAN	0.67736	0.9307	17	0.06678	-0.0113	0.13	0.5416	13	0.02786	-0.1097	0.1797	0.8927	24	0.06149	-0.03845	0.2849	0.06621	35	0.0339	-0.2162	0.1177	0.7886	22	0.06034	-0.05468	0.2038
17	7245325	ACAP1	0.0694518	0.2532	5	0.00267	0.718	0.6283	NA	NA	NA	NA	NA	0.06889	3	0.00172	2.987	1.641	0.1666	4	0.01747	0.2223	0.1607	NA	NA	NA	NA	NA
3	195012451	ACAP2	0.588422	0.4835	2	0.00103	0.7083	1.011	0.3646	2	0.01703	-0.2073	0.2287	NA	NA	NA	NA	NA	0.5526	6	0.0153	0.102	0.1717	NA	NA	NA	NA	NA
1	1229225	ACAP3	0.344083	0.5229	4	0.01089	0.1997	0.3126	0.3144	2	0.00828	0.3276	0.3256	0.08894	3	0.01839	-0.8635	0.5074	0.6483	6	0.02199	0.06598	0.1446	0.3951	3	0.00593	0.5367	0.6308
11	107992346	ACAT1	0.709641	0.2061	2	0.0074	0.48	0.3796	0.7849	6	0.00366	-0.1332	0.488	NA	NA	NA	NA	NA	0.9451	2	0.00156	-0.03646	0.5293	NA	NA	NA	NA	NA
6	160196343	ACAT2	0.688327	0.3485	3	0.01171	-0.2832	0.3021	NA	NA	NA	NA	NA	NA	NA	NA	NA	NA	0.9276	2	0.00026	-0.1178	1.296	NA	NA	NA	NA	NA
1	226349268	ACBD3	0.164992	0.1227	2	0.00185	-1.165	0.7546	0.2828	1	0.00605	-0.4101	0.3818	0.401	3	0.01034	-0.5622	0.6693	0.1386	5	0.00635	0.3925	0.2651	0.4324	3	0.01583	-0.3048	0.388
17	43212963	ACBD4	0.0226242	0.003953	3	0.00103	-2.915	1.011	NA	NA	NA	NA	NA	NA	NA	NA	NA	NA	0.8556	3	0.00026	-0.2361	1.297	NA	NA	NA	NA	NA
10	27497191	ACBD5	0.194179	0.3588	11	0.04089	-0.1509	0.1644	0.7038	3	0.00684	0.1366	0.3593	0.4031	6	0.00805	0.6386	0.7636	0.52	10	0.00765	-0.1559	0.2423	0.0215	5	0.00593	-1.448	0.6291
10	15120538	ACBD7	0.58309	0.2992	3	0.00226	0.7091	0.6829	0.2208	1	0.00271	-0.6957	0.5682	0.5952	2	0.0046	-0.534	1.005	0.9347	2	0.00052	-0.07521	0.9174	0.3941	1	0.00495	0.5879	0.6896
11	44089352	ACCS	0.889208	0.9397	7	0.01972	0.01768	0.2335	0.6546	1	0.00271	0.2539	0.5676	0.6163	5	0.01034	0.3416	0.6816	0.3437	10	0.00774	0.2306	0.2435	0.6208	4	0.00692	-0.2885	0.583
11	44069719	ACCSL	0.098465	0.9044	5	0.02548	-0.02472	0.2057	0.132	3	0.00876	0.4774	0.3169	0.0652	6	0.01379	1.098	0.5949	0.05209	11	0.01582	-0.3347	0.1723	0.8106	7	0.02176	-0.07955	0.3318
16	67691668	ACD	0.254648	0.933	3	0.00164	-0.06719	0.7994	0.03185	2	0.00828	0.7014	0.3267	0.231	5	0.00402	-1.287	1.074	0.9106	6	0.01417	-0.02118	0.1886	NA	NA	NA	NA	NA
17	61554585	ACE	0.744791	0.3069	22	0.03431	-0.1824	0.1785	0.5168	25	0.0398	0.09822	0.1515	0.9703	15	0.02931	0.01513	0.4059	0.2177	26	0.04502	-0.1293	0.1048	0.9994	15	0.05242	-0.000174	0.2176
19	6306748	ACER1	0.213751	0.1294	3	0.01068	-0.4791	0.3158	0.5997	3	0.03009	-0.09102	0.1734	0.9234	4	0.02299	-0.0438	0.4553	0.4687	6	0.02894	-0.09183	0.1267	0.0409	4	0.03066	-0.5726	0.2797
11	76637651	ACER3	0.95019	NA	NA	NA	NA	NA	0.7972	1	0.00207	0.167	0.6499	NA	NA	NA	NA	NA	0.8799	1	0.0013	0.08772	0.5807	NA	NA	NA	NA	NA
7	100488658	ACHE	0.319208	0.1444	6	0.0074	0.5549	0.3801	NA	NA	NA	NA	NA	0.1496	5	0.00747	1.136	0.7883	0.7961	5	0.0073	0.06596	0.2553	0.5615	4	0.0089	0.2995	0.5156
14	23531439	ACIN1	0.310877	0.1825	8	0.02918	0.2576	0.1932	0.9533	2	0.00414	0.02698	0.4603	0.327	9	0.01494	0.5502	0.5612	0.09181	13	0.01312	-0.3157	0.1873	0.5722	8	0.01385	-0.2341	0.4143
17	40028410	ACLY	0.69268	0.4018	5	0.00699	0.3267	0.3897	0.7222	1	0.00127	-0.2958	0.832	0.2972	7	0.01897	0.5296	0.5079	0.4299	9	0.01052	0.1637	0.2074	0.686	4	0.01088	0.1886	0.4663
2	135602847	ACMSD	0.623116	0.5913	5	0.02157	-0.1204	0.2241	NA	NA	NA	NA	NA	NA	NA	NA	NA	NA	0.4561	5	0.00148	-0.408	0.5473	NA	NA	NA	NA	NA
7	96747192	ACN9	0.946829	0.8561	1	0.00288	0.11	0.6065	NA	NA	NA	NA	NA	0.5913	2	0.0023	0.7639	1.423	0.8538	2	0.00165	-0.0969	0.5259	NA	NA	NA	NA	NA
9	32421008	ACO1	0.506496	0.3244	4	0.01336	-0.2788	0.2829	0.9111	8	0.01942	-0.02398	0.2147	0.9522	9	0.01437	-0.03431	0.5728	0.3009	13	0.01086	0.2098	0.2028	0.1145	6	0.0178	0.5778	0.3658
22	41919850	ACO2	0.828439	0.8271	2	0.00966	0.07272	0.3329	0.8165	1	0.01528	-0.05602	0.2415	0.7685	2	0.01897	0.1476	0.5016	0.1299	4	0.01321	-0.2804	0.1851	0.7996	3	0.0178	0.09293	0.366
14	74004210	ACOT1	0.8334	NA	NA	NA	NA	NA	0.8334	1	0.01162	0.0582	0.2766	NA	NA	NA	NA	NA	NA	NA	NA	NA	NA	NA	NA	NA	NA	NA
1	55014013	ACOT11	0.0650421	0.5245	7	0.00863	-0.2235	0.3511	0.6542	5	0.01035	0.1306	0.2916	0.03759	6	0.00632	-1.805	0.8675	0.9493	6	0.01156	0.01304	0.2049	0.01329	6	0.02176	-0.8308	0.335
5	80628318	ACOT12	0.523374	0.5422	2	0.00164	0.4877	0.8002	0.6493	3	0.00971	0.1376	0.3026	0.3755	7	0.01494	-0.4974	0.5612	0.7731	9	0.01582	-0.04919	0.1706	0.1038	7	0.02572	0.4972	0.3054
6	24698187	ACOT13	0.723544	NA	NA	NA	NA	NA	0.2669	1	0.00382	0.5317	0.4789	0.8682	2	0.00402	-0.1776	1.07	0.9035	2	0.002	0.05739	0.4731	0.3351	1	0.00593	-0.6075	0.63
14	74035960	ACOT2	0.612108	0.3084	1	0.00945	-0.342	0.3357	NA	NA	NA	NA	NA	0.7238	2	0.0023	0.4998	1.414	0.4771	2	0.00035	0.7981	1.122	NA	NA	NA	NA	NA
14	74058668	ACOT4	0.141476	0.1393	3	0.00555	-0.6463	0.4371	0.716	2	0.0035	0.1816	0.4993	0.08159	1	0.00632	1.551	0.8899	NA	NA	NA	NA	NA	NA	NA	NA	NA	NA
14	74086074	ACOT6	0.954142	0.858	2	0.01788	0.04417	0.2469	0.8949	1	0.00334	-0.06752	0.5109	0.2049	1	0.00345	-1.476	1.164	0.9624	4	0.00469	-0.01467	0.3113	0.9667	4	0.00692	0.02434	0.5828
1	6378607	ACOT7	0.018895	0.7579	3	0.00103	0.3144	1.02	0.006401	2	0.01528	0.6573	0.241	0.2698	1	0.00172	1.797	1.628	0.08001	1	0.00104	-1.14	0.6511	NA	NA	NA	NA	NA
20	44470575	ACOT8	0.994397	0.5163	6	0.00308	-0.3797	0.5849	0.993	7	0.03677	-0.001388	0.1578	0.9403	8	0.04138	-0.02594	0.3462	0.9139	13	0.03746	0.01236	0.1143	0.7494	5	0.03165	-0.08838	0.2766
17	73944496	ACOX1	0.865417	0.5545	2	0.00247	0.388	0.6564	0.7904	6	0.00398	-0.1245	0.4683	0.5349	6	0.01092	0.4101	0.6608	0.5342	8	0.00652	-0.1643	0.2643	0.5458	5	0.00692	0.3538	0.5856
3	58494664	ACOX2	0.0753517	0.2954	9	0.02219	-0.2304	0.2202	0.03516	3	0.00207	-1.368	0.6492	0.3332	7	0.00747	0.7619	0.7871	0.151	13	0.01017	0.3111	0.2166	0.3981	3	0.00396	0.6504	0.7693
4	8368698	ACOX3	0.0124395	0.6562	15	0.03082	0.08373	0.1881	0.06346	5	0.02642	-0.342	0.1843	0.3668	7	0.00747	-0.724	0.8021	0.09852	17	0.01156	0.3274	0.1982	0.008336	7	0.01682	-0.9917	0.3752
2	111551708	ACOXL	0.10713	0.1857	10	0.01027	0.4268	0.3224	0.1024	11	0.03359	0.2685	0.1644	0.2913	6	0.02414	0.4717	0.4469	0.4335	9	0.01608	-0.132	0.1686	0.1586	4	0.02572	-0.431	0.3055
2	272155	ACP1	0.316967	NA	NA	NA	NA	NA	0.3104	1	0.00143	0.7921	0.7807	NA	NA	NA	NA	NA	0.3038	2	0.00035	1.157	1.125	NA	NA	NA	NA	NA
11	47261762	ACP2	0.426746	NA	NA	NA	NA	NA	0.2438	3	0.03152	0.1994	0.171	0.9034	2	0.01437	0.07026	0.5785	0.3291	8	0.02651	0.1319	0.1351	0.2441	3	0.00989	0.5692	0.4884
19	11687195	ACP5	0.23405	0.4554	1	0.00103	-0.7564	1.013	0.3865	3	0.01337	0.2241	0.2588	NA	NA	NA	NA	NA	0.1012	4	0.00087	-1.167	0.7122	NA	NA	NA	NA	NA
1	147119273	ACP6	0.193276	0.8945	3	0.0039	-0.06895	0.5198	0.8742	1	0.01067	0.04555	0.2877	0.03537	5	0.01667	-1.116	0.5299	0.1352	8	0.01573	0.2547	0.1705	0.3016	5	0.01583	0.401	0.3879
3	140997267	ACPL2	0.993923	0.943	3	0.00062	0.09334	1.306	0.8066	1	0.00287	-0.1352	0.5522	0.8623	4	0.00517	-0.1653	0.9532	0.7487	6	0.00721	-0.0825	0.2575	NA	NA	NA	NA	NA
3	132047132	ACPP	0.871068	0.1321	3	0.0152	-0.4002	0.2657	0.8076	1	0.00127	0.2016	0.8278	0.9271	2	0.0023	-0.1295	1.415	0.8436	5	0.00495	-0.06091	0.3088	0.8515	5	0.00593	0.1176	0.6281
19	51296990	ACPT	0.386739	0.1087	2	0.00082	-1.816	1.132	NA	NA	NA	NA	NA	0.7327	3	0.01839	0.1739	0.5091	0.257	2	0.00365	0.421	0.3714	0.6989	2	0.01978	-0.1346	0.3478
22	51176664	ACR	0.182488	0.8903	2	0.01952	-0.03254	0.2359	0.0498	1	0.00159	-1.451	0.7397	NA	NA	NA	NA	NA	NA	NA	NA	NA	NA	NA	NA	NA	NA	NA
12	6752776	ACRBP	0.0356327	0.2428	6	0.03041	-0.2221	0.1902	0.1833	3	0.00159	0.99	0.7438	0.566	4	0.00747	0.4545	0.7918	0.2441	11	0.00322	0.4316	0.3705	0.01004	3	0.00297	-2.287	0.8865
11	125542576	ACRV1	0.923121	0.6779	2	0.00801	0.1513	0.3643	NA	NA	NA	NA	NA	NA	NA	NA	NA	NA	0.9359	4	0.00252	0.03397	0.4222	NA	NA	NA	NA	NA
15	78466127	ACSBG1	0.0185474	0.09359	5	0.01336	0.4748	0.2831	0.4513	4	0.02022	0.1586	0.2105	0.6087	4	0.00747	-0.4041	0.7891	0.1112	9	0.00539	0.4565	0.2866	0.007935	4	0.00989	1.296	0.4873
19	6147483	ACSBG2	0.516933	0.3858	12	0.01562	0.2272	0.262	0.1365	5	0.01385	-0.3769	0.2531	0.7305	6	0.01839	0.1765	0.5123	0.9114	12	0.01365	0.0203	0.1825	0.2924	3	0.01286	-0.451	0.4281
17	48538067	ACSF2	0.203938	0.6747	6	0.0076	0.1574	0.3751	0.08431	4	0.00446	-0.7638	0.4424	0.4808	7	0.00977	0.4927	0.6986	0.4295	7	0.01295	0.1532	0.1939	0.1066	5	0.01286	-0.6937	0.4295
16	89167717	ACSF3	0.00451341	0.06266	14	0.03781	-0.3174	0.1704	0.003959	3	0.02913	-0.5083	0.1763	0.5816	5	0.02874	0.2254	0.409	0.3744	11	0.02486	-0.1224	0.1378	0.05439	5	0.0277	0.5669	0.2944
4	185678376	ACSL1	0.736669	0.3791	3	0.00925	0.2987	0.3396	0.9344	4	0.02085	0.01701	0.2067	0.202	4	0.00517	-1.214	0.9509	0.7624	6	0.00487	-0.09456	0.3128	0.5876	3	0.00495	0.3738	0.6891
2	223781142	ACSL3	0.899918	0.967	3	0.00267	-0.02599	0.6274	0.4191	2	0.00271	0.4589	0.5679	0.8949	2	0.00172	-0.2155	1.631	0.4845	4	0.00235	0.303	0.4334	0.4994	2	0.00692	0.3954	0.5852
10	114169276	ACSL5	0.0723854	0.1328	3	0.00247	0.983	0.6538	0.8925	1	0.00143	-0.1056	0.7808	0.07188	3	0.0023	-2.56	1.422	0.1154	6	0.00739	0.4069	0.2584	0.1978	3	0.00396	0.9936	0.7711
5	131296221	ACSL6	0.188984	0.6868	7	0.01068	0.1271	0.3152	0.008635	2	0.00318	-1.376	0.5237	0.9162	4	0.00345	-0.1214	1.153	0.6703	5	0.00209	0.196	0.4603	NA	NA	NA	NA	NA
16	20634846	ACSM1	0.929222	0.7138	5	0.01767	-0.09038	0.2464	0.5016	3	0.00127	0.5564	0.8279	0.623	4	0.00862	-0.3631	0.7385	0.9015	14	0.01373	-0.02238	0.1808	0.5599	6	0.01484	0.2336	0.4006
16	20471506	ACSM2A	0.848101	NA	NA	NA	NA	NA	0.7364	6	0.02101	0.06947	0.2064	0.9494	2	0.00345	-0.07403	1.166	0.375	2	0.00165	-0.4592	0.5176	NA	NA	NA	NA	NA
16	20548662	ACSM2B	0.38248	0.2447	1	0.00164	0.9307	0.8	0.3644	5	0.02897	-0.1608	0.1772	NA	NA	NA	NA	NA	0.4628	1	0.00235	-0.34	0.463	NA	NA	NA	NA	NA
16	20781367	ACSM3	0.876637	0.9384	6	0.00411	-0.03916	0.5068	0.4873	4	0.03136	0.118	0.1698	0.9645	8	0.03678	-0.01617	0.363	0.197	9	0.02286	-0.1829	0.1418	0.8501	4	0.02473	0.05878	0.3109
12	7457072	ACSM4	0.332562	0.2083	9	0.0302	0.2398	0.1906	0.4464	5	0.02245	-0.1524	0.2001	0.9346	3	0.00632	-0.07057	0.8601	0.9935	9	0.00478	-0.002469	0.3047	0.04018	8	0.03165	-0.5686	0.2767
16	20423000	ACSM5	0.0934727	0.6375	6	0.0563	0.06641	0.1409	0.2678	7	0.05189	-0.1479	0.1335	0.1136	3	0.02816	0.6529	0.4124	0.0329	8	0.03251	0.2568	0.1204	0.4707	5	0.02473	0.224	0.3105
20	24988462	ACSS1	0.566109	0.5644	3	0.0152	-0.1535	0.2663	0.8386	2	0.00891	0.06395	0.314	0.5743	3	0.00287	-0.7132	1.269	0.1272	7	0.00409	-0.5149	0.3375	NA	NA	NA	NA	NA
20	33470694	ACSS2	0.389927	0.7409	4	0.00288	-0.2001	0.6053	0.5987	2	0.00509	0.2187	0.4157	0.2874	9	0.02126	0.5032	0.4729	0.2324	13	0.01278	-0.2245	0.188	0.1689	6	0.01484	0.5498	0.3993
12	81471954	ACSS3	0.106615	0.6612	5	0.01438	-0.1195	0.2727	0.01742	3	0.02627	0.4394	0.1848	0.3124	1	0.01092	-0.6634	0.6565	0.3866	3	0.01069	-0.1781	0.2057	NA	NA	NA	NA	NA
10	90699265	ACTA2	0.2533	0.2533	1	0.00062	1.492	1.306	NA	NA	NA	NA	NA	NA	NA	NA	NA	NA	NA	NA	NA	NA	NA	NA	NA	NA	NA	NA
5	56777676	ACTBL2	0.933226	0.8527	2	0.00842	0.06591	0.355	0.6319	4	0.03582	0.07634	0.1593	0.3994	7	0.02299	0.39	0.4627	0.5617	11	0.01104	0.1172	0.2019	0.9676	7	0.02572	0.01244	0.3064
15	35082659	ACTC1	0.9078	NA	NA	NA	NA	NA	0.9078	4	0.00111	-0.1024	0.884	NA	NA	NA	NA	NA	NA	NA	NA	NA	NA	NA	NA	NA	NA	NA
17	79478236	ACTG1	0.0440055	NA	NA	NA	NA	NA	NA	NA	NA	NA	NA	0.1886	1	0.0023	1.911	1.453	0.03956	1	0.00269	0.8459	0.4109	NA	NA	NA	NA	NA
20	32255441	ACTL10	0.932656	NA	NA	NA	NA	NA	0.5699	1	0.0035	0.2838	0.4994	0.8714	1	0.00862	-0.1206	0.7448	0.7051	2	0.00478	-0.1153	0.3046	0.6287	1	0.00396	-0.3724	0.7699
3	179294509	ACTL6A	0.492615	0.9512	1	0.00103	0.06188	1.012	0.08323	1	0.00048	2.344	1.353	NA	NA	NA	NA	NA	0.8454	3	0.0007	0.1559	0.7994	NA	NA	NA	NA	NA
7	100245132	ACTL6B	0.7705	0.7705	1	0.00226	0.1995	0.6838	NA	NA	NA	NA	NA	NA	NA	NA	NA	NA	NA	NA	NA	NA	NA	NA	NA	NA	NA	NA
9	111624861	ACTL7A	0.589262	0.6933	2	0.00164	-0.3154	0.7998	0.3106	3	0.02133	-0.2072	0.2044	0.8428	5	0.02471	0.08709	0.4391	0.2489	7	0.00617	-0.3102	0.269	0.331	4	0.02275	0.3157	0.3246
9	111617174	ACTL7B	0.39298	NA	NA	NA	NA	NA	0.5723	4	0.00812	-0.1867	0.3305	0.8617	3	0.0069	0.1432	0.8219	0.7501	4	0.00713	0.07986	0.2508	0.04001	3	0.00989	-1.006	0.4894
1	18149510	ACTL8	0.50453	0.1548	5	0.02198	-0.3146	0.2211	0.5791	4	0.01592	-0.1312	0.2366	0.7852	4	0.01667	-0.1457	0.5345	0.143	9	0.01582	-0.2486	0.1698	0.9532	5	0.01978	0.02038	0.3474
19	8807853	ACTL9	0.514558	0.1599	6	0.01541	-0.371	0.2639	NA	NA	NA	NA	NA	NA	NA	NA	NA	NA	0.6778	3	0.00087	0.2953	0.7109	0.6748	1	0.00495	-0.2895	0.6899
14	69341650	ACTN1	0.00296048	NA	NA	NA	NA	NA	NA	NA	NA	NA	NA	0.0004508	3	0.00172	-5.778	1.644	0.7279	2	0.00043	0.3495	1.005	NA	NA	NA	NA	NA
1	236902672	ACTN2	0.749956	0.1604	2	0.0076	-0.5237	0.373	0.669	6	0.00732	0.1482	0.3466	0.9038	4	0.00632	-0.1038	0.8591	0.6638	16	0.01591	0.07593	0.1747	0.5348	6	0.00989	-0.3035	0.4889
11	66314514	ACTN3	0.452263	0.1759	10	0.01952	-0.3176	0.2347	0.3876	7	0.04171	0.1279	0.148	0.118	13	0.04828	-0.5002	0.3198	0.9914	18	0.0605	-0.0009714	0.09027	0.903	10	0.03561	-0.03185	0.2614
19	39207742	ACTN4	0.73111	0.5564	3	0.0039	0.3063	0.5207	0.8595	3	0.01401	0.04459	0.2519	0.2837	4	0.02586	-0.4644	0.433	0.3022	5	0.03433	0.123	0.1193	0.759	5	0.03165	-0.08482	0.2764
14	58674675	ACTR10	0.804291	0.7269	1	0.00411	-0.1775	0.5083	0.718	1	0.00334	-0.1859	0.5146	0.1626	2	0.00517	1.326	0.9495	0.6923	5	0.00287	0.1554	0.3928	0.7944	4	0.00593	-0.1642	0.6299
10	104248008	ACTR1A	0.6563	0.6563	2	0.00123	-0.411	0.9234	NA	NA	NA	NA	NA	NA	NA	NA	NA	NA	NA	NA	NA	NA	NA	NA	NA	NA	NA	NA
2	98275354	ACTR1B	0.273025	0.6059	1	0.00062	0.674	1.306	0.219	2	0.00876	0.3898	0.3171	0.216	3	0.01034	-0.8315	0.6718	0.2258	6	0.00652	0.3167	0.2615	0.3496	3	0.0178	0.3427	0.3662
7	149981856	ACTR3C	0.431788	0.6302	1	0.0039	-0.2516	0.5225	NA	NA	NA	NA	NA	0.2357	1	0.00402	-1.274	1.074	NA	NA	NA	NA	NA	NA	NA	NA	NA	NA
20	37394048	ACTR5	0.888909	0.5747	5	0.02219	-0.124	0.2209	NA	NA	NA	NA	NA	NA	NA	NA	NA	NA	0.9872	2	0.00026	0.02073	1.296	NA	NA	NA	NA	NA
3	53908348	ACTR8	0.0611638	NA	NA	NA	NA	NA	0.5839	1	0.0035	0.2738	0.4999	NA	NA	NA	NA	NA	0.01905	3	0.00183	1.158	0.4937	NA	NA	NA	NA	NA
1	2938266	ACTRT2	0.33655	0.1129	4	0.0037	0.8464	0.5337	NA	NA	NA	NA	NA	0.2222	1	0.01034	0.8279	0.678	0.5185	4	0.00052	0.5915	0.9161	0.8253	1	0.01879	-0.07857	0.3558
3	169485336	ACTRT3	0.439739	NA	NA	NA	NA	NA	0.9645	3	0.01353	0.0114	0.256	0.8147	3	0.01034	-0.1576	0.6722	0.03417	2	0.01086	-0.4329	0.2043	0.7043	3	0.01583	-0.1474	0.3883
2	158637053	ACVR1	0.558484	0.7697	2	0.00247	-0.1918	0.6551	NA	NA	NA	NA	NA	0.4489	2	0.01609	0.4095	0.5407	0.2816	3	0.01764	0.1742	0.1618	0.3432	1	0.0178	0.3471	0.3661
2	158390453	ACVR1C	0.484563	0.8137	4	0.01562	0.06192	0.2627	0.1947	1	0.00287	-0.7223	0.5569	0.3917	2	0.02069	-0.4101	0.4786	0.1605	3	0.01912	0.2171	0.1547	0.8647	3	0.02275	-0.05531	0.3244
2	148657391	ACVR2A	0.3717	0.3717	2	0.00123	0.8264	0.925	NA	NA	NA	NA	NA	NA	NA	NA	NA	NA	NA	NA	NA	NA	NA	NA	NA	NA	NA	NA
3	38524742	ACVR2B	0.360428	NA	NA	NA	NA	NA	0.7958	2	0.00048	-0.3499	1.352	NA	NA	NA	NA	NA	0.06149	2	0.00061	-1.591	0.851	0.7575	2	0.00396	0.2381	0.7708
12	52306221	ACVRL1	0.214368	0.08961	2	0.00473	0.8024	0.4726	0.929	2	0.00557	0.0355	0.3982	0.05006	3	0.00805	1.488	0.7586	0.8485	4	0.00574	-0.05323	0.2787	0.3907	1	0.00396	0.6609	0.7696
3	52012000	ACY1	0.865626	0.8435	8	0.02014	-0.04582	0.232	0.5755	5	0.02372	-0.109	0.1947	0.423	7	0.02184	-0.3771	0.4705	0.3844	10	0.0193	-0.1343	0.1544	0.8672	5	0.02374	0.05315	0.3178
11	67410314	ACY3	0.989567	0.8777	3	0.00144	-0.1315	0.8549	0.7694	2	0.00684	0.1049	0.3578	0.5851	4	0.00862	0.4037	0.7392	0.9118	6	0.004	0.03705	0.3343	0.7619	3	0.00495	-0.2088	0.689
14	75530246	ACYP1	0.5032	NA	NA	NA	NA	NA	NA	NA	NA	NA	NA	NA	NA	NA	NA	NA	0.5032	1	0.00043	0.6753	1.009	NA	NA	NA	NA	NA
2	54342846	ACYP2	0.0722309	NA	NA	NA	NA	NA	0.03874	1	0.00159	1.528	0.7391	0.5978	1	0.01207	-0.3292	0.6238	0.6574	3	0.00582	-0.1236	0.2787	0.04937	2	0.00396	1.513	0.7687
20	43251493	ADA	0.817267	0.3913	3	0.01911	0.2041	0.238	0.9781	3	0.00127	0.02263	0.8256	NA	NA	NA	NA	NA	0.603	3	0.00061	-0.4411	0.8482	NA	NA	NA	NA	NA
4	123301334	ADAD1	0.837469	0.7233	4	0.00842	0.126	0.356	0.5459	3	0.00669	-0.219	0.3626	0.6438	5	0.01322	0.2757	0.5962	0.6652	6	0.00574	-0.1211	0.2799	0.3371	4	0.01187	-0.4286	0.4463
16	84225156	ADAD2	0.379295	0.4553	9	0.04582	0.1169	0.1565	0.8389	4	0.02069	0.04222	0.2076	0.9197	7	0.02529	-0.04358	0.4325	0.02229	9	0.02434	0.3158	0.1382	0.5987	6	0.02967	0.1503	0.2855
15	43632549	ADAL	0.15358	NA	NA	NA	NA	NA	0.09581	1	0.0043	-0.7554	0.4535	0.263	5	0.00632	-0.9648	0.8616	0.6676	5	0.00495	-0.1286	0.2994	0.1513	3	0.00989	-0.7006	0.4878
15	58936150	ADAM10	0.79291	0.579	2	0.01808	-0.135	0.2434	0.6885	2	0.00096	-0.3833	0.9561	0.4292	1	0.0023	1.121	1.417	0.5678	3	0.00591	-0.1626	0.2847	NA	NA	NA	NA	NA
17	42850734	ADAM11	0.408255	0.7803	1	0.00247	-0.1833	0.657	NA	NA	NA	NA	NA	0.4905	2	0.00172	1.134	1.644	0.1216	3	0.0007	-1.245	0.804	NA	NA	NA	NA	NA
10	127731621	ADAM12	0.165106	0.04335	7	0.01623	0.5209	0.2578	0.1884	5	0.01417	0.3285	0.2497	0.3106	6	0.02701	0.4297	0.4236	0.7165	8	0.00635	0.09605	0.2645	0.4594	4	0.01583	0.287	0.3877
1	155025186	ADAM15	0.845698	0.8264	11	0.01541	0.05787	0.2639	0.788	2	0.00716	0.0943	0.3506	0.9708	7	0.01322	0.02182	0.5964	0.2518	9	0.00626	-0.3071	0.268	0.3772	8	0.01286	-0.3809	0.4311
2	9630538	ADAM17	0.316865	0.8	6	0.00473	0.1199	0.4731	0.6085	3	0.01496	0.1247	0.2435	0.1342	4	0.01609	-0.8173	0.5455	0.3721	10	0.01617	0.1499	0.1679	0.1282	3	0.02671	-0.4567	0.2999
8	39468128	ADAM18	0.337396	0.04932	5	0.00473	-0.9305	0.4732	0.1284	5	0.02213	-0.3063	0.2014	0.777	12	0.03736	0.1026	0.3621	0.7343	25	0.07414	0.02787	0.08212	0.9917	9	0.02967	-0.002982	0.2854
5	156908932	ADAM19	0.334482	0.6943	10	0.02527	0.08122	0.2067	0.02034	13	0.0581	0.2936	0.1265	0.3347	7	0.02011	-0.468	0.485	0.993	14	0.0246	-0.001201	0.1363	0.7487	6	0.01484	0.1284	0.4007
8	39604116	ADAM2	0.143244	0.1884	8	0.03185	-0.2434	0.185	0.3253	6	0.02117	-0.2022	0.2056	0.1806	11	0.04828	-0.4252	0.3175	0.105	22	0.04528	-0.1654	0.102	0.5519	6	0.0366	0.153	0.2571
14	70989326	ADAM20	0.82436	0.8293	5	0.01767	0.05315	0.2466	0.2784	4	0.01656	0.2515	0.232	0.9205	8	0.02126	-0.04701	0.4712	0.5329	14	0.01695	0.102	0.1636	0.4643	3	0.01879	0.2611	0.3566
14	70924413	ADAM21	0.92237	0.675	3	0.01089	-0.1309	0.3123	0.691	4	0.00669	-0.1439	0.3621	0.7292	2	0.00287	0.4408	1.273	0.7599	9	0.00522	0.08948	0.2928	0.4092	6	0.01484	0.33	0.3996
7	87563794	ADAM22	0.00272985	0.001104	2	0.01048	-1.044	0.3197	0.01227	1	0.0008	-2.615	1.044	0.6208	4	0.00402	-0.5435	1.098	0.3687	9	0.00209	0.4171	0.4639	0.4717	4	0.00495	-0.4978	0.6914
2	207310170	ADAM23	0.133599	0.8768	3	0.00144	0.1327	0.8561	0.4353	4	0.02372	0.1518	0.1945	0.5535	6	0.03161	0.2313	0.3903	0.594	7	0.04103	-0.05863	0.11	0.004501	6	0.0366	-0.7313	0.2569
8	24170960	ADAM28	0.532774	0.2728	11	0.02466	-0.2296	0.2094	0.6781	8	0.02324	0.08147	0.1963	0.9659	14	0.03793	0.01526	0.3574	0.1655	22	0.0352	0.1606	0.1158	0.377	11	0.02868	-0.256	0.2897
4	175896905	ADAM29	0.653464	0.9299	3	0.00493	-0.04077	0.4634	0.7961	2	0.00271	0.1466	0.5673	0.8358	4	0.00575	-0.1872	0.9031	0.9745	7	0.00452	0.01007	0.3146	0.03446	2	0.01682	-0.8321	0.393
1	120436711	ADAM30	0.67542	0.7944	3	0.01972	0.06079	0.2333	0.1582	3	0.01385	-0.3588	0.2542	0.3349	4	0.01552	-0.5307	0.5502	0.7081	12	0.03181	-0.04554	0.1216	0.7805	5	0.01187	0.1245	0.4466
8	39068779	ADAM32	0.33299	0.4545	6	0.00164	-0.5987	0.8005	0.05873	3	0.00748	-0.6497	0.3436	0.8254	7	0.02299	0.1011	0.4582	0.6938	10	0.00626	-0.1048	0.2661	0.2276	6	0.01879	-0.4295	0.3557
20	3649981	ADAM33	0.286211	0.02944	9	0.00514	0.9885	0.4538	0.8071	4	0.00159	0.1807	0.7403	0.6393	5	0.00517	0.4446	0.9484	0.3947	9	0.00522	-0.2515	0.2955	0.417	5	0.00692	0.4735	0.5831
8	24304703	ADAM7	0.869485	0.4941	5	0.01151	0.2079	0.3039	0.8478	4	0.00207	0.1246	0.6494	0.2236	3	0.00575	1.098	0.9022	0.9264	15	0.01382	-0.01758	0.1903	0.8099	5	0.00593	0.1525	0.6337
10	135076678	ADAM8	0.399665	0.1938	10	0.03411	-0.2335	0.1797	0.9362	4	0.01433	0.0199	0.2487	0.154	9	0.01264	-0.8681	0.6087	0.9181	13	0.01634	0.01769	0.172	0.2069	7	0.01682	0.4744	0.3756
8	38869207	ADAM9	0.62287	0.6396	6	0.01746	-0.1162	0.2481	0.3931	2	0.00812	-0.2816	0.3298	0.4249	2	0.01322	0.4754	0.5956	0.2718	6	0.01956	-0.1693	0.1541	0.6118	5	0.03066	-0.1424	0.2805
8	24249805	ADAMDEC1	0.831819	0.2616	6	0.0074	-0.4254	0.3789	0.9816	2	0.0164	-0.00539	0.2333	0.8094	5	0.03276	-0.09226	0.3826	0.3912	11	0.03077	0.1055	0.123	0.6769	4	0.01286	-0.1788	0.4288
21	28210368	ADAMTS1	0.5857	0.8038	4	0.0037	-0.1325	0.5336	0.1353	6	0.02117	-0.3064	0.2052	0.927	9	0.02989	0.03669	0.4002	0.7648	14	0.02834	-0.03816	0.1275	0.1904	4	0.03066	0.3684	0.2811
19	8651059	ADAMTS10	0.0878863	0.7185	4	0.00185	-0.2722	0.7549	0.4694	4	0.03025	-0.125	0.1728	0.2781	4	0.02241	-0.507	0.4672	0.01504	10	0.00661	-0.6363	0.2616	0.1915	4	0.01978	-0.4542	0.3474
5	33527307	ADAMTS12	0.776285	0.2392	14	0.02918	0.2277	0.1934	0.3818	3	0.01082	-0.2498	0.2856	0.8203	9	0.04713	0.07336	0.3229	0.8577	19	0.01808	0.02849	0.1589	0.6192	5	0.03165	0.1379	0.2774
9	136287582	ADAMTS13	0.822843	0.4292	14	0.02137	0.1777	0.2248	0.2868	10	0.01098	0.3019	0.2834	0.7303	8	0.02069	0.1646	0.4775	0.7533	21	0.01399	-0.05662	0.1801	0.7694	8	0.01879	-0.1044	0.3561
10	72434374	ADAMTS14	0.750244	0.6	11	0.01705	0.1321	0.2519	0.7602	11	0.04505	0.04348	0.1425	0.2253	17	0.04195	0.4128	0.3403	0.6463	20	0.04016	0.04951	0.1079	0.5192	14	0.05143	0.1413	0.2192
11	130319106	ADAMTS15	0.509385	0.6331	7	0.0037	0.2553	0.5347	0.8709	3	0.01576	0.03854	0.237	0.1955	9	0.03793	-0.4633	0.3578	0.1574	13	0.01869	-0.2217	0.1568	0.5804	4	0.05242	-0.121	0.2188
5	5140798	ADAMTS16	0.182511	0.6336	11	0.02897	-0.09264	0.1944	0.08013	4	0.00716	-0.6124	0.3499	0.4465	9	0.01379	0.4447	0.5841	0.09503	16	0.02355	-0.2397	0.1436	0.4688	5	0.0277	0.2149	0.2965
15	100514614	ADAMTS17	0.207853	0.1982	9	0.01356	-0.3609	0.2804	0.02944	6	0.0121	0.5883	0.2701	0.3335	12	0.02184	-0.4501	0.4653	0.672	20	0.01817	0.06718	0.1587	0.994	12	0.02077	0.002548	0.3394
16	77317954	ADAMTS18	0.542684	0.9616	12	0.02034	-0.01108	0.2302	0.2267	10	0.03391	0.1973	0.1632	0.08918	13	0.03391	-0.6444	0.3789	0.6197	29	0.05493	0.04611	0.09292	0.9748	19	0.07517	-0.005792	0.1836
5	128797271	ADAMTS19	0.0113669	0.8365	9	0.02568	-0.04242	0.2056	0.5453	2	0.00175	-0.4274	0.7066	0.003803	7	0.01494	-1.627	0.5616	0.02003	9	0.01434	0.4182	0.1798	0.3164	5	0.01583	0.3876	0.3866
5	178540975	ADAMTS2	0.478599	0.4415	10	0.0189	-0.1836	0.2386	0.1007	4	0.00525	-0.6701	0.4082	0.2137	9	0.02299	0.5697	0.458	0.9884	15	0.01625	0.002427	0.1672	0.8877	10	0.0178	0.05175	0.3662
12	43748095	ADAMTS20	0.867955	0.5243	9	0.03986	0.1059	0.1663	0.7779	6	0.00509	-0.117	0.4147	0.7879	9	0.0092	-0.1923	0.7145	0.3349	17	0.01295	0.1851	0.1919	0.6462	6	0.01088	0.2139	0.4658
4	73148885	ADAMTS3	0.487013	0.1112	9	0.00514	-0.7228	0.4537	0.3584	6	0.02181	0.186	0.2025	0.6943	12	0.02529	-0.1729	0.4399	0.7074	16	0.01817	-0.05926	0.1579	0.4459	10	0.01879	0.2721	0.3568
1	161161284	ADAMTS4	0.38654	0.3059	6	0.00596	0.4331	0.4229	0.9716	5	0.02022	0.007491	0.2107	0.4079	14	0.04023	0.2877	0.3476	0.06139	20	0.03729	-0.2096	0.112	0.6586	8	0.04253	-0.1061	0.2402
21	28302355	ADAMTS5	0.856775	0.4725	8	0.04007	-0.1191	0.1658	0.3688	3	0.00271	-0.51	0.5674	0.8773	3	0.00805	0.1175	0.761	0.6785	8	0.01069	-0.08692	0.2097	0.622	2	0.0089	0.2539	0.515
5	64748724	ADAMTS6	0.482501	0.1008	1	0.01397	0.4531	0.2761	0.5211	3	0.01465	-0.1581	0.2463	0.3298	3	0.0069	-0.8031	0.8238	0.7662	2	0.00548	-0.08444	0.284	0.6416	3	0.01583	0.1804	0.3875
15	79054889	ADAMTS7	0.50471	0.4101	6	0.0187	0.1975	0.2397	0.1152	10	0.04441	-0.2266	0.1438	0.414	6	0.0069	0.6825	0.8353	0.5833	9	0.01808	-0.09191	0.1676	0.8418	5	0.00495	0.1378	0.6903
11	130275749	ADAMTS8	0.298888	0.6885	6	0.00637	-0.1635	0.4077	0.6242	6	0.05269	0.06478	0.1322	0.1368	5	0.03851	-0.5304	0.3563	0.0633	5	0.02164	-0.2734	0.1472	0.7373	3	0.00692	-0.1957	0.5832
3	64507857	ADAMTS9	0.0831525	0.2075	15	0.03904	-0.2112	0.1676	0.2058	7	0.01942	-0.2707	0.214	0.9174	18	0.02414	-0.04687	0.4518	0.0343	19	0.0173	0.3446	0.1628	0.1829	13	0.03858	-0.3445	0.2585
9	18504938	ADAMTSL1	0.92259	0.4647	16	0.04068	0.1204	0.1647	0.8027	4	0.01051	-0.07244	0.2899	0.4989	13	0.04483	-0.224	0.3312	0.6632	23	0.0412	0.04664	0.1071	0.8586	9	0.03858	0.04475	0.2511
9	136404966	ADAMTSL2	0.952805	0.3689	3	0.0037	0.4797	0.5339	0.6875	1	0.00271	0.2286	0.5683	0.9123	3	0.0023	0.1548	1.405	0.9903	3	0.00235	0.005252	0.4339	0.6287	1	0.00593	0.3053	0.6311
15	84373247	ADAMTSL3	0.645677	0.1132	21	0.06863	0.2033	0.1283	0.6261	5	0.02865	0.08645	0.1774	0.741	13	0.02069	0.1593	0.4819	0.6533	30	0.04285	-0.04739	0.1055	0.5819	10	0.01879	0.1964	0.3565
1	150525425	ADAMTSL4	0.803907	0.264	13	0.01952	-0.2633	0.2357	0.8556	3	0.0035	0.09097	0.4999	0.5411	14	0.03218	0.2381	0.3896	0.8671	16	0.01382	-0.03091	0.1847	0.4394	8	0.01583	0.2999	0.3877
19	1506228	ADAMTSL5	0.792954	0.7883	4	0.0076	-0.1005	0.3744	0.8332	2	0.01544	-0.0504	0.2393	0.2538	6	0.03218	0.4422	0.3874	0.5964	9	0.03372	-0.06328	0.1195	0.4397	4	0.01682	0.2902	0.3753
7	940181	ADAP1	0.00275142	NA	NA	NA	NA	NA	0.0003036	1	0.0008	-3.781	1.046	NA	NA	NA	NA	NA	0.4823	3	0.00061	-0.5973	0.8502	0.3076	2	0.00593	0.6426	0.6295
17	29253870	ADAP2	0.499501	0.6492	2	0.00144	0.3892	0.8555	NA	NA	NA	NA	NA	NA	NA	NA	NA	NA	0.2871	4	0.00078	0.7982	0.7498	NA	NA	NA	NA	NA
1	154560602	ADAR	0.257517	NA	NA	NA	NA	NA	0.7446	4	0.01305	-0.08507	0.2611	0.1354	2	0.00172	-2.449	1.64	0.1156	6	0.00252	-0.6586	0.4185	0.5477	1	0.00297	0.5342	0.8882
21	46624486	ADARB1	0.411552	NA	NA	NA	NA	NA	0.2022	1	0.01496	-0.3119	0.2445	0.6831	1	0.0092	0.2906	0.7116	NA	NA	NA	NA	NA	NA	NA	NA	NA	NA
10	1230814	ADARB2	0.736375	0.4036	7	0.00822	0.2999	0.359	0.9052	3	0.01321	-0.03085	0.2591	0.8331	5	0.01954	0.1038	0.4925	0.2146	11	0.01391	-0.2229	0.1796	0.49	2	0.01682	-0.2597	0.3761
16	75642800	ADAT1	0.655399	0.3413	12	0.03246	-0.1744	0.1832	0.4933	6	0.02945	0.1202	0.1755	0.5242	3	0.01322	0.3828	0.6008	0.3531	12	0.01738	0.1521	0.1638	0.6734	5	0.01187	0.1885	0.447
6	143754985	ADAT2	0.901758	NA	NA	NA	NA	NA	0.8997	2	0.00398	-0.059	0.4682	0.9349	2	0.0023	0.116	1.421	0.236	2	0.002	0.557	0.47	0.8901	2	0.00791	0.07546	0.5461
19	1912251	ADAT3	0.21713	0.04554	3	0.00205	1.431	0.7155	0.9044	2	0.00096	-0.1148	0.9554	NA	NA	NA	NA	NA	0.3833	2	0.00174	-0.4407	0.5055	NA	NA	NA	NA	NA
1	33547930	ADC	0.470631	0.05183	3	0.00247	-1.271	0.6533	0.7684	4	0.00446	-0.1305	0.4431	0.8505	3	0.00402	-0.2026	1.075	0.3532	11	0.00626	0.2478	0.2669	0.6669	6	0.01286	-0.1852	0.43
14	78288860	ADCK1	0.996674	0.6176	9	0.02178	0.111	0.2224	0.8869	5	0.01162	-0.0392	0.2756	0.7706	5	0.00977	0.2052	0.7034	0.9645	9	0.00635	0.01177	0.2644	0.9242	8	0.01286	0.0409	0.4297
7	140373254	ADCK2	0.401672	0.9445	1	0.00082	-0.0787	1.131	0.07991	2	0.01242	0.4673	0.2668	0.802	8	0.02299	0.1147	0.4574	0.2201	14	0.03173	-0.1498	0.1221	0.4032	6	0.03858	-0.2103	0.2515
1	227149153	ADCK3	0.14867	0.2147	11	0.02281	0.2703	0.2178	0.4277	4	0.00414	-0.3676	0.4635	0.02236	10	0.01149	1.492	0.6528	0.7242	20	0.00939	0.0778	0.2205	0.4619	7	0.01385	0.3052	0.4146
19	41198056	ADCK4	0.0501957	0.03475	4	0.00719	-0.813	0.385	0.7088	2	0.01226	0.1006	0.2694	NA	NA	NA	NA	NA	0.07506	6	0.00278	0.7119	0.3999	0.2335	3	0.00495	0.8208	0.6886
8	145603114	ADCK5	0.30012	0.01426	3	0.00473	-1.159	0.4727	0.4091	1	0.00446	0.3694	0.4474	0.569	2	0.00345	-0.6619	1.162	0.9551	3	0.00035	-0.06304	1.12	0.8732	1	0.0089	-0.08216	0.5147
7	45703971	ADCY1	0.247113	0.1222	3	0.01315	0.4412	0.2854	0.2154	3	0.01847	0.272	0.2195	0.1427	2	0.01034	-0.9886	0.6742	0.555	4	0.03294	0.07056	0.1195	0.8824	1	0.0178	0.05405	0.3653
1	167779027	ADCY10	0.0509013	0.02804	13	0.02671	0.4433	0.2018	0.2084	7	0.04282	-0.1834	0.1457	0.998	10	0.0454	0.0008218	0.329	0.02404	20	0.02581	-0.3026	0.1341	0.7771	11	0.04946	0.0633	0.2235
5	7520881	ADCY2	0.336161	0.1347	5	0.01397	0.416	0.2781	0.2078	2	0.02436	0.242	0.1921	0.8329	2	0.00575	0.1901	0.9008	0.8298	7	0.00574	-0.05991	0.2787	0.1837	5	0.01879	0.4728	0.3554
2	25042941	ADCY3	0.814055	0.7916	5	0.00247	0.1727	0.6536	0.5183	6	0.01035	0.1883	0.2915	0.6563	5	0.00747	-0.352	0.791	0.578	8	0.00539	-0.1612	0.2898	0.3176	3	0.00593	0.6302	0.6303
14	24798433	ADCY4	0.0545997	0.197	4	0.00267	0.8101	0.6278	0.2786	6	0.02117	0.2228	0.2056	0.03296	9	0.03736	-0.7699	0.3607	0.1803	15	0.0379	0.1499	0.1119	0.3743	8	0.03956	0.2202	0.2477
3	123003465	ADCY5	0.967515	0.461	4	0.0037	0.3951	0.5359	0.9183	5	0.01337	0.02646	0.2579	0.9358	6	0.02011	0.03941	0.4893	0.4812	9	0.01147	-0.1395	0.198	0.9172	4	0.0178	0.03808	0.3662
12	49164731	ADCY6	0.00190292	0.0473	6	0.00288	1.204	0.6067	0.00262	5	0.01337	0.7744	0.2573	0.1131	7	0.02241	-0.7336	0.4628	0.07083	13	0.00947	-0.3921	0.217	0.8997	6	0.01385	0.05215	0.4136
16	50324561	ADCY7	0.560381	0.9045	7	0.03082	0.02273	0.1895	0.758	6	0.02053	-0.06434	0.2088	0.3153	9	0.02471	0.4444	0.4424	0.1596	15	0.01321	0.2592	0.1843	0.3733	9	0.02176	-0.2952	0.3314
8	131880138	ADCY8	0.982815	0.9882	3	0.01068	0.004682	0.3157	0.6106	2	0.00764	0.1725	0.3387	NA	NA	NA	NA	NA	0.66	6	0.00174	-0.2212	0.5027	0.9522	3	0.00495	0.04136	0.69
16	4016377	ADCY9	0.825259	0.673	7	0.02301	-0.09135	0.2164	0.6761	6	0.03645	-0.06605	0.1581	0.5322	6	0.02471	0.2744	0.4392	0.3813	6	0.01565	-0.1519	0.1735	0.5726	6	0.03165	-0.1559	0.2762
18	907710	ADCYAP1	0.398373	0.1765	1	0.00945	0.4538	0.3357	NA	NA	NA	NA	NA	NA	NA	NA	NA	NA	0.7453	1	0.00035	0.3715	1.144	NA	NA	NA	NA	NA
7	31104520	ADCYAP1R1	0.578839	NA	NA	NA	NA	NA	0.3696	3	0.01258	0.2388	0.2661	0.147	4	0.01149	0.9264	0.6385	0.9964	6	0.01808	0.0007479	0.1636	0.6767	4	0.01682	-0.1573	0.3772
4	2877658	ADD1	0.727727	0.5399	4	0.01849	-0.1483	0.242	0.3461	1	0.00541	-0.3788	0.402	0.9178	2	0.0069	-0.08713	0.8446	0.2289	6	0.00417	0.3916	0.3254	0.7786	2	0.00791	-0.1535	0.5458
2	70890835	ADD2	0.761615	0.551	3	0.00103	-0.6038	1.013	0.6106	3	0.00828	-0.1666	0.3272	0.476	9	0.01897	-0.359	0.5035	0.2962	16	0.01304	-0.1959	0.1875	0.7734	6	0.01484	-0.1153	0.4003
10	111879039	ADD3	0.850037	0.3314	6	0.01274	-0.2808	0.2891	0.2196	3	0.00876	0.3892	0.317	0.978	6	0.00862	-0.02034	0.738	0.9613	7	0.00947	0.01054	0.2171	0.9024	5	0.01484	0.0491	0.4003
6	146993445	ADGB	0.356149	0.8456	7	0.03329	-0.03537	0.1816	0.5375	4	0.02738	-0.1118	0.1813	0.4048	10	0.02414	-0.3719	0.4463	0.02675	11	0.0133	0.4086	0.1844	0.8231	8	0.01879	0.07969	0.3564
4	100201385	ADH1A	0.947552	NA	NA	NA	NA	NA	0.8659	2	0.00096	0.161	0.9533	NA	NA	NA	NA	NA	0.9413	2	0.00052	-0.06846	0.9299	0.5328	1	0.00297	0.5549	0.8894
4	100229016	ADH1B	0.459367	0.06833	3	0.0039	-0.9485	0.5202	0.8068	2	0.00907	-0.07613	0.3112	0.9731	5	0.02701	0.01419	0.4206	0.6474	7	0.03572	-0.05307	0.116	0.2158	6	0.03759	-0.3146	0.2541
4	100260783	ADH1C	0.896632	NA	NA	NA	NA	NA	0.8446	2	0.00334	-0.1008	0.5139	0.98	2	0.00747	0.01997	0.7964	0.37	1	0.00348	-0.3218	0.359	0.5582	1	0.00297	0.5206	0.8889
4	100045616	ADH4	0.605064	0.875	4	0.00452	0.0761	0.4836	0.2174	4	0.00939	0.3794	0.3076	0.6619	3	0.00517	0.4145	0.9476	0.1556	4	0.00548	-0.4055	0.2855	0.8277	4	0.00989	-0.1065	0.4895
4	100128726	ADH6	0.4845	0.2769	1	0.00205	0.7793	0.7167	0.4666	1	0.00239	0.4402	0.6046	NA	NA	NA	NA	NA	0.3	6	0.002	-0.4863	0.4691	0.6089	3	0.00495	0.353	0.6896
4	100336769	ADH7	0.442042	0.7124	6	0.01294	0.1061	0.2876	0.2676	2	0.00748	0.3814	0.344	0.1189	5	0.00977	-1.096	0.7024	0.5863	7	0.00556	-0.1534	0.2818	0.5115	5	0.00989	0.3211	0.489
8	67344765	ADHFE1	0.256176	NA	NA	NA	NA	NA	0.9347	2	0.00175	0.05801	0.7085	0.1417	3	0.00575	-1.321	0.8984	0.545	4	0.00226	0.2675	0.4419	0.08757	3	0.00692	-0.9957	0.5823
2	3504604	ADI1	0.263893	0.9798	3	0.01479	0.006828	0.2695	NA	NA	NA	NA	NA	0.1802	3	0.0046	-1.38	1.029	0.1441	4	0.00313	0.5487	0.3756	0.2627	3	0.00593	0.706	0.6301
20	37214772	ADIG	0.986214	NA	NA	NA	NA	NA	NA	NA	NA	NA	NA	0.8741	1	0.0023	-0.2245	1.417	0.9594	2	0.00104	0.03347	0.6579	NA	NA	NA	NA	NA
3	186572089	ADIPOQ	0.774857	0.655	3	0.00534	0.1987	0.4448	NA	NA	NA	NA	NA	0.6765	3	0.01437	0.2409	0.5772	0.5583	3	0.0013	-0.3414	0.5832	0.36	3	0.01286	0.3932	0.4293
12	1895227	ADIPOR2	0.491998	0.9877	2	0.00082	0.01757	1.137	0.1816	1	0.00876	0.4265	0.3192	0.6837	1	0.0046	-0.4096	1.005	0.1239	2	0.00287	-0.6079	0.3951	0.5902	2	0.00396	0.4147	0.7697
10	75960520	ADK	0.670381	NA	NA	NA	NA	NA	0.4432	2	0.00064	0.898	1.171	NA	NA	NA	NA	NA	0.6943	1	0.00052	0.3614	0.9196	NA	NA	NA	NA	NA
11	10327547	ADM	0.474863	0.3583	2	0.00247	-0.6004	0.6535	0.5082	2	0.00446	0.2929	0.4426	NA	NA	NA	NA	NA	0.3416	1	0.00443	0.3024	0.318	NA	NA	NA	NA	NA
22	50921119	ADM2	0.901083	NA	NA	NA	NA	NA	NA	NA	NA	NA	NA	0.5744	2	0.00517	-0.5343	0.9513	0.7886	3	0.0093	-0.06039	0.2253	0.7373	2	0.00396	0.2591	0.7722
20	49508151	ADNP	0.333564	0.6779	4	0.01603	0.1072	0.2581	0.0274	1	0.0078	-0.742	0.3363	0.4537	3	0.00805	0.5755	0.768	0.8799	9	0.00739	0.03741	0.2475	0.471	5	0.00791	-0.3935	0.5456
18	77893552	ADNP2	0.198985	0.4431	10	0.01253	0.2238	0.2918	0.0896	4	0.01719	-0.386	0.2273	0.8122	4	0.02069	0.1139	0.4795	0.2638	13	0.03364	0.1309	0.1172	0.1403	9	0.03561	-0.3859	0.2615
1	203134529	ADORA1	0.75275	0.9312	1	0.00144	0.07376	0.8548	NA	NA	NA	NA	NA	0.1059	3	0.0046	1.664	1.029	0.946	4	0.00374	0.02339	0.3455	0.8603	1	0.00692	-0.1026	0.5827
22	24837041	ADORA2A	0.373486	0.667	2	0.00473	0.2048	0.4759	NA	NA	NA	NA	NA	0.2565	3	0.0023	-1.633	1.439	0.231	4	0.00078	0.9162	0.7648	NA	NA	NA	NA	NA
17	15878112	ADORA2B	0.453327	0.4908	2	0.00103	-0.6968	1.011	0.4356	4	0.00096	-0.7446	0.955	0.3266	2	0.00287	-1.245	1.269	0.3419	6	0.00191	0.456	0.4797	0.3035	2	0.00396	-0.7935	0.7708
1	112026340	ADORA3	0.377277	0.1911	12	0.03513	-0.2303	0.1762	0.1576	3	0.00796	-0.4717	0.3337	0.2846	1	0.00517	-1.019	0.9518	0.6298	6	0.00374	-0.1658	0.3441	0.8576	2	0.00692	0.1047	0.5835
15	73044863	ADPGK	0.963636	0.9261	2	0.0111	0.02873	0.3096	0.6229	2	0.01417	-0.1238	0.2518	NA	NA	NA	NA	NA	0.8455	1	0.00026	0.2532	1.299	NA	NA	NA	NA	NA
3	119301139	ADPRH	0.70589	NA	NA	NA	NA	NA	0.5143	2	0.00143	-0.5095	0.7811	0.2702	1	0.01034	0.744	0.6746	0.7799	4	0.00887	0.06286	0.2249	0.5975	2	0.00593	-0.3327	0.63
13	114077172	ADPRHL1	0.0171403	0.324	5	0.01931	-0.2323	0.2355	0.7671	1	0.01098	0.08375	0.2828	0.3126	2	0.02874	-0.4134	0.4093	0.00127	5	0.0246	0.4389	0.1362	0.2043	3	0.02077	-0.4304	0.3388
1	36557393	ADPRHL2	0.232141	NA	NA	NA	NA	NA	0.8707	3	0.00669	0.05919	0.3636	0.2366	4	0.01954	-0.5901	0.4985	0.09277	5	0.01339	0.3163	0.1882	0.2756	2	0.01879	0.3913	0.3587
17	10608307	ADPRM	0.30451	0.1038	1	0.00349	-0.8978	0.5518	0.7686	1	0.00605	-0.112	0.3805	0.0586	3	0.01207	1.196	0.6318	0.8379	3	0.00643	-0.05379	0.2629	0.7293	2	0.00495	0.2383	0.6883
8	26627672	ADRA1A	0.985083	0.9812	5	0.01808	0.005735	0.2438	0.4358	4	0.0269	-0.1426	0.1829	0.7721	3	0.0092	0.2066	0.7132	0.8499	7	0.01226	-0.0372	0.1966	0.8644	3	0.02374	0.05433	0.3182
5	159343931	ADRA1B	0.404388	0.2284	1	0.00288	0.7305	0.6064	NA	NA	NA	NA	NA	NA	NA	NA	NA	NA	0.589	2	0.0007	0.4305	0.7967	NA	NA	NA	NA	NA
20	4202670	ADRA1D	0.199269	0.3057	1	0.00144	0.877	0.8561	0.5621	3	0.01321	-0.1497	0.2581	0.3074	2	0.00287	1.299	1.272	0.03483	4	0.00469	0.6531	0.3094	0.6505	2	0.00297	0.4032	0.8897
10	112837873	ADRA2A	0.204566	NA	NA	NA	NA	NA	0.93	3	0.00509	0.03645	0.4147	0.3964	1	0.0023	1.208	1.424	0.03895	2	0.00209	-0.9517	0.4609	NA	NA	NA	NA	NA
2	96780763	ADRA2B	0.653243	0.3992	4	0.01192	-0.2524	0.2994	NA	NA	NA	NA	NA	0.801	2	0.00402	0.2705	1.073	0.1719	2	0.00435	0.436	0.3191	0.9304	2	0.00692	0.051	0.5836
4	3768805	ADRA2C	0.5799	0.5799	1	0.01192	-0.1661	0.3001	NA	NA	NA	NA	NA	NA	NA	NA	NA	NA	NA	NA	NA	NA	NA	NA	NA	NA	NA	NA
10	115805036	ADRB1	0.620189	NA	NA	NA	NA	NA	NA	NA	NA	NA	NA	0.628	1	0.00172	-0.7966	1.644	0.4259	2	0.00052	0.7292	0.9158	NA	NA	NA	NA	NA
5	148206440	ADRB2	0.639101	0.2891	2	0.00226	-0.7238	0.6828	NA	NA	NA	NA	NA	NA	NA	NA	NA	NA	0.9758	1	0.00026	0.04036	1.332	NA	NA	NA	NA	NA
8	37823459	ADRB3	0.4371	0.4371	1	0.00349	-0.427	0.5494	NA	NA	NA	NA	NA	NA	NA	NA	NA	NA	NA	NA	NA	NA	NA	NA	NA	NA	NA	NA
11	67048250	ADRBK1	0.795815	0.8323	1	0.01603	0.0554	0.2616	NA	NA	NA	NA	NA	NA	NA	NA	NA	NA	0.5208	2	0.00035	-0.7229	1.126	NA	NA	NA	NA	NA
22	26068297	ADRBK2	0.737349	NA	NA	NA	NA	NA	0.7295	2	0.00143	-0.2701	0.7809	0.8519	2	0.00287	-0.2377	1.273	0.203	5	0.00322	0.4753	0.3733	0.5924	2	0.00396	-0.4126	0.7704
20	60878683	ADRM1	0.9226	0.9226	6	0.0039	0.05047	0.5196	NA	NA	NA	NA	NA	NA	NA	NA	NA	NA	NA	NA	NA	NA	NA	NA	NA	NA	NA	NA
22	40742567	ADSL	0.738722	0.9754	4	0.01459	0.008349	0.2709	0.8354	5	0.00143	0.1622	0.7806	NA	NA	NA	NA	NA	0.2091	5	0.002	-0.591	0.4705	NA	NA	NA	NA	NA
1	244583585	ADSS	0.18129	0.1032	1	0.00288	0.9886	0.6067	NA	NA	NA	NA	NA	NA	NA	NA	NA	NA	0.4259	2	0.00043	0.7981	1.002	NA	NA	NA	NA	NA
14	105196402	ADSSL1	0.361067	NA	NA	NA	NA	NA	NA	NA	NA	NA	NA	0.2907	2	0.00402	1.139	1.078	0.3042	5	0.00217	-0.464	0.4516	0.4205	3	0.00297	-0.7179	0.8908
6	11723636	ADTRP	0.805145	0.3363	4	0.00966	0.3189	0.3316	0.5184	4	0.01687	-0.1484	0.2297	0.8349	3	0.00632	0.1784	0.8559	0.5032	5	0.00469	-0.207	0.3092	0.6404	4	0.00593	0.2945	0.6302
7	44147293	AEBP1	0.563783	0.597	5	0.00781	-0.1949	0.3686	0.4168	2	0.01496	0.1977	0.2434	0.2345	8	0.04138	-0.4058	0.3412	0.4075	11	0.02755	-0.1071	0.1293	0.5513	6	0.0366	-0.1539	0.2582
12	19626205	AEBP2	0.911	NA	NA	NA	NA	NA	0.911	1	0.00096	-0.1069	0.9566	NA	NA	NA	NA	NA	NA	NA	NA	NA	NA	NA	NA	NA	NA	NA
15	89169484	AEN	0.655825	0.6657	5	0.01808	-0.1061	0.2455	0.5287	6	0.02849	0.1122	0.178	0.2511	2	0.00747	-0.9201	0.8013	0.5161	7	0.02156	-0.09506	0.1464	0.4611	2	0.0089	0.3806	0.5162
19	3062898	AES	0.868956	0.5706	1	0.00473	-0.2682	0.4729	0.8363	2	0.00605	0.07868	0.3807	0.2492	1	0.0023	-1.632	1.416	0.7209	1	0.00226	0.158	0.4421	0.8168	1	0.00495	-0.1603	0.6916
4	7776469	AFAP1	0.0470736	0.02124	4	0.00308	-1.353	0.5872	0.7181	4	0.00716	0.1263	0.3498	0.4995	8	0.00747	0.5398	0.7992	0.1011	13	0.00556	0.4647	0.2834	0.1247	2	0.00396	1.183	0.7696
5	148679878	AFAP1L1	0.745936	0.5002	11	0.01294	0.1941	0.2878	0.2108	4	0.00159	0.9267	0.7405	0.3775	4	0.00287	-1.124	1.274	0.9662	16	0.00956	-0.009698	0.2287	0.876	6	0.00692	-0.09125	0.5848
10	116056978	AFAP1L2	0.938793	0.3545	15	0.03534	-0.1626	0.1756	0.6552	7	0.03136	-0.07565	0.1694	0.909	6	0.01552	0.06345	0.5552	0.7713	17	0.02147	-0.04445	0.1529	0.759	8	0.0366	0.07915	0.2579
4	87967323	AFF1	0.81916	0.6089	12	0.03493	-0.09056	0.177	0.2447	5	0.02786	-0.2092	0.1798	0.5352	10	0.03621	0.2263	0.3649	0.7381	13	0.04268	-0.03583	0.1071	0.8658	8	0.04154	0.04101	0.2426
2	100167950	AFF3	0.364839	0.06623	5	0.00555	0.8038	0.4375	0.7952	3	0.00302	-0.1396	0.5378	0.23	5	0.01207	0.7551	0.6288	0.4186	7	0.004	0.2707	0.3346	0.8445	6	0.00989	0.09605	0.4896
5	132219077	AFF4	0.899676	0.7514	5	0.02753	0.06283	0.1983	0.6164	3	0.00462	-0.2191	0.4374	0.4293	3	0.01034	-0.5335	0.6747	0.6937	8	0.00661	0.1034	0.2624	0.635	4	0.00791	-0.2594	0.5463
18	12329644	AFG3L2	0.770861	NA	NA	NA	NA	NA	0.7808	1	0.00939	-0.08527	0.3065	0.7679	2	0.0069	0.2421	0.8199	0.2342	4	0.00574	-0.3317	0.2789	0.6223	2	0.00495	0.3398	0.6896
4	74357772	AFM	0.550371	0.365	7	0.03411	-0.1639	0.1809	NA	NA	NA	NA	NA	0.6108	3	0.00172	-0.8366	1.643	0.3777	9	0.00156	-0.4707	0.5336	NA	NA	NA	NA	NA
17	76187108	AFMID	0.0574003	0.001839	3	0.01788	-0.7667	0.246	0.7651	2	0.01624	-0.06998	0.2342	0.3426	5	0.02241	0.4369	0.4602	0.9971	10	0.03077	-0.0004491	0.1245	0.2756	6	0.03165	-0.3044	0.2791
4	74308089	AFP	0.778936	0.3539	5	0.02383	0.1976	0.2131	0.343	4	0.02483	-0.1808	0.1906	0.8585	2	0.01552	0.09822	0.5509	0.6483	9	0.02877	0.05807	0.1273	0.5977	2	0.02176	0.1749	0.3313
2	64778749	AFTPH	0.261906	0.716	7	0.03164	-0.06771	0.1861	0.0398	11	0.03566	-0.3277	0.1594	0.8537	12	0.03103	-0.07263	0.3939	0.854	21	0.03659	-0.02095	0.1138	0.09983	7	0.04154	-0.4014	0.2437
4	178359924	AGA	0.355478	0.08402	4	0.00123	1.598	0.9249	0.6742	1	0.00048	-0.5675	1.35	0.3005	3	0.00345	-1.206	1.164	0.6272	8	0.00591	0.1366	0.2813	0.3778	4	0.01978	-0.3059	0.3467
2	236617868	AGAP1	0.399004	0.823	5	0.00904	-0.07691	0.3437	0.662	1	0.00366	-0.2137	0.4888	0.04502	5	0.0069	-1.699	0.8472	0.4645	14	0.02173	-0.1129	0.1543	0.464	3	0.00297	0.6518	0.8898
12	58125149	AGAP2	0.690726	0.1692	3	0.01212	-0.4079	0.2967	0.7616	6	0.02818	0.05421	0.1786	0.7701	4	0.01724	0.1538	0.5261	0.4058	5	0.0206	-0.125	0.1504	0.6252	3	0.02374	0.1553	0.3179
7	150837067	AGAP3	0.761719	NA	NA	NA	NA	NA	0.8559	3	0.00684	0.06536	0.3599	0.3091	2	0.00747	0.8043	0.7906	0.7024	7	0.00852	0.08781	0.2298	NA	NA	NA	NA	NA
10	51465429	AGAP7	0.5792	NA	NA	NA	NA	NA	0.5792	1	0.00366	-0.2709	0.4885	NA	NA	NA	NA	NA	NA	NA	NA	NA	NA	NA	NA	NA	NA	NA
15	86687049	AGBL1	0.949142	0.8325	14	0.03267	-0.03865	0.1827	0.7253	7	0.02897	0.06196	0.1763	0.9362	16	0.06264	-0.0226	0.2822	0.4187	24	0.04841	-0.08125	0.1005	0.5834	13	0.05045	-0.1214	0.2212
11	47689222	AGBL2	0.137382	0.04077	5	0.0226	0.4482	0.219	0.3322	2	0.00971	0.2942	0.3034	0.3493	2	0.0069	-0.776	0.8289	0.3271	11	0.00878	-0.2217	0.2262	0.384	5	0.01286	-0.3751	0.4306
7	134678307	AGBL3	0.278322	0.1668	8	0.01603	0.3572	0.2583	0.6988	7	0.02977	0.0673	0.1739	0.1577	6	0.02816	-0.5847	0.4137	0.7811	9	0.03816	-0.03092	0.1112	0.1641	7	0.0544	0.2969	0.2132
1	49005351	AGBL4	0.229758	NA	NA	NA	NA	NA	0.5852	5	0.00573	0.2136	0.3913	0.6263	5	0.00747	0.389	0.7988	0.07037	6	0.01938	-0.2949	0.1629	0.2004	4	0.0089	0.6586	0.514
2	27276815	AGBL5	0.531021	0.3976	8	0.00719	0.3246	0.3837	0.5277	4	0.00955	0.1918	0.3037	0.1117	4	0.01437	-0.9199	0.578	0.4928	14	0.01191	0.1342	0.1957	0.9564	4	0.01187	-0.02442	0.4466
6	32149219	AGER	0.98924	0.7189	6	0.01808	0.09027	0.2508	0.8618	5	0.01974	-0.03786	0.2174	0.7881	9	0.02759	-0.1162	0.4324	0.7849	11	0.03981	-0.03255	0.1193	0.709	8	0.05045	-0.08379	0.2245
2	228389493	AGFG1	0.899898	0.8331	3	0.00164	-0.1688	0.8006	NA	NA	NA	NA	NA	0.7434	2	0.00345	-0.3927	1.199	0.5138	7	0.01495	-0.1134	0.1737	0.5486	4	0.01385	0.2483	0.4138
7	100151719	AGFG2	0.859545	0.7784	2	0.00123	0.2602	0.9244	0.7033	2	0.00907	0.1193	0.3132	0.3629	3	0.02816	0.375	0.4121	0.5293	5	0.02199	0.09096	0.1446	0.6249	3	0.02374	-0.1559	0.3186
5	76331419	AGGF1	0.474175	NA	NA	NA	NA	NA	0.1324	3	0.00414	0.691	0.4592	0.7491	6	0.02011	0.1551	0.4848	0.3022	4	0.00652	0.2708	0.2625	0.7489	3	0.00495	0.221	0.6903
7	141296365	AGK	0.24633	0.7956	3	0.00185	-0.1957	0.7553	0.009418	8	0.007	-0.9198	0.3541	0.832	3	0.00575	0.191	0.9004	0.7805	7	0.00608	0.07626	0.2737	0.3756	3	0.00396	0.6836	0.7711
1	100316589	AGL	0.767913	0.3142	14	0.02383	0.2146	0.2131	0.637	11	0.03438	0.07666	0.1624	0.5075	12	0.02069	-0.3226	0.4867	0.7114	23	0.04798	-0.03782	0.1022	0.5256	10	0.0544	-0.1367	0.2152
1	15904224	AGMAT	0.560701	0.1048	2	0.00082	-1.835	1.131	0.6752	3	0.0148	-0.1027	0.2451	0.6131	3	0.00747	0.4009	0.7927	0.8992	3	0.00035	0.1419	1.121	0.3307	3	0.00692	0.5669	0.5825
7	15405170	AGMO	0.756946	0.9992	7	0.03267	-0.0001792	0.1838	0.6849	7	0.00525	0.1661	0.4092	0.4534	4	0.00402	-0.8077	1.077	0.1246	10	0.00409	-0.516	0.336	0.925	6	0.00593	0.05928	0.6298
9	139571430	AGPAT2	0.468249	0.7882	3	0.00863	0.09441	0.3514	NA	NA	NA	NA	NA	0.09923	1	0.00977	-1.144	0.6933	0.4519	3	0.0093	-0.1664	0.2212	0.6169	1	0.00692	0.2922	0.584
21	45379716	AGPAT3	0.199139	0.06259	2	0.00185	1.404	0.754	0.4307	2	0.00382	0.377	0.4784	0.2034	2	0.00747	1.008	0.7923	0.2379	4	0.00513	-0.3497	0.2963	0.9163	2	0.00791	0.05725	0.5446
6	161560601	AGPAT4	0.314346	0.2324	3	0.0189	-0.2843	0.238	NA	NA	NA	NA	NA	NA	NA	NA	NA	NA	0.401	2	0.0007	0.666	0.7931	NA	NA	NA	NA	NA
8	6588274	AGPAT5	0.401583	0.2841	3	0.00226	-0.7316	0.6829	0.8092	1	0.00064	-0.2853	1.181	0.4549	3	0.00862	-0.5542	0.7414	0.203	5	0.00452	-0.4011	0.3151	0.2529	4	0.0089	0.5886	0.5145
4	84465731	AGPAT9	0.0561951	0.5854	2	0.00103	-0.5519	1.012	0.0392	6	0.01767	0.4636	0.2248	0.02631	3	0.00747	-1.766	0.7944	0.9633	7	0.01243	-0.008738	0.1901	0.22	6	0.02374	0.3904	0.3181
15	78807407	AGPHD1	0.532126	0.5682	3	0.00884	0.1986	0.348	0.6509	5	0.02308	0.08924	0.1972	0.3658	4	0.01322	-0.5455	0.6031	0.1081	8	0.02703	0.2098	0.1305	0.7597	3	0.01583	0.1188	0.3882
7	16900123	AGR3	0.120597	0.8818	4	0.0337	-0.02681	0.1802	0.3722	2	0.00287	-0.497	0.5569	0.689	3	0.0046	0.4025	1.006	0.003352	5	0.00652	-0.7809	0.2661	0.6197	2	0.0089	0.2555	0.5147
1	977017	AGRN	0.43815	0.975	17	0.07664	0.003841	0.1225	0.475	18	0.06734	-0.08434	0.1181	0.09305	22	0.11264	0.3629	0.216	0.2951	33	0.09535	0.07621	0.07279	0.5228	25	0.09199	-0.107	0.1673
16	67516945	AGRP	0.35294	0.6832	1	0.00062	0.5339	1.308	NA	NA	NA	NA	NA	NA	NA	NA	NA	NA	0.1611	1	0.00043	1.413	1.008	NA	NA	NA	NA	NA
1	230840034	AGT	0.930331	0.7677	3	0.0039	-0.1539	0.5207	0.8547	6	0.0242	0.03526	0.1925	0.8469	10	0.02241	0.089	0.4608	0.3783	16	0.03572	0.1034	0.1174	0.5412	8	0.03363	0.164	0.2683
9	88200388	AGTPBP1	0.430099	0.08801	6	0.02383	-0.3649	0.2139	0.932	2	0.01465	-0.02098	0.246	0.4523	6	0.02011	-0.3634	0.4834	0.1762	6	0.01226	0.2587	0.1912	0.9711	7	0.01879	-0.01292	0.3563
3	148459309	AGTR1	0.301281	0.05574	3	0.01048	0.6094	0.3185	0.3735	2	0.00159	-0.6589	0.7403	0.3435	3	0.00747	0.7512	0.7929	0.879	2	0.00269	-0.06222	0.4086	0.4441	3	0.01286	0.3284	0.429
1	11804590	AGTRAP	0.0141878	NA	NA	NA	NA	NA	0.3664	2	0.00366	-0.4411	0.4884	0.3038	1	0.00172	-1.675	1.628	0.0195	2	0.00235	1.012	0.4333	0.03234	3	0.00593	-1.349	0.6296
2	241808308	AGXT	0.427541	0.5472	5	0.01808	0.1465	0.2433	0.4026	7	0.00876	0.2651	0.3167	0.1902	4	0.01437	0.7586	0.5789	0.2857	7	0.01347	0.1974	0.1849	0.5225	5	0.03759	-0.1627	0.2543
5	34998877	AGXT2	0.707269	0.2092	6	0.00596	-0.5289	0.4211	0.2902	3	0.00096	-1.011	0.9559	0.5931	6	0.00977	-0.3861	0.7225	0.9838	8	0.00973	-0.004582	0.226	0.7747	3	0.01088	0.135	0.4714
4	109674116	AGXT2L1	0.439286	0.4047	1	0.01808	0.2028	0.2434	0.8945	3	0.00334	0.06841	0.5156	0.8398	2	0.00345	-0.2344	1.159	0.05391	4	0.00243	0.824	0.4274	0.4083	3	0.00297	-0.7358	0.8895
5	177640034	AGXT2L2	0.805864	0.7299	4	0.01397	0.0954	0.2763	0.6295	2	0.01576	-0.1143	0.2369	0.657	6	0.02011	-0.2197	0.4948	0.1781	9	0.01825	-0.2146	0.1593	0.8761	4	0.0178	0.05742	0.3681
1	247004295	AHCTF1	0.343753	0.8275	12	0.01603	-0.05629	0.2583	0.8674	10	0.0546	-0.02175	0.1303	0.09012	13	0.0569	-0.4964	0.2927	0.586	16	0.03963	0.05897	0.1083	0.09859	9	0.05539	-0.3492	0.2112
20	32878358	AHCY	0.992619	NA	NA	NA	NA	NA	0.7795	3	0.02515	0.05293	0.1891	0.9112	2	0.02184	-0.05199	0.4662	0.7081	5	0.01452	0.06592	0.1761	0.9367	3	0.02176	-0.02644	0.3325
1	110527700	AHCYL1	0.577305	NA	NA	NA	NA	NA	0.5761	1	0.00064	0.6546	1.171	NA	NA	NA	NA	NA	0.4103	1	0.00026	-1.068	1.297	NA	NA	NA	NA	NA
7	129043298	AHCYL2	0.2674	0.2674	1	0.00103	1.123	1.013	NA	NA	NA	NA	NA	NA	NA	NA	NA	NA	NA	NA	NA	NA	NA	NA	NA	NA	NA	NA
1	27874627	AHDC1	0.673115	0.4135	8	0.00411	0.4149	0.5073	0.5598	4	0.03438	0.09482	0.1626	0.8632	8	0.02241	0.07938	0.4605	0.1629	11	0.03503	-0.1611	0.1154	0.7062	7	0.0366	0.0971	0.2575
6	135611614	AHI1	0.999416	0.9706	11	0.04808	0.00562	0.1526	0.8919	10	0.04027	0.02047	0.1506	0.9345	8	0.04023	0.02857	0.3478	0.7631	17	0.06371	-0.02656	0.08813	0.8415	9	0.0455	0.04639	0.2319
11	62201363	AHNAK	0.550604	0.4033	35	0.09677	0.09245	0.1106	0.9731	17	0.02627	0.006233	0.1846	0.8866	41	0.05575	0.04243	0.2976	0.08115	67	0.06067	-0.1554	0.08911	0.4335	29	0.06133	-0.159	0.203
14	105404534	AHNAK2	0.0393484	0.02495	20	0.03883	0.3771	0.1681	0.09076	27	0.09854	0.1679	0.09924	0.1076	17	0.07126	0.4307	0.2676	0.7509	28	0.05606	0.02951	0.09296	0.3945	19	0.08605	-0.1471	0.1727
7	17373659	AHR	0.121724	0.03708	4	0.00452	1.008	0.4835	0.3174	5	0.00382	0.4788	0.4789	0.2821	8	0.01034	0.7232	0.6723	0.5874	10	0.01982	0.08401	0.1548	0.2449	7	0.01879	-0.4134	0.3554
5	376775	AHRR	0.828172	0.6323	3	0.00288	0.2896	0.6052	0.233	4	0.0199	0.2524	0.2116	0.6041	7	0.03218	0.2027	0.3907	0.9823	6	0.0113	0.004436	0.1996	0.6156	4	0.01879	-0.1792	0.3568
14	77929028	AHSA1	0.833286	NA	NA	NA	NA	NA	0.6174	2	0.03009	0.08674	0.1736	0.7449	3	0.01839	-0.1667	0.5122	0.3447	2	0.01921	-0.1483	0.1569	0.751	2	0.0178	-0.1161	0.3657
2	61413761	AHSA2	0.609185	0.2981	4	0.01233	-0.3066	0.2946	NA	NA	NA	NA	NA	0.4394	3	0.00402	0.828	1.071	0.8042	4	0.00122	-0.1518	0.6121	NA	NA	NA	NA	NA
3	186337713	AHSG	0.0612855	0.2443	3	0.00267	-0.7325	0.6291	0.8118	2	0.03629	0.03768	0.1583	NA	NA	NA	NA	NA	0.005035	4	0.01113	-0.5619	0.2003	0.5847	2	0.0178	-0.2006	0.367
16	31539927	AHSP	0.762256	NA	NA	NA	NA	NA	0.8558	1	0.01496	0.04434	0.2441	NA	NA	NA	NA	NA	0.462	1	0.00174	0.3847	0.5229	NA	NA	NA	NA	NA
6	31583312	AIF1	0.108243	0.3762	1	0.00986	0.299	0.3378	NA	NA	NA	NA	NA	NA	NA	NA	NA	NA	0.06007	2	0.00217	-0.9088	0.4833	NA	NA	NA	NA	NA
9	133981629	AIF1L	0.188105	0.9918	1	0.01253	0.002988	0.2924	0.07344	2	0.01369	-0.4566	0.255	0.07208	4	0.01954	0.8881	0.4934	0.6732	6	0.008	-0.1002	0.2377	0.3028	4	0.0178	-0.3784	0.367
10	71874784	AIFM2	0.0695603	0.4406	4	0.01192	-0.2304	0.2988	0.6252	3	0.02276	-0.09697	0.1985	0.6295	7	0.03908	-0.1708	0.354	0.07907	9	0.03642	-0.2013	0.1146	0.01327	6	0.04253	-0.5944	0.2396
22	21327589	AIFM3	0.280862	0.1672	8	0.02753	-0.2739	0.1983	0.4694	6	0.01194	0.1964	0.2715	0.1214	7	0.02241	-0.7103	0.4583	0.8328	15	0.02008	-0.03169	0.1501	0.3027	6	0.01286	0.443	0.4296
6	106960382	AIM1	0.750526	0.568	15	0.04952	0.08557	0.1498	0.747	11	0.03884	-0.04947	0.1533	0.2007	17	0.03736	-0.4595	0.359	0.4961	32	0.03086	-0.0832	0.1222	0.8175	11	0.0366	0.0594	0.2573
1	26648684	AIM1L	0.390073	0.1371	13	0.03883	-0.2528	0.1701	0.8033	6	0.01035	-0.07311	0.2935	0.1582	9	0.03218	-0.5524	0.3913	0.8376	14	0.03833	0.02267	0.1106	0.3432	5	0.02176	0.3145	0.3317
1	159035731	AIM2	0.734399	0.2125	4	0.00699	0.4869	0.3905	0.4963	3	0.01465	0.1677	0.2465	0.7344	2	0.01207	-0.2109	0.6217	0.6199	3	0.00678	-0.1268	0.2557	0.6596	1	0.01879	-0.1573	0.357
4	107249244	AIMP1	0.490469	0.6079	2	0.00082	0.5803	1.131	0.06722	3	0.01401	-0.4607	0.2517	0.6937	3	0.01724	0.2088	0.5301	0.8569	2	0.00191	-0.08959	0.4968	NA	NA	NA	NA	NA
7	6057647	AIMP2	0.394539	0.2049	1	0.00164	-1.015	0.8007	0.5383	2	0.00111	-0.5411	0.8792	0.4893	2	0.00172	1.139	1.647	0.1308	5	0.00365	-0.5418	0.3586	0.729	2	0.00297	0.3083	0.8897
11	67250631	AIP	0.694266	NA	NA	NA	NA	NA	0.39	8	0.00748	0.2946	0.3427	0.6292	2	0.01724	0.2548	0.5277	0.3429	5	0.0093	0.2109	0.2223	0.7303	4	0.0178	0.1267	0.3673
17	6328997	AIPL1	0.773724	0.7382	5	0.00801	0.1216	0.3638	0.8732	7	0.03263	-0.02656	0.1665	0.8578	9	0.03276	0.06828	0.3811	0.2689	11	0.02486	-0.1501	0.1358	0.2638	7	0.03858	0.2804	0.2508
21	45707457	AIRE	0.127331	0.01038	9	0.01562	0.6727	0.2624	0.2994	1	0.00175	0.733	0.7063	0.4356	10	0.01264	0.4742	0.608	0.8739	11	0.0213	0.0238	0.15	0.4377	6	0.01286	-0.3336	0.4296
1	4772535	AJAP1	0.16561	0.8757	1	0.0039	0.08138	0.5202	0.2855	2	0.00414	-0.4906	0.4594	0.1214	2	0.0046	-1.56	1.007	0.09539	4	0.00269	-0.6737	0.404	NA	NA	NA	NA	NA
14	23444084	AJUBA	0.139406	NA	NA	NA	NA	NA	0.04404	1	0.0043	-0.9094	0.4515	0.71	1	0.0023	-0.5597	1.505	0.2655	2	0.00165	-0.574	0.5155	0.2604	2	0.00593	-0.7085	0.6291
9	130630632	AK1	0.630668	0.2788	2	0.01685	0.2737	0.2527	0.331	1	0.00175	-0.6921	0.712	NA	NA	NA	NA	NA	0.5903	3	0.00252	0.2291	0.4256	0.8488	2	0.00297	0.1698	0.8905
1	33476430	AK2	0.439285	0.2443	4	0.01767	-0.2875	0.247	0.04316	4	0.00987	0.6077	0.3005	0.9669	3	0.01609	0.02255	0.5437	0.99	4	0.02216	-0.001845	0.1467	0.663	3	0.01583	0.1689	0.3874
9	4719182	AK3	0.820687	0.772	1	0.00329	0.1644	0.5674	NA	NA	NA	NA	NA	0.5594	2	0.0023	0.8314	1.424	0.3891	1	0.00209	0.3956	0.4593	0.6639	1	0.00396	0.335	0.7706
1	77949021	AK5	0.4343	0.4343	1	0.00123	0.7229	0.9245	NA	NA	NA	NA	NA	NA	NA	NA	NA	NA	NA	NA	NA	NA	NA	NA	NA	NA	NA	NA
14	96864571	AK7	0.232721	0.7415	9	0.01336	0.09331	0.2829	0.23	4	0.02181	0.2434	0.2028	0.8723	7	0.01839	0.08273	0.5147	0.04773	13	0.01321	0.3664	0.185	0.2293	9	0.02572	0.3678	0.3058
9	135702354	AK8	0.40581	0.3406	7	0.02918	0.1848	0.1939	0.2437	2	0.00143	0.9093	0.7799	0.4728	9	0.02069	-0.3451	0.4806	0.8143	14	0.02043	0.03576	0.1522	0.1723	7	0.01484	-0.5448	0.3989
17	55182878	AKAP1	0.771262	0.4472	8	0.02116	0.1714	0.2255	0.6391	5	0.02849	-0.08333	0.1777	0.277	6	0.02586	-0.4711	0.4332	0.8461	11	0.02243	0.02761	0.1423	0.5776	6	0.04055	0.1366	0.2452
17	19812541	AKAP10	0.145665	0.6028	2	0.00226	0.3557	0.6835	NA	NA	NA	NA	NA	NA	NA	NA	NA	NA	0.05479	1	0.00043	-2.004	1.044	NA	NA	NA	NA	NA
13	42874710	AKAP11	0.086724	0.00601	9	0.02342	-0.5888	0.2142	0.8738	9	0.06336	-0.01929	0.1215	0.1214	15	0.07011	0.4159	0.2684	0.4498	35	0.08301	0.05925	0.0784	0.9208	17	0.05638	0.02094	0.2105
6	151626933	AKAP12	0.106814	0.02633	21	0.02609	0.4526	0.2037	0.8256	12	0.06686	-0.0262	0.1189	0.4939	14	0.04655	-0.2222	0.3247	0.6819	30	0.0512	-0.03993	0.09743	0.05175	20	0.05836	-0.4014	0.2061
15	86064750	AKAP13	0.850631	0.1675	26	0.07171	0.1738	0.1259	0.7655	15	0.05285	-0.03954	0.1326	0.8627	28	0.05172	0.05387	0.3114	0.8714	43	0.03146	0.01967	0.1214	0.643	17	0.05737	-0.09638	0.2079
9	112629822	AKAP2	0.881974	0.5923	12	0.0302	-0.1018	0.1902	0.7012	4	0.02308	-0.07579	0.1975	0.5062	10	0.02356	-0.3021	0.4544	0.7788	19	0.04207	0.0299	0.1064	0.4686	8	0.02176	-0.2409	0.3323
12	4724976	AKAP3	0.770279	0.7324	6	0.01007	0.1116	0.3262	0.3713	5	0.02213	0.1797	0.2009	0.6691	8	0.03103	-0.1686	0.3943	0.2154	15	0.0259	-0.1673	0.1351	0.9818	6	0.02176	0.00758	0.3325
14	64935148	AKAP5	0.859908	0.3346	6	0.02692	0.1937	0.2007	0.6914	1	0.01433	0.09889	0.2491	0.6778	3	0.00402	0.4484	1.079	0.7366	4	0.00304	-0.1298	0.3859	0.5703	3	0.00593	0.3583	0.631
14	33004851	AKAP6	0.0109696	2.917e-05	17	0.03781	-0.7156	0.171	0.5357	8	0.04998	0.08413	0.1358	0.7824	19	0.07241	-0.07333	0.2654	0.9956	22	0.0425	0.0005741	0.1049	0.8575	11	0.07023	-0.034	0.1893
6	131466445	AKAP7	0.0767561	0.109	4	0.0152	-0.4266	0.2661	0.1501	3	0.01417	-0.3601	0.2502	0.2347	3	0.01322	-0.7207	0.6063	0.1638	10	0.01764	-0.2243	0.1611	0.3412	4	0.01978	0.3309	0.3475
19	15471758	AKAP8	0.588461	0.2	7	0.01459	-0.3475	0.2711	0.594	6	0.06781	0.06276	0.1177	0.5068	7	0.04195	-0.2263	0.3409	0.6394	13	0.03364	0.055	0.1174	0.3868	7	0.03956	0.2145	0.2477
19	15512068	AKAP8L	0.991114	NA	NA	NA	NA	NA	0.7326	2	0.0008	0.3575	1.046	0.9402	2	0.0023	-0.107	1.426	0.9565	2	0.00348	-0.01954	0.3579	NA	NA	NA	NA	NA
7	91603095	AKAP9	0.869059	0.9849	35	0.07931	-0.00229	0.1212	0.6226	15	0.06638	0.05856	0.119	0.1341	32	0.11207	-0.325	0.2168	0.9359	47	0.11343	-0.005423	0.06744	0.9105	30	0.091	-0.01894	0.1685
6	109827716	AKD1	0.470288	0.9157	16	0.03144	0.01979	0.1869	0.06415	7	0.03025	-0.3201	0.1729	0.3022	9	0.02586	0.4444	0.4307	0.6639	17	0.01078	0.08916	0.2052	0.6757	5	0.01088	0.1952	0.4663
11	8933064	AKIP1	0.473019	0.49	3	0.03534	-0.1222	0.177	NA	NA	NA	NA	NA	NA	NA	NA	NA	NA	0.349	2	0.00113	0.5843	0.6239	NA	NA	NA	NA	NA
9	117099420	AKNA	0.233885	0.1969	13	0.0187	0.3107	0.2408	0.8848	8	0.0148	-0.03548	0.2448	0.06946	15	0.04655	-0.5883	0.3239	0.8217	25	0.03746	-0.02549	0.1131	0.1654	20	0.06034	-0.2825	0.2035
1	109359702	AKNAD1	0.492312	0.347	12	0.03822	0.1602	0.1703	0.07492	6	0.02754	0.3219	0.1807	0.4968	8	0.02356	0.3087	0.4542	0.9963	11	0.02208	0.0006657	0.1446	0.6981	6	0.02176	-0.1286	0.3314
1	46032307	AKR1A1	0.221491	0.7053	5	0.01048	0.121	0.3198	0.4687	2	0.01847	-0.1599	0.2207	0.478	5	0.02126	0.3353	0.4724	0.2877	6	0.00574	-0.3024	0.2844	0.03243	5	0.02473	-0.6657	0.3108
7	134132108	AKR1B1	0.425592	0.1382	2	0.01746	-0.3672	0.2477	NA	NA	NA	NA	NA	0.6155	1	0.00172	0.8503	1.693	0.5916	5	0.00061	-0.4698	0.8757	NA	NA	NA	NA	NA
7	134215396	AKR1B10	0.153278	0.7239	4	0.00822	0.1269	0.3591	0.5276	2	0.00127	0.5228	0.8275	0.2247	3	0.0023	-1.73	1.424	0.1176	6	0.00365	-0.545	0.3483	0.07201	5	0.01187	-0.8038	0.4463
7	134254179	AKR1B15	0.155869	0.7385	1	0.01541	0.08822	0.2643	0.1895	2	0.01035	-0.3826	0.2916	NA	NA	NA	NA	NA	0.6137	2	0.00035	0.5683	1.126	0.03039	2	0.00297	-1.921	0.8862
10	5008181	AKR1C1	0.119491	0.3407	2	0.00267	0.5988	0.6285	0.8254	3	0.01258	-0.05859	0.2656	NA	NA	NA	NA	NA	0.02251	1	0.00174	1.149	0.5035	NA	NA	NA	NA	NA
10	5043821	AKR1C2	0.481382	0.3025	1	0.01253	0.3009	0.2918	0.5811	1	0.00096	0.5265	0.9542	NA	NA	NA	NA	NA	NA	NA	NA	NA	NA	NA	NA	NA	NA	NA
10	5136651	AKR1C3	0.366727	0.2604	3	0.00144	-0.9627	0.8552	0.1928	1	0.00048	1.758	1.35	0.5791	2	0.00287	0.7073	1.275	0.2577	5	0.01469	-0.2134	0.1885	0.5784	3	0.00396	-0.4287	0.7711
10	5246369	AKR1C4	0.506314	0.2073	3	0.00267	-0.7927	0.6285	NA	NA	NA	NA	NA	NA	NA	NA	NA	NA	0.9188	2	0.00052	-0.09471	0.9292	NA	NA	NA	NA	NA
10	5204928	AKR1CL1	0.0898161	0.08699	1	0.00205	1.226	0.7163	0.2055	1	0.0035	0.6336	0.5004	NA	NA	NA	NA	NA	NA	NA	NA	NA	NA	NA	NA	NA	NA	NA
7	137773401	AKR1D1	0.921693	NA	NA	NA	NA	NA	0.6526	4	0.00096	0.43	0.9552	NA	NA	NA	NA	NA	0.9674	5	0.00122	0.02459	0.601	NA	NA	NA	NA	NA
10	4872930	AKR1E2	0.0104301	0.2122	7	0.02055	-0.2855	0.2288	NA	NA	NA	NA	NA	NA	NA	NA	NA	NA	0.006476	2	0.0007	-2.163	0.7942	NA	NA	NA	NA	NA
1	19635011	AKR7A2	0.266639	0.3299	1	0.00637	-0.3973	0.4078	0.8294	1	0.00048	-0.2911	1.351	NA	NA	NA	NA	NA	0.08062	1	0.00061	-1.595	0.9127	NA	NA	NA	NA	NA
14	105236727	AKT1	0.601308	NA	NA	NA	NA	NA	NA	NA	NA	NA	NA	NA	NA	NA	NA	NA	0.8709	2	0.00087	-0.1156	0.7111	0.291	1	0.00593	-0.6648	0.6292
19	50374947	AKT1S1	0.497176	0.6734	3	0.01233	-0.1245	0.2954	0.162	1	0.00605	-0.5324	0.3807	0.4896	3	0.01034	0.4654	0.6734	0.694	4	0.0086	-0.09066	0.2304	0.2488	3	0.01187	0.5144	0.4458
19	40762915	AKT2	0.256372	0.2207	1	0.00082	-1.386	1.131	0.4999	2	0.00907	-0.2106	0.3122	0.2829	4	0.0092	0.7708	0.7175	0.06598	5	0.01095	-0.3728	0.2028	0.9635	4	0.0089	-0.02355	0.5149
16	53528057	AKTIP	0.257275	NA	NA	NA	NA	NA	0.6359	1	0.01019	-0.1396	0.2949	0.6022	1	0.00517	0.4961	0.9514	0.06814	1	0.00748	-0.4482	0.2457	0.2442	1	0.00989	0.5703	0.4894
1	168054273	AL033532.1	0.1193	NA	NA	NA	NA	NA	0.1193	2	0.03104	-0.2658	0.1706	NA	NA	NA	NA	NA	NA	NA	NA	NA	NA	NA	NA	NA	NA	NA
6	116442491	AL121963.1	0.1219	0.8156	5	0.01767	-0.05763	0.2471	0.07522	1	0.00111	1.577	0.886	0.2406	3	0.0069	0.9669	0.8237	0.3072	4	0.01486	-0.1843	0.1805	0.1056	2	0.0089	0.8336	0.5147
14	24682614	AL136419.6	0.185259	NA	NA	NA	NA	NA	NA	NA	NA	NA	NA	NA	NA	NA	NA	NA	0.09206	1	0.00104	-1.093	0.6485	0.4913	1	0.00297	0.6157	0.8944
6	16761617	AL137003.1	0.6128	NA	NA	NA	NA	NA	0.6128	1	0.01576	-0.1199	0.2369	NA	NA	NA	NA	NA	NA	NA	NA	NA	NA	NA	NA	NA	NA	NA
6	3983629	AL138831.1	0.7563	NA	NA	NA	NA	NA	0.7563	1	0.0008	0.3238	1.043	NA	NA	NA	NA	NA	NA	NA	NA	NA	NA	NA	NA	NA	NA	NA
9	133276277	AL354898.1	0.8716	NA	NA	NA	NA	NA	0.8716	2	0.00239	0.09775	0.6046	NA	NA	NA	NA	NA	NA	NA	NA	NA	NA	NA	NA	NA	NA	NA
13	76445301	AL359392.1	0.4077	NA	NA	NA	NA	NA	0.4077	2	0.01273	-0.2182	0.2635	NA	NA	NA	NA	NA	NA	NA	NA	NA	NA	NA	NA	NA	NA	NA
1	179833929	AL359853.2	0.17197	NA	NA	NA	NA	NA	0.07049	1	0.00509	-0.7504	0.4148	0.7128	1	0.00402	0.3948	1.072	0.4582	1	0.00443	0.2353	0.3172	0.1342	1	0.00396	-1.154	0.7696
10	1018580	AL359878.1	0.235	NA	NA	NA	NA	NA	0.235	2	0.00064	1.388	1.169	NA	NA	NA	NA	NA	NA	NA	NA	NA	NA	NA	NA	NA	NA	NA
10	79626828	AL391421.1	0.5907	NA	NA	NA	NA	NA	0.5907	1	0.00159	0.4035	0.7503	NA	NA	NA	NA	NA	NA	NA	NA	NA	NA	NA	NA	NA	NA	NA
1	178514622	AL513013.1	0.835	NA	NA	NA	NA	NA	0.835	1	0.00048	-0.2812	1.35	NA	NA	NA	NA	NA	NA	NA	NA	NA	NA	NA	NA	NA	NA	NA
6	13470338	AL583828.1	0.340624	0.2169	2	0.00123	1.141	0.9239	0.482	3	0.0312	0.1195	0.17	NA	NA	NA	NA	NA	NA	NA	NA	NA	NA	NA	NA	NA	NA	NA
10	293358	AL589988.1	0.17488	0.9114	1	0.00082	-0.1258	1.131	NA	NA	NA	NA	NA	NA	NA	NA	NA	NA	0.03526	1	0.00322	-0.7966	0.3783	0.3497	1	0.00495	-0.6452	0.6896
14	105954687	AL928654.7	0.704	NA	NA	NA	NA	NA	0.704	1	0.01671	0.08764	0.2306	NA	NA	NA	NA	NA	NA	NA	NA	NA	NA	NA	NA	NA	NA	NA
9	116151901	ALAD	0.00543974	0.965	2	0.00164	0.03509	0.8002	0.7102	2	0.00048	0.5019	1.351	NA	NA	NA	NA	NA	0.2276	2	0.00061	-1.026	0.8506	0.0001225	2	0.00297	-3.405	0.883
3	52233295	ALAS1	0.29685	0.04946	7	0.01685	0.4969	0.2529	0.4214	1	0.00971	-0.2425	0.3016	0.766	1	0.00977	0.2066	0.694	0.6118	5	0.01034	-0.1067	0.2103	0.2768	3	0.01187	-0.4874	0.4479
4	74282070	ALB	0.342773	0.4704	1	0.00062	0.9432	1.307	0.3346	6	0.00271	0.5566	0.5768	0.5125	4	0.00632	0.5842	0.8919	0.431	9	0.01408	-0.1482	0.1882	0.1068	5	0.00593	-1.016	0.6295
3	105238968	ALCAM	0.715096	0.4705	6	0.01459	-0.1958	0.2713	0.3363	3	0.01958	0.2056	0.2138	NA	NA	NA	NA	NA	0.986	2	0.00156	-0.009414	0.5369	NA	NA	NA	NA	NA
19	49962956	ALDH16A1	0.78419	0.6775	12	0.04479	-0.0653	0.157	0.9812	5	0.02149	0.004798	0.2037	0.5114	8	0.02816	-0.2745	0.4179	0.5244	15	0.02425	0.08742	0.1373	0.2333	7	0.02176	0.3951	0.3313
10	97366572	ALDH18A1	0.20588	0.2312	4	0.00267	-0.7566	0.6319	0.3807	2	0.00111	0.7758	0.8849	NA	NA	NA	NA	NA	0.1648	4	0.00174	-0.7127	0.5131	NA	NA	NA	NA	NA
9	75526897	ALDH1A1	0.529137	0.7644	3	0.00575	0.1288	0.4297	NA	NA	NA	NA	NA	0.5782	4	0.00517	0.5273	0.9483	0.9044	7	0.01234	-0.02408	0.2006	0.07296	4	0.00692	-1.05	0.585
15	58256127	ALDH1A2	0.647066	0.2527	1	0.01192	0.3422	0.2992	0.935	2	0.00096	-0.07784	0.955	0.9284	3	0.00172	0.1471	1.637	0.2268	2	0.0007	-0.9597	0.794	NA	NA	NA	NA	NA
15	101433161	ALDH1A3	0.437756	0.6866	2	0.00062	0.5266	1.305	0.3474	1	0.0008	0.9843	1.047	0.9318	3	0.00402	-0.09466	1.107	0.0365	4	0.01617	0.3489	0.1668	0.8177	2	0.00297	-0.2058	0.8925
9	38395830	ALDH1B1	0.987347	0.9641	13	0.01048	-0.01434	0.3186	0.6512	2	0.02101	-0.09347	0.2068	0.6184	5	0.02989	-0.2002	0.4018	0.7533	14	0.01956	0.04799	0.1527	0.8795	4	0.02077	0.0514	0.339
3	125824614	ALDH1L1	0.634129	0.8118	8	0.01274	-0.06895	0.2895	0.7627	8	0.02069	0.06284	0.2081	0.07702	10	0.02529	0.7693	0.4348	0.9349	23	0.03833	-0.009291	0.1137	0.4221	12	0.03363	0.2155	0.2683
12	105418221	ALDH1L2	0.00918351	0.1617	4	0.0074	0.5309	0.3793	0.1022	8	0.00939	0.4997	0.3057	0.02652	9	0.00977	1.538	0.6928	0.04027	16	0.00947	-0.4465	0.2177	0.457	8	0.01682	0.28	0.3762
12	112219728	ALDH2	0.777812	0.2941	4	0.01993	-0.2453	0.2337	NA	NA	NA	NA	NA	NA	NA	NA	NA	NA	0.888	3	0.0007	0.1115	0.792	0.7567	3	0.01088	-0.1482	0.4783
17	19641695	ALDH3A1	0.507172	0.2902	8	0.02096	0.2405	0.2273	0.2466	6	0.02579	0.2162	0.1866	0.9957	9	0.02586	0.002311	0.4318	0.1938	8	0.01252	-0.2498	0.1922	0.7047	6	0.03561	-0.09904	0.2612
17	19554890	ALDH3A2	0.608948	0.07739	3	0.00329	-0.9997	0.566	0.6074	3	0.0277	0.09261	0.1802	0.6684	4	0.01322	0.2582	0.6026	0.8624	6	0.01	0.03674	0.2119	0.6105	2	0.01385	-0.2109	0.4139
11	67430748	ALDH3B2	0.915028	0.6229	6	0.02383	0.1048	0.2131	0.941	10	0.02388	-0.01434	0.1938	0.8231	9	0.01322	-0.1329	0.5942	0.5412	12	0.0126	-0.116	0.1898	0.38	10	0.01187	0.3924	0.4468
1	19199448	ALDH4A1	0.900099	0.766	8	0.0074	0.113	0.3797	0.656	6	0.01385	-0.1127	0.2531	0.8253	7	0.01092	0.1451	0.657	0.4749	9	0.01782	0.1193	0.1669	0.4462	3	0.00593	-0.4815	0.6318
6	24503567	ALDH5A1	0.443948	0.3767	5	0.00596	0.3727	0.4216	0.4672	2	0.0121	0.1965	0.2702	0.7543	8	0.02644	-0.1335	0.4266	0.1244	9	0.02495	0.2113	0.1375	0.4161	5	0.02077	0.2764	0.3397
14	74535660	ALDH6A1	0.86393	0.2337	2	0.00596	-0.5024	0.4219	0.6724	4	0.01703	-0.09681	0.2289	0.9429	4	0.02701	-0.03029	0.4231	0.9355	5	0.01173	-0.01579	0.1952	0.4882	2	0.01484	-0.2777	0.4005
5	125887715	ALDH7A1	0.24369	0.854	4	0.02301	-0.0401	0.2179	0.07267	8	0.01289	0.4713	0.2625	0.1345	4	0.01092	-0.9804	0.6548	0.225	5	0.00791	-0.2877	0.2371	0.9519	2	0.01088	-0.02809	0.4659
6	135239666	ALDH8A1	0.283604	0.9734	4	0.00514	-0.01518	0.4548	0.7946	4	0.02022	0.05495	0.211	0.2028	5	0.0069	-1.054	0.8275	0.03225	6	0.00695	-0.551	0.2573	0.4847	6	0.01385	-0.2892	0.4137
1	165632309	ALDH9A1	0.272521	0.5638	14	0.05979	-0.07916	0.1371	0.197	9	0.02563	-0.2414	0.1871	0.2976	8	0.02299	-0.4726	0.4537	0.6771	10	0.00548	0.1189	0.2855	0.1007	6	0.0277	0.4847	0.295
16	30078860	ALDOA	0.0717255	0.1689	3	0.00267	-0.8646	0.6284	NA	NA	NA	NA	NA	0.1281	2	0.00402	1.641	1.078	0.2833	3	0.00104	-0.698	0.6505	0.1213	2	0.01385	0.6409	0.4133
9	104187133	ALDOB	0.173263	0.9822	4	0.01562	-0.00586	0.2624	0.01057	2	0.00971	-0.7692	0.3008	0.4899	6	0.01149	0.4411	0.6387	0.4181	9	0.01095	-0.1655	0.2044	0.4301	3	0.01484	0.3158	0.4
17	26900817	ALDOC	0.807889	0.5766	2	0.00103	0.5652	1.012	NA	NA	NA	NA	NA	0.2996	3	0.00287	-1.356	1.307	0.7552	4	0.00104	0.2024	0.6492	0.8017	1	0.00297	-0.2237	0.8905
16	5122041	ALG1	0.652239	NA	NA	NA	NA	NA	0.2122	1	0.00955	0.38	0.3046	0.7623	3	0.00517	-0.2881	0.9523	0.6315	4	0.00122	0.2927	0.6103	0.4984	2	0.00989	0.331	0.4888
12	34179294	ALG10	0.1469	NA	NA	NA	NA	NA	0.1469	1	0.00398	-0.6801	0.4688	NA	NA	NA	NA	NA	NA	NA	NA	NA	NA	NA	NA	NA	NA	NA
12	38712142	ALG10B	0.746367	0.9958	1	0.00062	0.006847	1.306	0.7184	4	0.03534	-0.05796	0.1607	0.138	5	0.03046	0.5908	0.3981	0.8737	6	0.01217	0.03058	0.1924	0.3915	4	0.03066	0.2406	0.2807
13	52593222	ALG11	0.455289	0.7988	4	0.00555	-0.1113	0.4367	NA	NA	NA	NA	NA	0.6556	2	0.0023	-0.6339	1.421	0.8909	3	0.01599	0.02305	0.168	0.04383	1	0.01583	0.7801	0.3865
22	50297888	ALG12	0.683565	0.3077	3	0.00288	-0.6183	0.6061	0.7947	2	0.00605	-0.09917	0.3811	0.3724	5	0.02241	0.4102	0.4598	0.3645	9	0.01869	0.1431	0.1578	0.7309	2	0.01484	-0.1379	0.4008
1	95530531	ALG14	0.845788	0.9342	2	0.00719	0.03167	0.3834	0.324	2	0.00764	0.335	0.3397	0.4139	2	0.02184	-0.3833	0.469	0.5996	2	0.01817	-0.08311	0.1583	0.7998	1	0.00297	0.2258	0.8899
9	101980241	ALG2	0.29348	0.4756	5	0.01192	0.2134	0.2992	0.3711	2	0.00382	-0.4285	0.4791	0.244	1	0.00172	1.915	1.644	0.07508	3	0.00156	-0.944	0.5303	0.8159	1	0.00297	0.2072	0.8896
3	183960671	ALG3	0.775833	0.2248	3	0.00144	-1.039	0.8558	0.3828	2	0.00207	0.5724	0.6558	0.6066	1	0.00345	0.5975	1.16	0.9562	4	0.00243	0.02335	0.4251	0.7951	3	0.00297	0.2312	0.89
13	37524085	ALG5	0.2624	0.2624	2	0.00616	-0.4653	0.4151	NA	NA	NA	NA	NA	NA	NA	NA	NA	NA	NA	NA	NA	NA	NA	NA	NA	NA	NA	NA
1	63872032	ALG6	0.398535	0.2793	4	0.00657	-0.4343	0.4014	0.4448	1	0.00048	1.032	1.351	0.8034	3	0.00345	-0.2968	1.192	0.1528	2	0.00052	-1.33	0.9299	NA	NA	NA	NA	NA
11	77815059	ALG8	0.859974	0.4658	7	0.01007	0.2372	0.3251	0.8839	3	0.0113	0.04074	0.279	0.5737	5	0.01322	-0.3375	0.5998	0.9272	7	0.00487	-0.02764	0.3025	0.3009	6	0.01286	0.4447	0.4297
11	111680441	ALG9	0.993199	0.9244	3	0.00082	-0.1073	1.13	0.7196	3	0.00891	-0.113	0.3149	0.7205	7	0.0069	-0.2953	0.8252	0.7971	11	0.02295	-0.03729	0.1451	0.8189	4	0.00692	-0.1338	0.5843
2	29416366	ALK	0.699167	0.9518	13	0.06205	-0.008121	0.1344	0.8071	1	0.00159	-0.1808	0.7402	0.7855	7	0.0046	-0.2745	1.008	0.06963	18	0.00495	-0.5436	0.2996	0.6261	2	0.00495	0.3358	0.6889
14	78140190	ALKBH1	0.18963	0.9696	5	0.01089	-0.01193	0.3126	0.02081	2	0.00207	-1.5	0.6489	0.7834	3	0.0023	-0.39	1.418	0.2318	6	0.00191	0.5746	0.4805	NA	NA	NA	NA	NA
12	109526189	ALKBH2	0.358796	0.106	4	0.00349	0.8873	0.5489	0.5121	1	0.0191	0.1415	0.2158	NA	NA	NA	NA	NA	0.4008	4	0.00139	0.4722	0.562	0.5622	3	0.00297	0.5158	0.8896
11	43904691	ALKBH3	0.0193924	0.7777	3	0.00534	0.1256	0.4449	0.02289	4	0.01003	-0.675	0.2966	0.173	5	0.02184	0.635	0.4658	0.08764	7	0.0173	-0.278	0.1627	0.08987	5	0.02275	-0.5502	0.3241
7	102098010	ALKBH4	0.248374	NA	NA	NA	NA	NA	0.3969	1	0.00127	-0.7134	0.842	0.3233	4	0.00517	-0.9381	0.9496	0.8459	5	0.00965	-0.04392	0.226	0.05497	4	0.00692	-1.12	0.5828
19	36501579	ALKBH6	0.275093	0.0859	1	0.00226	-1.172	0.6823	NA	NA	NA	NA	NA	0.5084	1	0.00287	0.8638	1.306	0.5321	2	0.00122	-0.3778	0.6046	NA	NA	NA	NA	NA
19	6374890	ALKBH7	0.3773	0.3773	1	0.00288	0.5357	0.6067	NA	NA	NA	NA	NA	NA	NA	NA	NA	NA	NA	NA	NA	NA	NA	NA	NA	NA	NA	NA
11	107375422	ALKBH8	0.682139	0.2257	4	0.00904	0.4163	0.3436	0.9193	5	0.02149	-0.02068	0.204	0.3759	10	0.02356	0.4025	0.4544	0.3088	9	0.02529	0.1375	0.1351	0.9999	7	0.01879	-6.578e-05	0.3567
2	3729254	ALLC	0.924887	0.7108	2	0.00123	-0.3443	0.9283	0.7281	5	0.02133	0.07122	0.2048	0.8749	4	0.01379	-0.09244	0.5873	0.7747	7	0.01252	0.05543	0.1936	0.3084	5	0.01879	0.3627	0.3559
2	73646368	ALMS1	0.785329	0.8419	35	0.0602	-0.02722	0.1365	0.8883	14	0.0554	-0.01819	0.1294	0.2863	30	0.07414	0.2782	0.2608	0.3985	57	0.0837	0.06537	0.07741	0.4906	24	0.08605	0.1188	0.1722
17	6901890	ALOX12	0.201568	0.2587	2	0.00616	-0.4682	0.4145	0.1388	4	0.02451	0.2826	0.1909	0.1451	6	0.02069	0.6983	0.479	0.2534	9	0.0239	-0.1603	0.1404	0.927	5	0.01978	0.03182	0.3472
17	7979002	ALOX12B	0.352415	0.7791	5	0.01705	0.07052	0.2514	0.6894	4	0.00398	0.1885	0.4717	0.2312	2	0.00575	1.077	0.8989	0.4526	4	0.00339	0.2718	0.3619	0.07036	2	0.00495	1.246	0.6877
17	4535035	ALOX15	0.282763	0.01663	3	0.0076	-0.8937	0.3731	0.5221	5	0.01735	0.145	0.2265	0.641	8	0.01264	0.2869	0.6152	0.4738	9	0.01086	-0.1544	0.2156	0.924	5	0.01978	0.03319	0.3479
17	7942516	ALOX15B	0.8489	0.9814	13	0.03431	0.004188	0.1793	0.3821	7	0.04712	-0.1221	0.1397	0.1792	10	0.04138	-0.4613	0.3432	0.9855	14	0.04624	0.001853	0.1017	0.9255	9	0.05341	0.02012	0.2149
10	45878050	ALOX5	0.516215	0.4419	4	0.0113	-0.2369	0.308	0.3891	2	0.007	-0.3049	0.354	0.2583	3	0.01034	-0.7601	0.6723	0.7527	6	0.0093	0.06995	0.222	0.3055	4	0.02473	-0.3242	0.3162
13	31318222	ALOX5AP	0.6003	NA	NA	NA	NA	NA	NA	NA	NA	NA	NA	NA	NA	NA	NA	NA	0.6003	3	0.00052	-0.4797	0.9154	NA	NA	NA	NA	NA
17	8000049	ALOXE3	0.39618	0.836	6	0.01089	0.06474	0.3127	0.9829	7	0.02945	-0.003756	0.1749	0.7558	9	0.02011	-0.1525	0.4901	0.5106	14	0.03364	-0.07759	0.1179	0.01639	7	0.04649	-0.551	0.2292
2	233321394	ALPI	0.45991	0.3467	4	0.00103	0.9525	1.012	NA	NA	NA	NA	NA	NA	NA	NA	NA	NA	0.4721	6	0.00148	-0.3943	0.5484	NA	NA	NA	NA	NA
4	113303632	ALPK1	0.438815	0.1181	16	0.03452	-0.2783	0.178	0.2163	7	0.04394	0.1783	0.1442	0.4104	12	0.03793	-0.2987	0.3627	0.8606	21	0.04346	-0.01834	0.1045	0.7397	8	0.03561	-0.08702	0.2618
18	56149099	ALPK2	0.482307	0.3149	19	0.06143	-0.1358	0.1352	0.6227	12	0.04425	-0.0708	0.1439	0.5269	22	0.05575	0.188	0.2971	0.1882	30	0.02834	-0.1681	0.1277	0.4375	17	0.0277	0.2286	0.2943
15	85382307	ALPK3	0.0563598	0.8822	19	0.04048	0.02443	0.1648	0.003325	4	0.01592	-0.6921	0.2356	0.4489	12	0.04253	-0.2578	0.3403	0.6715	17	0.01877	0.06656	0.157	0.1454	8	0.03363	0.3903	0.2679
1	21889703	ALPL	0.758029	0.1929	8	0.00884	0.4513	0.3465	0.7894	7	0.0035	0.1335	0.4999	0.7812	3	0.0046	-0.2808	1.011	0.6915	6	0.00304	0.1521	0.3834	NA	NA	NA	NA	NA
2	233243586	ALPP	0.891329	0.5167	1	0.00514	0.2951	0.4551	0.7078	3	0.01592	-0.08853	0.2362	0.4289	1	0.01149	-0.5061	0.6396	0.5475	3	0.00417	0.1966	0.3269	0.9569	1	0.00495	-0.03727	0.6898
2	233272029	ALPPL2	0.566886	NA	NA	NA	NA	NA	0.958	2	0.00064	-0.06162	1.169	0.6781	2	0.00632	0.3575	0.8613	0.2938	1	0.00087	0.7564	0.7205	0.1818	1	0.00396	-1.03	0.7708
2	202591523	ALS2	0.1974	0.3474	3	0.00719	0.3611	0.3843	0.4748	10	0.01433	0.1779	0.249	0.03389	6	0.01322	1.278	0.6021	0.2251	16	0.01538	0.2084	0.1717	0.9338	6	0.01385	0.03442	0.4145
3	46712490	ALS2CL	0.999805	0.9353	9	0.00966	0.027	0.3324	0.9052	7	0.02738	-0.02162	0.1815	0.8333	11	0.02069	-0.1018	0.4837	0.9005	18	0.03138	-0.0153	0.1224	0.9418	12	0.0366	-0.01882	0.2578
2	202352363	ALS2CR11	0.262373	0.1348	12	0.02527	-0.3092	0.2067	0.02846	7	0.00764	-0.7418	0.3385	0.9955	8	0.03046	-0.002238	0.3984	0.7843	17	0.03129	0.03387	0.1238	0.695	8	0.02473	-0.1224	0.312
2	202195200	ALS2CR12	0.670324	0.416	2	0.00082	0.9205	1.132	0.2429	3	0.00143	0.9104	0.7796	0.9159	3	0.00172	-0.1732	1.64	0.5964	6	0.00156	-0.2839	0.5361	NA	NA	NA	NA	NA
2	203806666	ALS2CR8	0.382588	NA	NA	NA	NA	NA	NA	NA	NA	NA	NA	0.2425	3	0.01149	-0.7493	0.6408	0.3707	7	0.01156	0.1772	0.1979	0.4593	5	0.01879	0.2641	0.3567
12	85674087	ALX1	0.352778	0.8239	3	0.00164	-0.1782	0.8005	0.4864	2	0.01878	-0.1515	0.2177	0.2085	2	0.02701	0.5327	0.4234	0.8352	3	0.02981	-0.02617	0.1258	0.0568	2	0.0277	0.5614	0.2944
1	110604076	ALX3	0.54	0.54	2	0.00103	-0.6205	1.013	NA	NA	NA	NA	NA	NA	NA	NA	NA	NA	NA	NA	NA	NA	NA	NA	NA	NA	NA	NA
11	44289063	ALX4	0.623708	0.2966	3	0.01644	-0.2665	0.2552	NA	NA	NA	NA	NA	NA	NA	NA	NA	NA	0.9108	1	0.00409	0.03809	0.3398	NA	NA	NA	NA	NA
5	33989503	AMACR	0.742031	0.9895	1	0.00062	-0.01714	1.306	0.6929	1	0.00302	-0.2126	0.5383	0.2537	2	0.0023	1.627	1.425	0.322	4	0.00452	0.3231	0.3263	0.589	2	0.00692	0.3147	0.5823
4	71462735	AMBN	0.765394	0.2346	7	0.02733	0.2382	0.2004	0.8133	5	0.01321	-0.06109	0.2587	0.8278	4	0.02069	0.1045	0.4804	0.2718	8	0.01165	0.2156	0.1962	0.8725	5	0.01484	-0.0642	0.4
9	116823220	AMBP	0.849517	0.8349	6	0.0074	0.07912	0.3797	0.6949	2	0.02451	0.07493	0.191	0.2299	2	0.0092	0.855	0.7119	0.5019	6	0.00513	-0.1973	0.2938	0.9192	2	0.00692	-0.05918	0.5833
11	46419080	AMBRA1	0.416532	0.1181	5	0.01336	-0.4436	0.2838	0.4743	2	0.00621	0.2697	0.377	0.8911	2	0.0046	0.1401	1.023	0.2665	8	0.00452	-0.3483	0.3135	0.441	4	0.00495	0.5306	0.6884
12	96337183	AMDHD1	0.761303	0.2472	5	0.00349	0.6368	0.5502	0.9566	5	0.0086	-0.01743	0.3198	0.4354	4	0.00632	0.678	0.8691	0.8113	11	0.02286	0.03674	0.1539	NA	NA	NA	NA	NA
16	2578297	AMDHD2	0.763112	0.855	2	0.00103	-0.1847	1.011	0.2077	3	0.01289	0.3305	0.2623	0.8313	3	0.0046	0.2163	1.016	0.8352	3	0.00165	0.1073	0.5157	0.3	3	0.00396	0.7975	0.7691
16	56396825	AMFR	0.624466	0.3563	2	0.00925	-0.3135	0.3397	0.6583	2	0.00064	0.5156	1.166	0.1849	2	0.00172	2.17	1.636	0.5743	5	0.00148	0.3069	0.5463	0.7191	1	0.00297	0.3201	0.8896
19	2249477	AMH	0.197454	0.06811	2	0.01253	-0.5319	0.2915	NA	NA	NA	NA	NA	NA	NA	NA	NA	NA	0.2443	4	0.02043	0.1734	0.1489	0.8161	2	0.00593	-0.1465	0.6296
12	53825178	AMHR2	0.0294368	0.7447	2	0.00534	-0.1456	0.447	0.2189	2	0.00096	-1.175	0.9556	NA	NA	NA	NA	NA	0.005544	3	0.00052	-2.548	0.9184	NA	NA	NA	NA	NA
11	118065080	AMICA1	0.827158	0.9741	2	0.00062	0.0424	1.306	0.5357	4	0.02181	-0.1257	0.203	0.4254	4	0.01954	-0.3938	0.4939	0.3162	7	0.01391	0.1804	0.18	0.762	2	0.00791	0.1653	0.5457
1	110050180	AMIGO1	0.0941717	NA	NA	NA	NA	NA	0.1655	1	0.01305	-0.3617	0.2608	0.7382	3	0.02126	-0.1584	0.4737	0.8185	6	0.02799	0.03033	0.1321	0.0114	4	0.01978	-0.8792	0.3468
12	47471555	AMIGO2	0.000115932	0.000539	2	0.00966	-1.149	0.3318	0.189	1	0.00159	0.9725	0.7403	0.0553	3	0.0023	2.716	1.416	0.02433	5	0.00174	-1.139	0.5058	0.1667	4	0.00495	-0.9536	0.6891
3	49755558	AMIGO3	0.539329	0.09279	2	0.00062	-2.237	1.331	0.7926	1	0.00239	-0.1592	0.6055	0.5141	4	0.00747	-0.5276	0.8084	0.8087	7	0.00348	0.0862	0.3561	NA	NA	NA	NA	NA
2	128631537	AMMECR1L	0.0126381	0.5469	2	0.00123	-0.5567	0.9241	NA	NA	NA	NA	NA	0.6659	1	0.00172	0.7093	1.643	0.7403	2	0.02321	-0.04765	0.1438	0.0002219	1	0.00692	-2.154	0.5811
14	103395253	AMN	0.488781	0.4436	3	0.00205	0.5485	0.7159	0.628	2	0.02754	0.08757	0.1807	0.169	2	0.01322	0.8288	0.6023	0.4581	2	0.01121	-0.1491	0.201	0.4086	2	0.00989	0.4035	0.4881
11	94532635	AMOTL1	0.735734	0.9423	5	0.01808	0.01769	0.2445	0.4738	2	0.01608	-0.1689	0.2358	0.09402	5	0.01782	-0.8688	0.5185	0.8685	11	0.02399	0.02287	0.1381	0.8749	5	0.02275	-0.05105	0.3242
3	134077470	AMOTL2	0.280041	0.132	7	0.00842	-0.5352	0.3553	0.6575	6	0.04664	-0.0621	0.1401	0.09284	11	0.04138	0.5785	0.344	0.4895	14	0.04468	0.07107	0.1028	0.6052	8	0.03066	-0.1453	0.2809
1	115215796	AMPD1	0.367472	0.4612	13	0.02979	-0.1407	0.1909	0.892	8	0.02658	0.02501	0.1841	0.1215	6	0.02184	-0.7226	0.4664	0.5649	9	0.02034	-0.08679	0.1508	0.1542	4	0.0178	0.5212	0.3656
1	110163879	AMPD2	0.914444	0.6146	1	0.00082	0.5704	1.133	0.7631	2	0.01194	-0.08215	0.2725	NA	NA	NA	NA	NA	0.7626	2	0.00026	-0.3899	1.291	NA	NA	NA	NA	NA
11	10500150	AMPD3	0.340295	0.5522	11	0.01644	0.1523	0.2561	0.9169	6	0.02897	-0.01841	0.1764	0.4079	9	0.02931	0.3343	0.4039	0.04147	14	0.02886	0.2587	0.1269	0.4265	7	0.02473	-0.2477	0.3114
7	38431369	AMPH	0.764679	0.1644	5	0.015	-0.3712	0.2669	0.8395	3	0.01019	0.05966	0.2946	0.3868	4	0.00747	0.6828	0.7887	0.7931	7	0.0093	-0.0584	0.2227	0.8812	5	0.00692	-0.0872	0.5834
3	49455040	AMT	0.402192	0.8877	4	0.00555	0.06167	0.4368	0.8799	10	0.01767	-0.03404	0.2252	0.3447	6	0.0069	0.7811	0.8264	0.2264	6	0.00365	0.421	0.348	0.0884	3	0.01286	-0.731	0.4286
4	71384537	AMTN	0.728339	0.8515	2	0.00719	0.07208	0.3851	0.31	1	0.00048	1.371	1.35	0.4932	2	0.00517	-0.6522	0.9517	0.865	5	0.00748	0.04194	0.2468	0.2723	4	0.02275	-0.3565	0.3245
1	104297224	AMY1C	0.876464	NA	NA	NA	NA	NA	0.4296	2	0.00096	-0.7508	0.9505	0.9714	1	0.00402	-0.0387	1.078	0.7118	1	0.00156	0.1988	0.538	NA	NA	NA	NA	NA
1	104117892	AMY2B	0.816132	NA	NA	NA	NA	NA	0.624	1	0.00462	-0.2135	0.4355	0.6195	2	0.00172	0.8632	1.738	0.4729	2	0.0013	-0.4185	0.5831	0.5963	2	0.00297	0.4713	0.8894
7	2740104	AMZ1	0.113803	0.02807	12	0.04931	0.3292	0.1499	0.3171	4	0.02213	0.2009	0.2008	0.5716	11	0.02874	-0.2303	0.4069	0.1191	12	0.00461	0.4844	0.3108	0.6992	8	0.02473	-0.1203	0.3113
17	66246416	AMZ2	0.969873	0.8084	6	0.00555	0.1061	0.4375	0.9883	3	0.00446	-0.006512	0.4424	NA	NA	NA	NA	NA	0.6431	3	0.00643	-0.1288	0.2779	NA	NA	NA	NA	NA
2	112588922	ANAPC1	0.2122	NA	NA	NA	NA	NA	0.2122	3	0.0226	-0.2481	0.1989	NA	NA	NA	NA	NA	NA	NA	NA	NA	NA	NA	NA	NA	NA	NA
4	145916716	ANAPC10	0.393417	NA	NA	NA	NA	NA	0.8841	1	0.00382	0.06984	0.4791	0.1763	3	0.0046	1.37	1.013	0.2788	3	0.0013	0.6292	0.5809	NA	NA	NA	NA	NA
17	79857229	ANAPC11	0.767203	0.4375	2	0.00226	-0.5308	0.6835	NA	NA	NA	NA	NA	NA	NA	NA	NA	NA	0.916	3	0.0007	-0.08435	0.8001	NA	NA	NA	NA	NA
10	73992774	ANAPC16	0.633299	NA	NA	NA	NA	NA	0.8122	2	0.00127	0.1969	0.8285	0.5418	1	0.00172	1.002	1.642	0.8772	2	0.00148	0.08524	0.5514	0.1212	1	0.00495	-1.069	0.6894
9	140069828	ANAPC2	0.504349	NA	NA	NA	NA	NA	0.5456	1	0.00541	-0.244	0.4037	0.9448	5	0.00632	0.05952	0.8596	0.2759	7	0.00643	-0.2878	0.2642	0.1825	5	0.01385	0.5523	0.414
4	25379167	ANAPC4	0.7798	0.7798	2	0.00596	-0.1183	0.4232	NA	NA	NA	NA	NA	NA	NA	NA	NA	NA	NA	NA	NA	NA	NA	NA	NA	NA	NA	NA
12	121757575	ANAPC5	0.246029	0.2178	3	0.01644	0.3149	0.2555	0.7341	2	0.00255	0.1988	0.5851	0.04116	3	0.02126	0.9678	0.4736	0.4944	5	0.01312	0.1268	0.1856	0.5603	3	0.00495	0.4016	0.6894
12	110841379	ANAPC7	0.105781	0.4075	2	0.00062	1.082	1.306	0.04233	3	0.00398	0.9522	0.4689	0.9876	2	0.00172	0.02549	1.64	0.2004	5	0.00574	0.3609	0.2819	0.1091	3	0.01286	-0.6898	0.4301
14	21161784	ANG	0.0620145	NA	NA	NA	NA	NA	0.6378	7	0.00844	-0.1524	0.3238	0.03552	2	0.0023	-3.045	1.447	0.02771	3	0.00304	0.8392	0.3812	0.947	1	0.00692	0.03884	0.5839
14	77269756	ANGEL1	0.712714	0.5299	6	0.02466	-0.1314	0.2092	0.4181	3	0.00255	-0.4743	0.5856	0.5275	4	0.00977	-0.4416	0.6987	0.8952	10	0.00782	0.03148	0.2391	0.2699	5	0.01187	-0.4924	0.4461
1	213181623	ANGEL2	0.169128	0.05822	2	0.00678	0.7502	0.396	0.541	2	0.00525	0.2506	0.4099	0.5331	2	0.00287	-0.7914	1.27	0.1276	6	0.00591	-0.4177	0.2741	0.4078	1	0.00692	0.4825	0.5826
8	108296964	ANGPT1	0.792821	NA	NA	NA	NA	NA	0.8436	1	0.00096	-0.1886	0.9559	0.562	1	0.0046	0.5854	1.009	0.5459	2	0.00139	-0.3395	0.562	0.3752	2	0.00396	0.6849	0.7719
8	6372298	ANGPT2	0.0366357	0.5699	3	0.01603	0.1474	0.2594	0.2314	2	0.0156	0.286	0.239	0.3054	4	0.01552	-0.5694	0.5554	0.001836	5	0.0113	0.6216	0.1995	0.8721	4	0.01286	-0.0691	0.4292
20	858841	ANGPT4	0.760135	0.8942	5	0.02301	-0.02884	0.2169	0.3926	3	0.01624	-0.2005	0.2345	0.5016	6	0.01782	0.3463	0.5153	0.5119	9	0.01512	-0.1134	0.1729	0.4037	8	0.02176	-0.2769	0.3314
1	178820413	ANGPTL1	0.136794	0.6767	7	0.02466	-0.0873	0.2094	0.6388	4	0.00621	-0.1767	0.3764	0.7047	2	0.00172	0.6149	1.622	0.008907	6	0.00452	-0.8222	0.3143	0.2173	2	0.00297	1.099	0.8905
9	129870871	ANGPTL2	0.0677255	0.3343	2	0.00103	0.977	1.012	0.423	2	0.00684	0.2871	0.3583	0.005199	2	0.00287	-3.567	1.275	0.3691	4	0.00443	0.284	0.3162	0.6413	3	0.00297	0.4143	0.8888
1	63063616	ANGPTL3	0.0184847	NA	NA	NA	NA	NA	NA	NA	NA	NA	NA	NA	NA	NA	NA	NA	0.01092	6	0.01417	0.4545	0.1786	0.2444	2	0.01583	0.4515	0.3876
19	8430886	ANGPTL4	0.915475	0.2787	7	0.00904	0.3717	0.3431	0.5313	3	0.01035	0.1831	0.2924	0.8982	3	0.01149	0.08218	0.642	0.9659	7	0.02616	-0.00587	0.1372	0.7753	6	0.01088	0.1331	0.4661
11	101762164	ANGPTL5	0.215993	0.3144	9	0.04109	-0.1646	0.1636	0.402	2	0.01656	-0.1948	0.2324	0.1355	3	0.02184	-0.7059	0.4727	0.1134	5	0.01721	0.2598	0.1641	0.7221	3	0.00791	-0.1946	0.547
19	10203375	ANGPTL6	0.109648	0.9825	1	0.00103	-0.02214	1.012	0.4623	2	0.00207	-0.4775	0.6496	0.00418	5	0.01207	-1.782	0.6214	0.3345	6	0.00426	-0.3118	0.3231	0.6247	3	0.00396	-0.3773	0.771
1	11249640	ANGPTL7	0.154273	0.5413	4	0.00082	-0.6918	1.132	0.01775	4	0.02658	-0.4362	0.1839	0.2803	8	0.01667	-0.5739	0.5315	0.2903	10	0.02382	0.1475	0.1394	0.9408	7	0.02671	0.02234	0.3008
12	133810935	ANHX	0.155456	NA	NA	NA	NA	NA	NA	NA	NA	NA	NA	0.4421	1	0.01207	-0.4806	0.6251	0.08422	2	0.01208	-0.333	0.1928	0.252	1	0.01187	-0.5116	0.4463
8	41519012	ANK1	0.379116	0.7918	15	0.02753	-0.05265	0.1994	0.02913	12	0.0242	0.4194	0.1922	0.7642	16	0.03851	0.1067	0.3556	0.3327	28	0.03146	-0.1177	0.1215	0.7985	15	0.04154	-0.06185	0.2423
4	114177035	ANK2	0.851567	0.5452	21	0.03411	0.1086	0.1794	0.8378	26	0.06065	-0.02535	0.1238	0.4127	24	0.06149	0.2321	0.2833	0.8445	51	0.0791	-0.01574	0.08022	0.3917	23	0.06924	0.1632	0.1905
10	61802477	ANK3	0.388733	0.746	16	0.04068	-0.05331	0.1646	0.5881	17	0.06877	-0.06329	0.1168	0.9755	26	0.09943	0.007003	0.2277	0.1147	47	0.12116	0.1031	0.06533	0.1012	19	0.10584	0.2576	0.157
2	190541788	ANKAR	0.867404	0.5877	12	0.01623	0.1394	0.2571	0.3261	5	0.01417	0.2457	0.2502	0.4855	9	0.02299	0.3219	0.4613	0.7788	18	0.03494	-0.03344	0.1191	0.9561	9	0.02967	-0.01569	0.2848
15	65209705	ANKDD1A	0.00886431	0.4083	8	0.02198	0.1832	0.2216	0.001823	4	0.00143	-2.433	0.7801	0.9039	7	0.00575	0.1083	0.8968	0.06332	10	0.00461	-0.5774	0.3109	0.1799	6	0.01187	0.5988	0.4462
5	74921686	ANKDD1B	0.8834	NA	NA	NA	NA	NA	0.8834	2	0.00143	0.1143	0.7796	NA	NA	NA	NA	NA	NA	NA	NA	NA	NA	NA	NA	NA	NA	NA
17	54428147	ANKFN1	0.249753	0.03988	7	0.015	0.5489	0.2671	0.2939	3	0.00557	-0.4183	0.3985	0.6052	8	0.00747	-0.4067	0.7867	0.4028	15	0.0153	-0.1457	0.1742	0.658	6	0.00791	0.2423	0.5472
17	4075852	ANKFY1	0.443823	0.1203	8	0.01664	-0.3967	0.2553	0.9654	2	0.01401	-0.01093	0.2516	0.3113	8	0.01667	-0.5381	0.5314	0.2314	12	0.01851	0.1893	0.1582	0.8208	6	0.01484	-0.09103	0.4016
5	14713681	ANKH	0.95481	NA	NA	NA	NA	NA	0.9269	2	0.01576	0.02177	0.2374	0.6754	3	0.01609	-0.2287	0.5461	0.5168	6	0.02434	-0.09129	0.1408	0.8251	3	0.0178	0.0808	0.3655
5	139876684	ANKHD1	0.0897506	0.3214	4	0.02835	0.195	0.1967	0.6913	1	0.01496	0.09703	0.2443	0.01181	3	0.00287	3.25	1.29	0.3203	8	0.00235	-0.4319	0.4345	0.3332	4	0.00495	0.6667	0.6887
5	139876684	ANKHD1-EIF4EBP3	0.0897506	0.3214	4	0.02835	0.195	0.1967	0.6913	1	0.01496	0.09703	0.2443	0.01181	3	0.00287	3.25	1.29	0.3203	8	0.00235	-0.4319	0.4345	0.3332	4	0.00495	0.6667	0.6887
7	92000827	ANKIB1	0.111261	0.4385	4	0.02301	-0.1686	0.2176	0.5712	2	0.00287	0.3123	0.5516	0.04799	7	0.01207	-1.252	0.6326	0.2846	14	0.00895	-0.2397	0.224	0.119	8	0.01088	-0.7284	0.4668
11	113264249	ANKK1	0.339014	0.3453	14	0.0337	0.1696	0.1797	0.07537	8	0.0234	0.3487	0.1961	0.6263	13	0.03621	-0.1785	0.3665	0.4927	24	0.02521	0.09253	0.1349	0.451	14	0.0544	0.1606	0.2129
19	17392894	ANKLE1	0.265021	0.8802	7	0.00308	0.08819	0.585	0.6103	8	0.0382	-0.07857	0.1542	0.03784	6	0.06034	0.598	0.2877	0.2136	12	0.01886	0.1931	0.1553	0.4896	5	0.03462	0.1829	0.2646
12	133304694	ANKLE2	0.8239	0.583	8	0.02178	0.1226	0.2233	0.3142	3	0.00334	-0.5166	0.5132	0.7807	8	0.00977	0.1926	0.6916	0.4564	13	0.00582	0.2055	0.2759	0.8034	5	0.01385	-0.103	0.4138
2	241439487	ANKMY1	0.546126	0.5594	18	0.05404	0.08438	0.1445	0.2035	10	0.04171	0.188	0.1478	0.3557	8	0.01379	0.5436	0.5884	0.3918	19	0.02086	-0.1266	0.1478	0.7537	8	0.0366	-0.08088	0.2577
7	16640454	ANKMY2	0.0342137	0.1675	3	0.00575	-0.5928	0.4293	0.6896	1	0.00987	0.1194	0.2989	0.008802	3	0.01724	1.388	0.5291	0.6829	2	0.00287	0.1604	0.3926	0.08343	5	0.02275	-0.5619	0.3243
5	72848659	ANKRA2	0.608753	NA	NA	NA	NA	NA	NA	NA	NA	NA	NA	0.9394	2	0.00172	0.1254	1.65	0.2756	2	0.00165	0.5651	0.5182	NA	NA	NA	NA	NA
10	92677496	ANKRD1	0.72025	0.288	3	0.0037	-0.5674	0.534	0.5893	7	0.00796	-0.1796	0.3326	0.7135	4	0.01322	0.22	0.5991	0.753	8	0.01052	-0.0649	0.2063	0.3222	4	0.01583	0.3837	0.3873
13	111532288	ANKRD10	0.957582	NA	NA	NA	NA	NA	0.7384	1	0.00143	0.2606	0.7804	0.4572	2	0.00862	-0.5533	0.744	0.9018	3	0.00356	-0.04348	0.3524	0.9013	2	0.00692	0.07223	0.5825
16	89347042	ANKRD11	0.768225	0.2376	16	0.02733	0.2355	0.1994	0.5809	8	0.0312	-0.0939	0.1701	0.6354	13	0.04425	0.1568	0.3307	0.728	25	0.0518	0.03396	0.09764	0.5959	13	0.03165	-0.1464	0.2759
18	9221883	ANKRD12	0.591448	0.6213	7	0.00904	-0.1695	0.3431	0.9121	2	0.00271	0.06272	0.5679	0.7705	11	0.01149	-0.1864	0.639	0.2965	19	0.0193	-0.1604	0.1536	0.1168	7	0.02572	0.4798	0.3057
12	110437560	ANKRD13A	0.336508	0.2446	2	0.00329	0.6589	0.5662	0.9044	2	0.007	0.04247	0.3537	0.08476	3	0.00517	-1.639	0.9506	0.2073	4	0.00365	0.4406	0.3494	0.9164	3	0.00396	0.08092	0.7706
17	27934852	ANKRD13B	0.613365	0.6447	2	0.0224	-0.1025	0.2222	NA	NA	NA	NA	NA	NA	NA	NA	NA	NA	0.4069	3	0.00113	0.5201	0.6271	NA	NA	NA	NA	NA
1	70819679	ANKRD13C	0.313181	NA	NA	NA	NA	NA	0.3771	1	0.00716	-0.3092	0.3501	0.6152	2	0.00632	0.4307	0.8567	0.3582	2	0.00617	-0.2461	0.2678	0.1119	2	0.00791	0.8663	0.5445
11	67059166	ANKRD13D	0.913054	NA	NA	NA	NA	NA	NA	NA	NA	NA	NA	0.7975	1	0.00172	0.4224	1.646	0.7688	1	0.00052	-0.27	0.9184	NA	NA	NA	NA	NA
10	5920121	ANKRD16	0.244975	NA	NA	NA	NA	NA	0.2294	3	0.00191	-0.8107	0.6744	NA	NA	NA	NA	NA	0.4623	3	0.00148	0.4014	0.5461	0.1809	2	0.00297	1.189	0.8883
4	73963889	ANKRD17	0.0375616	0.9535	1	0.00288	0.03536	0.6065	0.07081	2	0.00462	0.7873	0.4357	0.7895	3	0.00345	0.3109	1.164	0.313	6	0.00261	0.4147	0.411	0.00402	2	0.00396	-2.215	0.7681
9	38572051	ANKRD18A	0.814786	0.5923	1	0.01068	-0.1688	0.3152	0.7714	4	0.00111	0.2568	0.8838	NA	NA	NA	NA	NA	NA	NA	NA	NA	NA	NA	NA	NA	NA	NA
9	95575992	ANKRD19P	0.8956	0.8956	1	0.00555	0.05727	0.4365	NA	NA	NA	NA	NA	NA	NA	NA	NA	NA	NA	NA	NA	NA	NA	NA	NA	NA	NA	NA
10	99337626	ANKRD2	0.387759	0.2993	2	0.00329	0.5877	0.5661	0.5127	2	0.02181	0.1326	0.2026	0.9283	3	0.01149	0.0573	0.6371	0.2789	8	0.0113	-0.2152	0.1987	0.1243	4	0.01682	0.578	0.3757
9	67951978	ANKRD20A1	0.6447	NA	NA	NA	NA	NA	0.6447	1	0.00064	0.5386	1.168	NA	NA	NA	NA	NA	NA	NA	NA	NA	NA	NA	NA	NA	NA	NA
10	90583092	ANKRD22	0.466797	0.7751	4	0.02383	0.06091	0.2131	0.931	1	0.0035	-0.04329	0.4999	0.3858	1	0.00575	0.8097	0.9333	0.08296	3	0.00417	-0.571	0.3293	0.3382	1	0.00396	0.7373	0.7694
2	97508139	ANKRD23	0.0907252	0.2732	2	0.01459	-0.2974	0.2714	0.02058	1	0.00573	0.9086	0.3923	0.1263	2	0.01092	0.9962	0.6514	0.6035	5	0.01825	0.08555	0.1647	0.6657	1	0.01682	0.1625	0.376
19	4210356	ANKRD24	0.43665	0.4941	11	0.02342	0.1469	0.2148	0.9338	5	0.0355	0.01327	0.1598	0.09714	5	0.02816	0.6821	0.411	0.5054	11	0.0213	-0.09787	0.147	0.291	6	0.02176	0.3498	0.3311
10	27301848	ANKRD26	0.0353529	0.06987	10	0.01397	0.5005	0.276	0.6716	6	0.0433	0.06171	0.1455	0.02199	16	0.05345	0.6962	0.3037	0.2863	20	0.0578	0.09753	0.09146	0.2064	14	0.06231	-0.253	0.2001
19	33090878	ANKRD27	0.831756	0.7129	7	0.01007	0.1197	0.3253	0.5766	3	0.01194	0.1516	0.2715	0.2716	10	0.01322	-0.6527	0.5935	0.6721	16	0.01217	-0.08392	0.1982	0.7332	10	0.01583	0.1322	0.3876
3	15719049	ANKRD28	0.00296063	0.07814	5	0.00514	-0.7994	0.4537	0.2569	4	0.02149	-0.2313	0.2039	0.1144	3	0.00172	-2.59	1.64	0.01068	10	0.00365	0.8925	0.3495	0.06668	5	0.00692	-1.071	0.5834
18	21181236	ANKRD29	0.950314	NA	NA	NA	NA	NA	0.7411	1	0.00239	-0.1998	0.6049	0.5575	1	0.00402	0.6298	1.074	0.8872	4	0.00504	0.04222	0.2976	0.6978	1	0.00692	-0.2269	0.5842
10	37419218	ANKRD30A	0.280337	0.1156	1	0.00411	-0.7996	0.5082	0.3685	6	0.02149	-0.184	0.2046	0.8396	6	0.02989	0.08099	0.4	0.4795	11	0.02251	0.1014	0.1434	0.1395	3	0.02572	-0.452	0.3057
18	14752957	ANKRD30B	0.829009	NA	NA	NA	NA	NA	0.5252	3	0.02117	-0.131	0.2062	0.3489	3	0.0046	0.9387	1.002	0.931	2	0.00191	0.04158	0.4801	0.6825	2	0.00396	0.3153	0.7705
5	74376396	ANKRD31	0.115578	0.7932	13	0.02466	-0.05512	0.2103	0.03022	2	0.02165	0.4411	0.2035	0.2719	7	0.01264	-0.6697	0.6094	0.2018	12	0.03051	-0.1659	0.1299	0.3311	6	0.01484	-0.3883	0.3994
5	93979102	ANKRD32	0.351526	0.3277	5	0.00534	-0.4357	0.4451	0.1365	3	0.02038	-0.312	0.2095	NA	NA	NA	NA	NA	0.7925	4	0.00322	0.09779	0.3716	NA	NA	NA	NA	NA
12	52282078	ANKRD33	0.0275585	0.8209	7	0.01233	0.06652	0.2938	0.4108	3	0.02197	0.1661	0.2019	0.007997	6	0.02356	-1.192	0.4488	0.03379	9	0.01643	0.3524	0.166	0.4544	3	0.01583	0.2903	0.3879
1	145473854	ANKRD34A	0.1807	0.1807	1	0.00103	1.354	1.011	NA	NA	NA	NA	NA	NA	NA	NA	NA	NA	NA	NA	NA	NA	NA	NA	NA	NA	NA	NA
5	79854793	ANKRD34B	0.214039	0.9124	4	0.00185	-0.08306	0.7549	0.3091	4	0.02324	-0.1997	0.1963	0.6892	5	0.01149	0.2559	0.6396	0.0073	13	0.02208	-0.3859	0.1438	0.9707	8	0.02868	0.01067	0.29
15	79586361	ANKRD34C	0.501538	NA	NA	NA	NA	NA	0.5693	3	0.01815	-0.126	0.2215	0.2398	4	0.01667	-0.6254	0.5319	0.4676	4	0.00939	-0.1582	0.2178	0.4012	4	0.0178	0.3074	0.366
1	145555756	ANKRD35	0.24926	0.2122	16	0.0452	0.195	0.1563	0.865	11	0.02849	-0.03018	0.1775	0.4784	18	0.06379	0.2002	0.2824	0.04081	28	0.03364	-0.2426	0.1186	0.5225	15	0.03858	-0.1606	0.2511
2	97784180	ANKRD36	0.329216	0.08174	1	0.01808	-0.4254	0.2444	NA	NA	NA	NA	NA	0.7211	1	0.00287	0.4558	1.277	0.5358	1	0.00087	-0.4407	0.7118	NA	NA	NA	NA	NA
2	96521726	ANKRD36C	0.64	NA	NA	NA	NA	NA	0.64	1	0.0191	0.1015	0.217	NA	NA	NA	NA	NA	NA	NA	NA	NA	NA	NA	NA	NA	NA	NA
4	186318347	ANKRD37	0.439522	0.872	3	0.00308	-0.0943	0.5851	0.2556	2	0.00684	0.4067	0.3577	NA	NA	NA	NA	NA	0.3877	4	0.00365	-0.3038	0.3516	0.2186	2	0.00297	-1.094	0.8888
2	97520094	ANKRD39	0.861397	NA	NA	NA	NA	NA	0.9417	2	0.00525	0.02987	0.4081	NA	NA	NA	NA	NA	0.5544	1	0.00035	-0.6658	1.126	NA	NA	NA	NA	NA
17	48776874	ANKRD40	0.205014	NA	NA	NA	NA	NA	0.3763	2	0.00414	0.4062	0.4591	0.02046	5	0.00747	-1.831	0.7891	0.8874	4	0.01912	0.02306	0.1629	0.6158	5	0.0089	0.2587	0.5154
11	82921450	ANKRD42	0.0778017	0.01016	4	0.00431	1.273	0.4949	0.4234	7	0.01735	-0.1815	0.2267	0.4164	5	0.01839	0.4136	0.5088	0.3647	8	0.02616	-0.1233	0.136	0.3361	4	0.01484	-0.3845	0.3996
2	197860140	ANKRD44	0.288881	0.6263	9	0.02774	0.09647	0.1981	0.3733	1	0.00971	0.2679	0.3009	0.543	3	0.01494	0.3449	0.5669	0.1049	4	0.01269	0.3064	0.1889	0.1915	4	0.01879	0.4653	0.356
1	173596257	ANKRD45	0.319051	0.3396	3	0.00452	0.4612	0.4829	NA	NA	NA	NA	NA	0.2733	2	0.01149	-0.7041	0.6425	0.9297	4	0.01173	-0.01728	0.1958	0.1118	4	0.0277	0.4686	0.2944
8	101534986	ANKRD46	0.7549	NA	NA	NA	NA	NA	NA	NA	NA	NA	NA	NA	NA	NA	NA	NA	0.7549	1	0.00026	-0.4065	1.302	NA	NA	NA	NA	NA
20	10019029	ANKRD5	0.91153	0.7909	6	0.03534	0.04669	0.1761	0.8031	3	0.00493	0.1057	0.4238	0.5266	8	0.01494	0.3594	0.5676	0.4589	13	0.00826	-0.1732	0.2339	0.6277	4	0.01088	-0.2263	0.4665
4	125591832	ANKRD50	0.27187	0.5364	3	0.01027	0.1996	0.3227	0.1436	4	0.03375	0.2397	0.1639	NA	NA	NA	NA	NA	0.2958	6	0.0013	-0.6079	0.5815	NA	NA	NA	NA	NA
12	56636975	ANKRD52	0.657798	NA	NA	NA	NA	NA	0.9389	1	0.00159	0.05677	0.7401	0.8662	4	0.00345	-0.1965	1.166	0.2036	6	0.00261	-0.528	0.4153	0.3152	4	0.00495	0.6919	0.6886
2	71206370	ANKRD53	0.996421	0.9616	3	0.01356	-0.01354	0.2814	NA	NA	NA	NA	NA	NA	NA	NA	NA	NA	0.9532	8	0.0206	0.008775	0.1494	NA	NA	NA	NA	NA
22	38228693	ANKRD54	0.678586	0.5069	2	0.01294	0.1916	0.2887	0.6116	1	0.00939	-0.156	0.3072	0.5712	3	0.01149	-0.3612	0.6377	0.1457	6	0.00687	-0.3728	0.2562	0.9164	3	0.01385	0.04358	0.4152
5	55407449	ANKRD55	0.579737	0.6105	4	0.00884	-0.1769	0.3474	0.2577	4	0.01799	-0.2532	0.2237	0.2486	4	0.02414	0.5125	0.4441	0.4641	10	0.01382	0.1322	0.1805	0.7843	6	0.01978	-0.09527	0.348
6	90276780	ANKRD6	0.895787	0.8846	5	0.0076	-0.05434	0.3743	0.9095	7	0.01321	-0.02948	0.2594	0.2193	6	0.01494	0.698	0.568	0.5845	9	0.0106	0.1136	0.2078	0.8242	8	0.02176	-0.07353	0.3308
20	56793660	ANKRD60	0.654035	0.7518	2	0.00863	-0.1112	0.3515	0.3912	3	0.00589	-0.331	0.386	NA	NA	NA	NA	NA	NA	NA	NA	NA	NA	NA	NA	NA	NA	NA
7	6071028	ANKRD61	0.68	NA	NA	NA	NA	NA	0.68	2	0.01098	0.1173	0.2844	NA	NA	NA	NA	NA	NA	NA	NA	NA	NA	NA	NA	NA	NA	NA
1	1354515	ANKRD65	0.856588	0.7825	2	0.00247	0.1806	0.6542	NA	NA	NA	NA	NA	NA	NA	NA	NA	NA	0.356	1	0.00269	0.375	0.4063	0.9761	1	0.00791	-0.01637	0.5465
7	117865028	ANKRD7	0.673295	0.1982	5	0.0074	0.4886	0.3796	0.5991	5	0.04091	-0.07861	0.1495	0.5174	5	0.02586	-0.2798	0.4322	0.5933	5	0.0226	0.07581	0.142	0.6312	5	0.02374	0.1527	0.3179
6	34952910	ANKS1A	0.93011	0.9873	7	0.02486	-0.003338	0.2097	0.8116	4	0.01449	0.05933	0.249	0.4335	9	0.02529	0.3409	0.4351	0.3759	16	0.02625	-0.1192	0.1346	0.8695	6	0.02473	-0.05122	0.3117
12	99640157	ANKS1B	0.944989	0.799	3	0.0039	0.1325	0.5205	NA	NA	NA	NA	NA	0.4486	2	0.00402	-0.8119	1.071	0.6925	5	0.00217	0.1777	0.4495	0.9823	4	0.00495	-0.01535	0.6899
16	4748845	ANKS3	0.750612	0.2536	8	0.03411	-0.2047	0.1793	0.7225	5	0.01831	-0.07837	0.2207	0.4481	6	0.01552	0.4212	0.5551	0.4282	15	0.01651	0.1309	0.1652	0.9828	9	0.0277	-0.006347	0.2946
16	21261455	ANKS4B	0.546184	0.655	4	0.00308	-0.2619	0.586	0.9656	2	0.01687	0.00989	0.2295	0.3788	4	0.01839	-0.4526	0.5142	0.1497	5	0.01712	0.2355	0.1635	0.3335	2	0.01286	0.4155	0.4294
9	101498824	ANKS6	0.0308853	0.1341	2	0.00699	-0.586	0.391	0.05606	4	0.01799	-0.4251	0.2225	0.9971	8	0.02989	-0.001463	0.4017	0.05665	16	0.04111	-0.207	0.1086	0.1163	9	0.02374	-0.4988	0.3173
3	149484960	ANKUB1	0.039802	0.1539	3	0.0113	-0.4373	0.3066	0.06161	3	0.02483	0.3553	0.19	0.3527	3	0.00575	-0.8328	0.8959	0.08855	7	0.02416	-0.2345	0.1377	0.2482	3	0.01583	0.4481	0.3879
2	220096678	ANKZF1	0.374982	0.7257	11	0.02609	0.07175	0.2045	0.2515	10	0.05158	0.1534	0.1338	0.7686	11	0.05747	0.08617	0.2928	0.06282	20	0.04824	-0.1847	0.09928	0.5179	7	0.04154	0.1568	0.2425
7	36435956	ANLN	0.722638	0.9738	9	0.0152	0.008746	0.2658	0.9849	3	0.00637	-0.007022	0.3712	0.8615	5	0.01034	-0.1176	0.6737	0.08167	9	0.00548	-0.4983	0.2862	0.4409	4	0.01187	0.3446	0.447
11	69933891	ANO1	0.285712	0.6892	7	0.00493	0.1856	0.4642	0.02648	4	0.01958	0.4744	0.2137	0.4098	3	0.01092	0.5411	0.6563	0.487	9	0.0146	0.1225	0.1762	0.6839	4	0.02176	0.1352	0.332
3	43591327	ANO10	0.486886	0.4794	7	0.01294	-0.2032	0.2873	0.4012	1	0.01067	0.2422	0.2885	0.3519	3	0.01207	-0.5828	0.626	0.1446	7	0.01173	-0.2867	0.1965	0.8912	4	0.01385	-0.05669	0.4142
12	5672586	ANO2	0.794308	0.7437	7	0.00247	0.2138	0.654	0.308	15	0.04202	0.1504	0.1475	0.817	15	0.02529	-0.1008	0.4357	0.8471	25	0.03138	0.02348	0.1218	0.2779	11	0.02473	-0.3381	0.3114
11	26465351	ANO3	0.854685	0.5904	2	0.00103	-0.5447	1.012	0.7634	1	0.00048	-0.4066	1.351	0.3454	3	0.01207	0.5912	0.6264	0.5166	3	0.02164	0.09499	0.1464	0.7913	3	0.01682	0.09957	0.3761
12	101336201	ANO4	0.00788457	0.4092	4	0.0076	0.3088	0.3742	0.0003154	1	0.00191	-2.44	0.6769	0.1325	1	0.01264	0.9275	0.6162	0.5151	5	0.00808	-0.153	0.2351	0.7352	2	0.01978	0.1175	0.3472
11	22248962	ANO5	0.171184	0.1168	4	0.00514	0.7116	0.4537	0.1024	8	0.01353	-0.4178	0.2558	0.5913	10	0.02701	-0.2256	0.42	0.1975	14	0.01339	0.238	0.1847	0.64	8	0.0178	0.171	0.3654
12	45741847	ANO6	0.545669	0.4982	4	0.00555	-0.2965	0.4378	0.2937	7	0.01178	-0.2879	0.2742	0.6801	3	0.00517	-0.3914	0.9491	0.4532	15	0.0106	-0.1577	0.2103	0.2645	4	0.00989	0.5458	0.4889
2	242129473	ANO7	0.251211	0.2706	16	0.03205	-0.2033	0.1845	0.7883	9	0.03136	0.0456	0.1698	0.5025	14	0.0408	0.2327	0.347	0.03543	26	0.04346	0.2229	0.106	0.501	12	0.04352	-0.1598	0.2374
19	17438569	ANO8	0.418968	NA	NA	NA	NA	NA	NA	NA	NA	NA	NA	0.09937	2	0.00172	-2.711	1.644	0.5968	4	0.002	-0.2484	0.4696	0.8238	2	0.00297	-0.1979	0.8887
11	418427	ANO9	0.80094	0.3421	8	0.02157	0.2123	0.2234	0.4227	4	0.01226	0.2155	0.2688	0.9594	4	0.01092	0.0334	0.6557	0.6934	11	0.00669	-0.102	0.2587	0.4758	5	0.00989	0.3507	0.4916
12	48866481	ANP32D	0.123976	0.03924	3	0.01007	-0.6721	0.3259	0.6279	1	0.00302	-0.261	0.5386	0.1047	1	0.0046	-1.629	1.004	0.6897	2	0.00304	0.1523	0.3815	NA	NA	NA	NA	NA
1	150201406	ANP32E	0.490355	NA	NA	NA	NA	NA	0.1308	2	0.00064	-1.767	1.169	0.7763	2	0.0046	0.2853	1.004	0.3184	1	0.00156	0.5291	0.5303	0.7509	2	0.00692	0.1852	0.5833
15	90335788	ANPEP	0.818761	0.6487	8	0.01829	0.1107	0.2429	0.3154	4	0.00812	0.3304	0.329	0.7907	7	0.02069	0.1265	0.4766	0.7408	16	0.01373	0.06017	0.1818	0.4242	6	0.02077	0.2705	0.3383
2	69240651	ANTXR1	0.435318	0.4804	6	0.00986	0.2318	0.3285	0.9067	2	0.00525	0.04793	0.4089	0.9139	5	0.00862	0.08098	0.7489	0.0178	6	0.01034	0.4999	0.2109	0.9232	2	0.00989	-0.04725	0.49
4	80899172	ANTXR2	0.2332	NA	NA	NA	NA	NA	NA	NA	NA	NA	NA	NA	NA	NA	NA	NA	0.2332	3	0.00035	1.334	1.119	NA	NA	NA	NA	NA
10	47658597	ANTXRL	0.9019	NA	NA	NA	NA	NA	0.9019	2	0.0199	0.02616	0.2122	NA	NA	NA	NA	NA	NA	NA	NA	NA	NA	NA	NA	NA	NA	NA
9	75773632	ANXA1	0.937043	0.8751	3	0.00493	-0.07281	0.4634	0.4027	3	0.00271	-0.4789	0.5723	NA	NA	NA	NA	NA	0.6474	4	0.00165	0.2365	0.5171	0.9994	2	0.00396	-0.0006103	0.7717
4	169060675	ANXA10	0.569916	0.2465	5	0.01048	-0.3697	0.319	0.4257	2	0.00223	-0.4996	0.6271	0.509	2	0.0023	0.9389	1.422	0.4929	6	0.01208	-0.1332	0.1942	0.514	3	0.01286	0.2804	0.4296
10	81921715	ANXA11	0.850983	0.7494	7	0.01541	0.08423	0.2637	0.953	5	0.05762	-0.007486	0.127	0.6768	8	0.04713	-0.135	0.3239	0.2755	12	0.05519	-0.1019	0.09349	0.4665	7	0.07023	0.1378	0.1892
8	124693509	ANXA13	0.194194	0.5925	6	0.02075	0.1221	0.2282	0.9972	1	0.00159	0.002633	0.743	0.6305	2	0.00287	0.6255	1.3	0.007704	2	0.00304	-1.027	0.3853	0.3966	3	0.00396	-0.6524	0.7692
15	60641300	ANXA2	0.66136	NA	NA	NA	NA	NA	NA	NA	NA	NA	NA	NA	NA	NA	NA	NA	0.5483	2	0.00043	-0.6036	1.005	0.5474	2	0.00297	0.5358	0.8903
5	43039618	ANXA2R	0.36248	NA	NA	NA	NA	NA	NA	NA	NA	NA	NA	0.9809	2	0.00632	0.02071	0.8636	0.04275	2	0.00426	-0.6539	0.3227	0.893	1	0.00791	0.07356	0.5466
4	79507417	ANXA3	0.872707	0.3755	5	0.00904	-0.3036	0.3425	0.6103	5	0.0164	0.1186	0.2327	0.7939	3	0.01149	-0.169	0.6468	0.4098	8	0.0073	0.2045	0.2481	0.9638	4	0.01978	0.01578	0.3473
2	70033584	ANXA4	0.130099	NA	NA	NA	NA	NA	0.3719	4	0.01098	0.2536	0.2839	0.05292	6	0.01667	-1.04	0.5368	0.2075	4	0.01556	-0.2296	0.1822	0.4718	4	0.01484	-0.2881	0.4003
4	122590824	ANXA5	0.616054	0.8253	2	0.00062	0.2883	1.306	0.1133	6	0.00907	-0.493	0.3112	0.6648	5	0.01379	-0.2533	0.5846	0.8834	9	0.02199	0.02152	0.1467	0.3124	5	0.02473	0.315	0.3116
5	150497320	ANXA6	0.872065	0.9119	3	0.00493	0.05131	0.4636	0.6781	4	0.00255	-0.243	0.5855	0.7257	7	0.00747	0.2786	0.7939	0.279	14	0.00982	-0.2323	0.2146	0.5714	10	0.01088	0.2639	0.4662
10	75135899	ANXA7	0.0130254	0.01046	4	0.02178	-0.5733	0.2238	0.01707	3	0.00557	0.9475	0.3972	0.4655	6	0.01264	-0.4444	0.6088	0.367	10	0.00982	0.1926	0.2134	0.44	4	0.00791	-0.4216	0.5457
1	150955582	ANXA9	0.614266	0.8102	7	0.02527	0.05003	0.2083	0.5802	5	0.01751	-0.1253	0.2266	0.0731	3	0.02241	-0.8281	0.4618	0.7592	3	0.00165	0.1593	0.5197	0.6516	2	0.00297	0.4017	0.8892
7	36561695	AOAH	0.0496518	0.862	8	0.02486	-0.03627	0.2087	0.3809	5	0.01242	-0.2332	0.2661	0.001738	8	0.02529	-1.376	0.4386	0.2942	11	0.01547	-0.1809	0.1725	0.6234	7	0.03165	-0.1355	0.2759
17	40996645	AOC2	0.516714	0.7273	12	0.02137	-0.07832	0.2246	0.8134	2	0.0043	-0.1064	0.4508	0.4847	8	0.03621	-0.2568	0.3674	0.0648	21	0.02442	-0.2521	0.1365	0.5511	8	0.0178	-0.2181	0.3658
17	41003381	AOC3	0.814082	0.6269	7	0.01089	0.1526	0.314	0.1729	3	0.00239	0.8244	0.6048	0.7863	6	0.01034	-0.1836	0.677	0.7382	8	0.00565	-0.09537	0.2854	0.7858	3	0.00692	0.1587	0.5837
2	201462152	AOX1	0.0904831	0.002909	10	0.02507	-0.6187	0.2077	0.5411	4	0.01035	-0.178	0.2913	0.3544	5	0.01322	0.5553	0.5995	0.7396	14	0.01104	0.06731	0.2025	0.6883	3	0.0089	-0.2065	0.5146
21	33976489	AP000275.65	0.785357	0.4239	2	0.00329	0.4528	0.5661	0.9533	4	0.00493	0.02467	0.4211	0.8909	2	0.00402	-0.1473	1.074	0.2978	4	0.00504	0.3165	0.304	0.3905	2	0.00396	0.6627	0.7714
21	34619126	AP000295.9	0.130428	0.1626	5	0.02342	-0.3002	0.215	0.0507	2	0.00446	-0.8663	0.4433	0.7382	4	0.01437	-0.1906	0.5699	0.7248	8	0.01182	-0.0691	0.1962	0.1226	6	0.00989	-0.7565	0.4896
21	35281421	AP000304.12	0.541459	0.6164	2	0.00062	0.6544	1.306	0.7207	1	0.00605	-0.1362	0.381	0.3121	3	0.01437	0.5789	0.5725	0.1049	3	0.00973	0.3481	0.2146	0.8023	2	0.01682	0.09416	0.3761
22	24210819	AP000350.10	0.269226	0.3791	2	0.00514	-0.3987	0.4532	0.02092	3	0.00828	0.7519	0.3255	0.8895	2	0.0069	0.1154	0.8306	0.955	5	0.00522	0.01645	0.2915	0.3261	3	0.01286	0.4216	0.4291
22	24237283	AP000350.4	0.5705	0.5705	1	0.00226	0.3875	0.6829	NA	NA	NA	NA	NA	NA	NA	NA	NA	NA	NA	NA	NA	NA	NA	NA	NA	NA	NA	NA
11	120040581	AP000679.2	0.5549	NA	NA	NA	NA	NA	0.5549	3	0.00748	0.2025	0.343	NA	NA	NA	NA	NA	NA	NA	NA	NA	NA	NA	NA	NA	NA	NA
11	125365285	AP000708.1	0.1089	NA	NA	NA	NA	NA	0.1089	1	0.01178	-0.4416	0.2754	NA	NA	NA	NA	NA	NA	NA	NA	NA	NA	NA	NA	NA	NA	NA
11	117160337	AP000892.1	0.399735	0.7923	4	0.01294	0.07585	0.2881	0.623	5	0.00143	-0.3831	0.7791	0.4484	3	0.00402	-0.818	1.079	0.06935	5	0.00365	0.6326	0.3483	NA	NA	NA	NA	NA
21	45557079	AP001055.7	0.035345	0.7359	3	0.00103	-0.3413	1.012	NA	NA	NA	NA	NA	NA	NA	NA	NA	NA	0.007796	3	0.00043	-2.678	1.006	NA	NA	NA	NA	NA
11	111957665	AP002884.2	0.567221	0.511	1	0.00144	0.5624	0.8556	0.6608	5	0.03757	-0.06847	0.156	0.3984	4	0.04253	0.2862	0.3389	0.4016	3	0.00921	-0.185	0.2206	0.247	3	0.04154	0.2805	0.2421
4	113184229	AP1AR	0.547891	0.3587	2	0.00164	0.7357	0.8015	0.8087	1	0.01337	-0.06216	0.2568	NA	NA	NA	NA	NA	0.2875	3	0.00061	-0.9049	0.8507	NA	NA	NA	NA	NA
22	29726465	AP1B1	0.245069	0.7706	4	0.00431	-0.1445	0.4955	0.08929	2	0.00111	1.514	0.8907	0.728	5	0.00575	-0.3132	0.9002	0.08727	8	0.00669	0.443	0.2591	0.4137	8	0.01385	-0.3389	0.4145
16	71773190	AP1G1	0.519849	NA	NA	NA	NA	NA	0.1352	3	0.00223	-0.9353	0.626	0.8699	2	0.00575	0.1518	0.9269	0.6351	2	0.002	-0.2242	0.4725	NA	NA	NA	NA	NA
14	24029037	AP1G2	0.846697	0.2096	12	0.02959	-0.2409	0.192	0.6261	5	0.00732	0.169	0.3467	0.9818	8	0.01149	0.01479	0.6471	0.4782	17	0.00834	-0.1646	0.232	0.9808	6	0.00989	-0.01177	0.4895
19	16317196	AP1M1	0.678889	0.2655	3	0.00103	1.126	1.011	NA	NA	NA	NA	NA	0.9615	1	0.00172	0.07931	1.644	0.5345	2	0.00052	0.5709	0.919	NA	NA	NA	NA	NA
19	10692000	AP1M2	0.877773	0.5999	1	0.00781	0.1945	0.3707	0.5544	4	0.00796	-0.1969	0.3331	0.9544	5	0.02644	-0.02458	0.4296	0.7021	11	0.02008	-0.05932	0.1551	0.3341	5	0.01583	0.3744	0.3874
7	100802407	AP1S1	0.9683	NA	NA	NA	NA	NA	NA	NA	NA	NA	NA	NA	NA	NA	NA	NA	0.9683	1	0.00026	-0.05146	1.296	NA	NA	NA	NA	NA
2	224642493	AP1S3	0.810128	NA	NA	NA	NA	NA	0.9816	3	0.03486	-0.003719	0.1611	0.3501	2	0.01897	0.4675	0.5003	0.8402	4	0.03077	-0.02484	0.1232	0.3663	2	0.02374	0.2875	0.3181
19	50298935	AP2A1	0.5633	NA	NA	NA	NA	NA	NA	NA	NA	NA	NA	NA	NA	NA	NA	NA	0.5633	5	0.00122	0.3467	0.5999	NA	NA	NA	NA	NA
11	972124	AP2A2	0.392882	NA	NA	NA	NA	NA	0.615	3	0.00223	0.315	0.6263	0.7298	4	0.0092	0.2474	0.7162	0.8329	5	0.01139	-0.04201	0.1991	0.03957	4	0.01385	-0.8506	0.4127
17	33951431	AP2B1	0.5282	NA	NA	NA	NA	NA	NA	NA	NA	NA	NA	NA	NA	NA	NA	NA	0.5282	2	0.00035	0.7078	1.122	NA	NA	NA	NA	NA
3	183899832	AP2M1	0.360266	0.7342	1	0.0039	-0.1768	0.5208	0.3177	1	0.0008	-1.046	1.046	0.0618	1	0.00172	-3.076	1.646	0.8557	1	0.00104	0.1188	0.6533	NA	NA	NA	NA	NA
5	77298814	AP3B1	0.00548125	0.5952	5	0.0076	-0.1988	0.3741	0.6464	4	0.00907	0.1429	0.3115	0.08407	9	0.03333	0.6542	0.3785	0.1581	13	0.03294	-0.1677	0.1188	0.000755	6	0.0178	-1.229	0.3637
15	83328439	AP3B2	0.0326059	0.5072	4	0.00493	0.3074	0.4636	NA	NA	NA	NA	NA	0.0007596	3	0.00402	-3.724	1.104	0.622	8	0.00261	0.2027	0.4111	0.953	3	0.01583	0.02402	0.4077
19	2102224	AP3D1	0.341124	0.3409	6	0.01336	0.2712	0.2847	0.9394	1	0.00048	-0.1026	1.349	0.04666	2	0.0092	-1.49	0.7487	0.7383	8	0.00304	0.1276	0.382	NA	NA	NA	NA	NA
10	75888896	AP3M1	0.676381	0.4125	1	0.01808	-0.1996	0.2435	0.2628	2	0.00907	-0.3494	0.312	0.8314	2	0.0092	0.1518	0.7128	0.5501	3	0.00843	0.1389	0.2324	0.4715	3	0.00692	-0.4192	0.582
8	42012347	AP3M2	0.721454	0.656	2	0.00103	0.4509	1.012	0.2411	1	0.00159	-0.8675	0.74	0.7213	2	0.00287	0.4513	1.265	0.2818	3	0.00191	-0.5171	0.4804	0.9197	2	0.00297	-0.08983	0.8904
15	90378800	AP3S2	0.145094	0.07312	2	0.00431	-0.8864	0.4945	NA	NA	NA	NA	NA	NA	NA	NA	NA	NA	0.4494	2	0.00061	0.6967	0.921	NA	NA	NA	NA	NA
1	114437707	AP4B1	0.0525352	0.1152	6	0.01829	0.3834	0.2433	0.1493	3	0.01751	-0.3255	0.2257	0.3947	4	0.02241	-0.3954	0.4645	0.8082	7	0.01886	0.03794	0.1563	0.0209	6	0.01682	-0.8724	0.3771
15	51217361	AP4E1	0.602813	0.5211	8	0.0226	0.1401	0.2184	0.2213	3	0.0078	0.4134	0.3379	0.5088	4	0.00632	-0.5703	0.8631	0.441	8	0.00765	0.189	0.2453	0.6195	4	0.00692	-0.2903	0.5845
7	99701044	AP4M1	0.545219	0.313	4	0.00596	0.4277	0.4239	0.5984	2	0.00127	0.4353	0.8264	NA	NA	NA	NA	NA	0.7973	10	0.00382	0.08738	0.3402	0.2104	3	0.00396	0.9658	0.7707
14	31542174	AP4S1	0.100533	0.1074	4	0.01931	-0.3816	0.237	NA	NA	NA	NA	NA	0.3247	3	0.00287	1.254	1.272	0.04658	4	0.002	0.9394	0.472	0.7791	3	0.00593	0.1766	0.6292
11	65546655	AP5B1	0.406883	0.3768	3	0.00575	-0.3798	0.4296	0.3669	2	0.01321	0.234	0.2594	0.3404	5	0.01609	0.5176	0.5428	0.4034	7	0.01982	-0.1294	0.1549	0.2919	3	0.01583	-0.4094	0.3882
14	57740964	AP5M1	0.05998	0.01425	5	0.00699	-0.9548	0.3894	0.117	2	0.00637	-0.5842	0.3727	0.7113	2	0.00517	-0.351	0.9481	0.9979	7	0.00704	-0.0006857	0.2548	0.1203	2	0.00297	1.381	0.8883
20	3802803	AP5S1	0.184614	0.3872	3	0.00103	0.8762	1.013	0.7007	1	0.00175	-0.2707	0.7042	NA	NA	NA	NA	NA	0.4795	3	0.00174	0.3741	0.529	0.02687	2	0.00396	-1.713	0.7729
7	4820928	AP5Z1	0.788748	0.1609	11	0.03123	-0.2613	0.1864	0.6646	4	0.01369	0.1105	0.2547	0.9061	9	0.02126	-0.05575	0.4725	0.5609	15	0.02555	-0.08133	0.1399	0.7853	11	0.02572	0.08324	0.3054
12	99042208	APAF1	0.694226	0.9943	8	0.00925	0.002428	0.3391	0.503	8	0.04457	-0.0958	0.143	0.3756	9	0.03678	-0.3208	0.362	0.309	17	0.04946	-0.09918	0.0975	0.4417	9	0.05737	-0.1604	0.2084
9	72071197	APBA1	0.358818	0.3822	2	0.00205	0.6254	0.7156	0.07726	1	0.00111	1.562	0.8841	0.8586	2	0.0023	0.2546	1.428	0.4825	4	0.00461	-0.2309	0.3288	NA	NA	NA	NA	NA
15	29346121	APBA2	0.063796	0.1997	6	0.00678	-0.5074	0.3956	0.01569	6	0.02499	0.4592	0.19	0.2523	5	0.00862	0.8506	0.7428	0.7853	10	0.00608	0.07369	0.2704	NA	NA	NA	NA	NA
19	3751082	APBA3	0.914335	0.7641	7	0.0224	-0.06577	0.2191	0.6658	8	0.02069	0.08986	0.208	0.3274	4	0.01609	-0.5325	0.5436	0.7911	8	0.00452	-0.08294	0.3131	0.7486	6	0.03956	0.07949	0.248
11	6423826	APBB1	0.0233852	0.05453	4	0.00349	-1.057	0.5498	0.7462	5	0.02897	-0.05728	0.177	0.02415	4	0.00862	1.712	0.7587	0.03774	5	0.01791	0.3304	0.159	0.8683	6	0.00791	-0.09062	0.5462
10	26785287	APBB1IP	0.629656	NA	NA	NA	NA	NA	0.1537	3	0.01496	-0.3478	0.2438	0.4067	3	0.01379	-0.4903	0.5908	0.8296	4	0.01043	0.04474	0.2079	0.8876	2	0.01385	-0.05842	0.4131
4	40818179	APBB2	0.773001	0.311	3	0.01336	0.2867	0.2829	0.4626	5	0.00621	0.2761	0.3759	0.7322	6	0.01379	-0.1994	0.5827	0.5763	6	0.00791	-0.1334	0.2387	0.6435	8	0.00989	0.2265	0.4892
5	139938237	APBB3	0.820336	0.7943	2	0.00103	0.2639	1.012	0.7475	4	0.01894	0.06974	0.2166	0.7473	4	0.01552	0.1774	0.5505	0.4067	8	0.03303	0.09866	0.1189	0.2844	4	0.02077	0.3631	0.339
5	112173729	APC	0.030283	0.07662	12	0.02671	0.356	0.201	0.4518	38	0.05301	-0.0994	0.1321	0.46	19	0.06609	-0.2033	0.2751	0.005246	25	0.05589	-0.2587	0.09265	0.5734	14	0.05737	0.1171	0.2079
19	1453017	APC2	0.224186	0.699	4	0.00801	-0.1405	0.3634	0.07155	3	0.00907	0.5621	0.3119	0.3578	2	0.00517	-0.874	0.9501	0.2109	4	0.00495	0.3743	0.2992	0.4002	2	0.00297	0.7482	0.889
18	10471732	APCDD1	0.706754	NA	NA	NA	NA	NA	0.4402	2	0.00398	0.3624	0.4695	0.8325	5	0.00345	-0.2444	1.155	0.8795	10	0.01391	-0.02839	0.1872	0.2017	3	0.00593	0.8038	0.6291
20	57035940	APCDD1L	0.493113	0.4216	5	0.00493	-0.3716	0.4623	0.921	2	0.00605	0.0377	0.3804	0.964	2	0.0069	-0.03728	0.8258	0.03465	12	0.00834	0.4902	0.232	0.6956	5	0.00692	0.2284	0.5838
1	159557721	APCS	0.28868	NA	NA	NA	NA	NA	0.3301	1	0.00828	-0.3173	0.3258	0.08109	1	0.00805	1.331	0.7629	0.3928	2	0.00869	-0.1942	0.2273	0.7544	1	0.00692	0.183	0.5846
3	49714246	APEH	0.828127	0.878	4	0.0111	0.04787	0.3118	0.9079	3	0.00175	0.08147	0.7043	NA	NA	NA	NA	NA	0.2563	5	0.00209	0.5237	0.4613	0.5673	3	0.00791	-0.3125	0.5462
14	20923826	APEX1	0.0349349	0.3018	1	0.00144	0.8835	0.8554	0.003325	1	0.00127	-2.432	0.8279	0.8136	4	0.00517	0.2301	0.9758	0.1472	5	0.00409	-0.487	0.336	0.498	5	0.00495	-0.4665	0.6882
15	63569901	APH1B	0.997759	0.9348	2	0.00904	-0.02812	0.3436	0.8027	1	0.00223	0.1566	0.6268	NA	NA	NA	NA	NA	0.8868	3	0.00339	-0.05199	0.3652	0.8797	2	0.00495	0.1044	0.6898
11	43343536	API5	0.9606	NA	NA	NA	NA	NA	NA	NA	NA	NA	NA	NA	NA	NA	NA	NA	0.9606	2	0.00148	-0.027	0.5471	NA	NA	NA	NA	NA
11	34910364	APIP	0.407396	0.1555	2	0.01705	-0.3581	0.2521	NA	NA	NA	NA	NA	NA	NA	NA	NA	NA	0.8748	2	0.00026	0.2038	1.293	NA	NA	NA	NA	NA
1	10493990	APITD1	0.944432	0.3571	3	0.00103	0.9308	1.011	0.743	2	0.00446	-0.1452	0.4427	0.9479	2	0.00172	0.1072	1.641	0.95	3	0.00287	0.02481	0.3961	0.5487	2	0.00297	0.5335	0.8894
1	10493990	APITD1-CORT	0.274075	0.3571	3	0.00103	0.9308	1.011	0.5842	1	0.0008	0.5728	1.047	NA	NA	NA	NA	NA	0.1107	2	0.00035	-1.798	1.127	NA	NA	NA	NA	NA
2	68729992	APLF	0.111002	0.2857	4	0.01007	-0.3469	0.3249	0.1437	1	0.00111	1.293	0.8842	0.1337	3	0.01897	0.7509	0.5004	0.1074	6	0.01434	-0.2894	0.1797	0.6877	2	0.0178	0.1472	0.3662
11	57003749	APLNR	0.554362	NA	NA	NA	NA	NA	0.1772	3	0.00398	-0.6335	0.4693	NA	NA	NA	NA	NA	0.936	3	0.0007	-0.06394	0.7962	0.5156	2	0.01088	0.3054	0.4696
19	36360666	APLP1	0.0429331	0.1264	3	0.00986	0.5023	0.3286	0.4722	1	0.01146	0.1993	0.2772	0.9588	3	0.0069	-0.04259	0.8245	0.003741	4	0.00748	-0.7254	0.2501	0.3872	3	0.01088	0.404	0.467
11	129979475	APLP2	0.0878899	0.1754	7	0.02527	0.2822	0.2082	0.007285	1	0.00175	-1.892	0.705	0.9347	7	0.00747	0.06448	0.7866	0.3841	8	0.00522	0.2544	0.2922	0.5889	6	0.00989	0.2644	0.4892
20	24944483	APMAP	0.123247	0.8436	4	0.00164	0.1578	0.7998	0.5434	3	0.00207	0.3949	0.6498	0.001639	3	0.00287	-4.005	1.27	0.8592	6	0.00469	0.05481	0.3091	0.7565	4	0.01286	0.1333	0.4297
11	116706664	APOA1	0.108015	NA	NA	NA	NA	NA	0.4725	3	0.00159	-0.5326	0.7412	0.02352	2	0.00345	-2.624	1.157	0.2893	3	0.00235	0.462	0.4359	0.4419	3	0.00791	-0.4201	0.5461
1	156563334	APOA1BP	0.64026	NA	NA	NA	NA	NA	0.9401	2	0.00111	-0.06632	0.8826	0.1684	3	0.0046	1.391	1.009	0.7471	4	0.0033	0.1177	0.365	NA	NA	NA	NA	NA
1	161192772	APOA2	0.473787	0.5255	1	0.00082	0.7199	1.134	0.1418	1	0.00159	1.087	0.7401	NA	NA	NA	NA	NA	0.831	1	0.00078	-0.1612	0.7553	NA	NA	NA	NA	NA
11	116691634	APOA4	0.226706	0.1767	9	0.02219	0.2986	0.221	0.3873	1	0.00812	-0.2854	0.3301	0.402	5	0.01092	-0.5513	0.6576	0.1707	10	0.00417	0.4471	0.3263	0.3289	2	0.01088	0.4554	0.4662
11	116661392	APOA5	0.926726	0.7506	2	0.01746	-0.07996	0.2516	0.7447	1	0.0008	-0.3403	1.045	0.4649	2	0.00172	-1.189	1.627	0.5734	7	0.0033	0.2065	0.3667	0.7383	4	0.0089	-0.1722	0.5152
2	21224843	APOB	0.698063	0.6974	34	0.07212	0.04889	0.1257	0.2194	44	0.10395	0.1192	0.09708	0.7334	37	0.12356	0.07111	0.2088	0.4118	78	0.12125	-0.05379	0.06554	0.566	44	0.15134	-0.07744	0.1349
12	7805154	APOBEC1	0.18157	0.3605	3	0.01459	-0.2482	0.2714	0.4572	4	0.02722	0.1352	0.1818	0.04317	5	0.03161	-0.7955	0.3931	0.2822	5	0.02599	-0.1442	0.1341	0.498	5	0.03462	0.1796	0.2649
6	41021108	APOBEC2	0.829716	0.5957	4	0.01746	0.1317	0.2482	0.1819	2	0.01958	-0.2857	0.214	0.8284	4	0.02069	-0.1038	0.4789	0.8573	5	0.01538	0.03089	0.1718	0.706	2	0.01879	0.1341	0.3554
22	39355572	APOBEC3A	0.566959	NA	NA	NA	NA	NA	0.9242	2	0.00191	-0.06415	0.6743	0.7624	1	0.00345	0.3674	1.215	0.1274	1	0.00487	0.476	0.3122	NA	NA	NA	NA	NA
22	39380195	APOBEC3B	0.761634	NA	NA	NA	NA	NA	0.4109	3	0.00684	0.2965	0.3605	NA	NA	NA	NA	NA	0.9606	2	0.00078	-0.03709	0.7498	NA	NA	NA	NA	NA
22	39411711	APOBEC3C	0.8597	0.8597	2	0.00164	-0.1417	0.8015	NA	NA	NA	NA	NA	NA	NA	NA	NA	NA	NA	NA	NA	NA	NA	NA	NA	NA	NA	NA
22	39421153	APOBEC3D	0.667226	NA	NA	NA	NA	NA	NA	NA	NA	NA	NA	NA	NA	NA	NA	NA	0.4088	3	0.00078	0.6184	0.7486	0.7462	1	0.00297	0.2878	0.889
22	39441434	APOBEC3F	0.07489	0.4077	3	0.00267	0.5211	0.6294	0.1516	4	0.02149	0.2923	0.2038	0.921	1	0.0046	0.1015	1.023	0.4167	4	0.01521	0.1484	0.1827	0.00868	2	0.00692	-1.533	0.5831
22	39477566	APOBEC3G	0.814696	0.99	2	0.00103	0.0127	1.013	0.4614	1	0.00111	-0.6519	0.885	NA	NA	NA	NA	NA	NA	NA	NA	NA	NA	NA	NA	NA	NA	NA
22	39497300	APOBEC3H	0.43563	0.1859	3	0.00863	-0.466	0.3522	NA	NA	NA	NA	NA	NA	NA	NA	NA	NA	0.8099	3	0.00087	0.172	0.7149	NA	NA	NA	NA	NA
1	183616866	APOBEC4	0.0922744	NA	NA	NA	NA	NA	0.08603	2	0.00748	-0.5881	0.3425	0.4086	3	0.01149	-0.5387	0.6517	0.433	3	0.00721	-0.1948	0.2484	0.07251	2	0.01187	-0.803	0.4466
16	28507245	APOBR	0.836571	0.3117	6	0.01685	-0.2549	0.2519	0.9656	6	0.00143	0.03365	0.7809	0.9967	7	0.01207	0.002592	0.6305	0.6536	14	0.01252	0.08616	0.192	0.2891	7	0.01187	0.4737	0.4466
19	45417744	APOC1	0.7979	NA	NA	NA	NA	NA	0.7979	3	0.00096	0.2445	0.9545	NA	NA	NA	NA	NA	NA	NA	NA	NA	NA	NA	NA	NA	NA	NA
19	45452024	APOC2	0.0305342	NA	NA	NA	NA	NA	0.1812	1	0.00223	0.8362	0.6254	NA	NA	NA	NA	NA	0.0266	3	0.00026	-2.864	1.291	NA	NA	NA	NA	NA
11	116701353	APOC3	0.6914	NA	NA	NA	NA	NA	NA	NA	NA	NA	NA	NA	NA	NA	NA	NA	0.6914	2	0.00165	-0.2074	0.5226	NA	NA	NA	NA	NA
19	45445586	APOC4	0.366415	0.8371	2	0.00062	0.2686	1.307	0.05624	2	0.00971	0.5793	0.3034	0.9033	4	0.00345	0.1418	1.167	0.3004	6	0.00304	0.3956	0.3821	NA	NA	NA	NA	NA
3	195300740	APOD	0.611656	0.568	2	0.00082	0.6457	1.131	0.08206	1	0.00891	0.546	0.314	0.8868	3	0.02586	-0.0612	0.43	0.7066	4	0.04129	-0.0401	0.1065	0.5743	2	0.02671	0.1685	0.3
19	45411165	APOE	0.328543	0.7719	1	0.00267	0.1824	0.6291	0.1018	9	0.0043	0.7385	0.4514	0.6181	1	0.01207	0.3161	0.6339	0.6614	2	0.00365	-0.1525	0.3481	0.1051	1	0.00495	-1.118	0.6894
12	56755058	APOF	0.962296	0.4703	2	0.00082	-0.8178	1.133	0.8277	3	0.00127	-0.1801	0.8275	0.8615	5	0.00517	0.1664	0.9535	0.507	4	0.00087	-0.4707	0.7095	0.9551	2	0.00495	0.03903	0.6924
17	64208285	APOH	0.118202	0.1099	5	0.01849	0.386	0.2414	NA	NA	NA	NA	NA	NA	NA	NA	NA	NA	0.2299	6	0.00287	-0.4787	0.3987	NA	NA	NA	NA	NA
22	36657740	APOL1	0.994035	0.9233	6	0.01582	-0.02513	0.2609	0.6297	7	0.01162	0.1329	0.2757	0.7102	4	0.0092	-0.2645	0.7118	0.7932	11	0.01521	0.04556	0.1738	0.991	7	0.01583	-0.00438	0.3878
22	36623920	APOL2	0.403205	0.5185	3	0.00082	-0.7301	1.131	NA	NA	NA	NA	NA	0.0709	6	0.00862	1.337	0.7396	0.805	6	0.00322	-0.09138	0.37	0.5284	3	0.01682	-0.2374	0.3764
22	36537274	APOL3	0.863148	0.6036	6	0.00452	0.251	0.4834	0.6052	5	0.00589	-0.1999	0.3867	0.3551	6	0.02241	0.4248	0.4593	0.8514	7	0.01234	0.03593	0.1918	0.6095	6	0.03264	-0.1392	0.2724
22	36587279	APOL4	0.393152	NA	NA	NA	NA	NA	0.4053	1	0.00048	-1.124	1.35	0.629	1	0.00172	-0.793	1.641	0.1036	6	0.0033	-0.6102	0.3749	0.5609	3	0.00495	0.401	0.6894
22	36116702	APOL5	0.368451	0.1693	5	0.01685	0.3469	0.2524	0.4638	2	0.00302	-0.394	0.5378	0.6249	4	0.0023	-0.6971	1.425	0.1556	7	0.01556	-0.2423	0.1706	0.5738	1	0.00297	0.5002	0.889
22	36052486	APOL6	0.308183	0.4365	12	0.01315	0.2214	0.2845	0.553	1	0.00143	0.4628	0.7802	0.4644	7	0.00402	0.787	1.075	0.06311	8	0.00339	-0.678	0.3648	0.4145	2	0.00593	-0.5141	0.6297
12	12879031	APOLD1	0.865617	NA	NA	NA	NA	NA	NA	NA	NA	NA	NA	0.9858	2	0.00862	0.01318	0.7397	0.463	5	0.004	-0.2455	0.3345	0.6198	4	0.00791	0.2703	0.5446
6	31623834	APOM	0.978142	0.6774	1	0.00164	-0.3365	0.8088	0.9431	2	0.00271	-0.04069	0.5705	0.6721	2	0.00632	-0.3744	0.8844	0.5399	2	0.00956	-0.1406	0.2294	0.901	1	0.00396	-0.09617	0.7727
14	104029346	APOPT1	0.06266	NA	NA	NA	NA	NA	NA	NA	NA	NA	NA	NA	NA	NA	NA	NA	0.06266	2	0.00052	-1.811	0.9729	NA	NA	NA	NA	NA
21	27264077	APP	0.188804	NA	NA	NA	NA	NA	0.1494	8	0.00159	1.067	0.7399	0.715	2	0.00632	-0.3187	0.8728	0.1185	7	0.00287	0.6157	0.3944	NA	NA	NA	NA	NA
17	58525018	APPBP2	0.437889	0.7155	1	0.00123	0.3367	0.924	0.252	2	0.00287	0.6337	0.5532	NA	NA	NA	NA	NA	0.1127	3	0.00104	1.031	0.6497	0.9219	2	0.00297	0.08724	0.8901
3	57291038	APPL1	0.835823	0.4175	4	0.01767	-0.2007	0.2475	0.4172	1	0.00096	0.7725	0.9521	0.4852	7	0.00805	0.5619	0.8049	0.7211	8	0.00313	-0.1345	0.3766	0.9258	4	0.00692	0.05444	0.5846
12	105583601	APPL2	0.513727	0.4117	5	0.01603	-0.2117	0.2579	0.6698	5	0.0156	-0.1018	0.2387	0.6357	9	0.02299	-0.217	0.4579	0.1975	15	0.01851	0.2012	0.1561	0.2911	10	0.02275	0.3427	0.3244
16	88876158	APRT	0.0744854	NA	NA	NA	NA	NA	0.3637	3	0.00414	0.4179	0.4601	NA	NA	NA	NA	NA	0.03896	2	0.00113	-1.292	0.6258	NA	NA	NA	NA	NA
9	32973642	APTX	0.455915	0.9341	2	0.00205	0.05921	0.716	0.6968	2	0.00064	-0.4557	1.17	0.1513	4	0.02529	-0.6243	0.4349	0.1014	7	0.02164	-0.2391	0.146	0.7362	6	0.02671	-0.1012	0.3002
7	30921965	AQP1	0.308001	0.3384	8	0.01253	0.2797	0.2921	0.1323	6	0.01289	-0.3942	0.2618	0.1498	4	0.01494	0.8231	0.5713	0.4922	7	0.0239	-0.09904	0.1442	0.8872	5	0.01583	0.05489	0.3869
1	154293675	AQP10	0.9023	NA	NA	NA	NA	NA	0.9023	1	0.00493	-0.05176	0.4215	NA	NA	NA	NA	NA	NA	NA	NA	NA	NA	NA	NA	NA	NA	NA
11	77301341	AQP11	0.129821	0.22	2	0.0076	0.459	0.3742	0.0648	3	0.01035	-0.54	0.2924	0.4417	2	0.00862	-0.5734	0.7452	0.0862	2	0.01069	-0.3553	0.2071	0.9879	2	0.01286	0.006501	0.4289
2	241631588	AQP12A	0.0337245	NA	NA	NA	NA	NA	0.5009	1	0.00159	0.4983	0.7403	NA	NA	NA	NA	NA	0.01083	1	0.00052	2.338	0.9176	NA	NA	NA	NA	NA
2	241621728	AQP12B	0.9428	NA	NA	NA	NA	NA	0.9428	1	0.00573	-0.02804	0.391	NA	NA	NA	NA	NA	NA	NA	NA	NA	NA	NA	NA	NA	NA	NA
12	50344627	AQP2	0.702816	0.8389	2	0.00123	-0.1879	0.9243	0.6623	8	0.00159	0.3234	0.7404	NA	NA	NA	NA	NA	0.2683	1	0.00035	1.244	1.124	NA	NA	NA	NA	NA
9	33442948	AQP3	0.2934	0.2934	1	0.01788	-0.2588	0.2463	NA	NA	NA	NA	NA	NA	NA	NA	NA	NA	NA	NA	NA	NA	NA	NA	NA	NA	NA	NA
18	24440758	AQP4	0.438475	NA	NA	NA	NA	NA	0.7122	2	0.0035	-0.1855	0.5028	0.5039	2	0.0069	0.5765	0.8624	0.2943	6	0.004	-0.35	0.3337	0.1779	3	0.00692	0.7846	0.582
12	50358796	AQP5	0.919983	0.9806	4	0.01397	0.006711	0.2761	0.3659	1	0.00334	-0.4619	0.5108	0.4358	1	0.00172	1.278	1.639	0.7111	6	0.00356	-0.1303	0.3518	0.9313	1	0.00297	-0.07672	0.8891
12	50367137	AQP6	0.550867	0.5694	2	0.01192	-0.1701	0.2989	NA	NA	NA	NA	NA	0.08281	2	0.0023	2.465	1.42	0.7673	6	0.00183	0.1451	0.4903	0.8913	2	0.00593	0.08604	0.6293
9	33386152	AQP7	0.894512	0.7344	2	0.02363	-0.07256	0.2139	NA	NA	NA	NA	NA	NA	NA	NA	NA	NA	0.7862	2	0.00096	-0.1839	0.678	NA	NA	NA	NA	NA
16	25228368	AQP8	0.139431	0.5919	3	0.00288	-0.3256	0.6073	NA	NA	NA	NA	NA	0.05778	3	0.01092	-1.261	0.6644	0.1219	6	0.01425	0.2828	0.1828	0.5187	2	0.00593	0.4061	0.6291
15	58430844	AQP9	0.892533	0.8407	4	0.00164	0.161	0.801	0.7829	2	0.00382	0.1319	0.4784	0.7047	2	0.0023	0.5378	1.419	0.2771	4	0.00217	0.4899	0.4508	0.6452	2	0.00495	-0.3176	0.6895
15	35149009	AQR	0.998982	0.7296	7	0.0039	0.1797	0.5199	0.896	3	0.00605	-0.04987	0.3815	0.9985	4	0.0069	-0.001599	0.827	0.9519	7	0.00782	-0.01452	0.2406	0.7661	3	0.00791	0.1622	0.5452
11	72397100	ARAP1	0.662644	0.5299	12	0.01911	-0.1494	0.2378	0.2102	9	0.02229	-0.2507	0.2001	0.6426	9	0.02644	0.1979	0.4264	0.5	13	0.02842	0.08574	0.1271	0.6086	11	0.03264	0.1395	0.2724
4	36081878	ARAP2	0.462814	0.201	18	0.03452	-0.228	0.1783	0.4756	9	0.02611	-0.1322	0.1853	0.269	14	0.04023	-0.3841	0.3473	0.3712	26	0.04946	0.08714	0.09746	0.8004	15	0.07616	0.04608	0.1822
5	141033870	ARAP3	0.980563	0.6642	10	0.02589	0.08873	0.2044	0.3997	7	0.04091	0.1258	0.1493	0.9397	8	0.02529	0.03296	0.4357	0.897	21	0.03173	0.01572	0.1214	0.9793	8	0.04055	0.006392	0.2458
11	118451973	ARCN1	0.400283	0.1659	3	0.01685	0.3523	0.2542	0.9443	2	0.00207	-0.04537	0.649	0.1324	2	0.00345	1.743	1.158	0.7422	4	0.00278	0.1317	0.4003	NA	NA	NA	NA	NA
20	61909542	ARFGAP1	0.349631	0.897	5	0.02877	0.02512	0.1941	0.1237	3	0.01337	0.3954	0.2568	0.9834	3	0.00805	0.01583	0.7609	0.3545	8	0.00704	-0.234	0.2527	0.1004	3	0.00791	0.8956	0.5446
11	47188135	ARFGAP2	0.982323	0.6736	5	0.01623	-0.1087	0.2579	0.9326	2	0.02038	-0.01782	0.2107	0.7252	3	0.01149	-0.2254	0.6413	0.6909	6	0.0153	-0.06944	0.1747	0.7228	3	0.01385	0.1468	0.4137
22	43195109	ARFGAP3	0.998947	0.9778	6	0.01068	-0.008793	0.3161	0.9483	3	0.00191	0.04418	0.6815	NA	NA	NA	NA	NA	0.8883	9	0.02321	-0.01975	0.1407	NA	NA	NA	NA	NA
8	68113825	ARFGEF1	0.702953	0.565	3	0.00123	-0.5317	0.924	0.7793	7	0.0312	-0.04764	0.17	0.3569	4	0.02011	0.448	0.4861	0.5314	7	0.01469	0.1098	0.1755	0.3213	4	0.01385	0.4106	0.4138
20	47567921	ARFGEF2	0.0257422	0.207	3	0.00226	0.8608	0.682	0.5339	6	0.03422	0.1014	0.163	0.219	4	0.01264	-0.7536	0.6128	0.0148	13	0.02729	-0.3164	0.1298	0.1041	7	0.02374	-0.5163	0.3174
4	153802307	ARFIP1	0.753506	0.6723	1	0.00123	-0.3908	0.9238	0.1577	2	0.01369	-0.3591	0.2541	0.6652	2	0.01379	0.256	0.5913	0.8868	3	0.00687	0.03618	0.2542	0.5612	3	0.01286	0.2494	0.4291
20	62333231	ARFRP1	0.514306	0.6715	1	0.00062	0.5534	1.305	0.5342	2	0.00064	0.7208	1.16	0.2022	2	0.00345	-1.479	1.159	0.3751	1	0.00087	0.6332	0.7139	NA	NA	NA	NA	NA
6	131894479	ARG1	0.703107	0.7958	1	0.0187	0.06207	0.2399	NA	NA	NA	NA	NA	0.6949	2	0.0023	-0.5504	1.403	0.3169	2	0.002	0.4708	0.4704	0.3649	1	0.00692	0.5289	0.5835
14	68086741	ARG2	0.291009	NA	NA	NA	NA	NA	0.4766	2	0.01528	-0.172	0.2416	0.3916	3	0.01782	-0.4477	0.5224	0.1009	5	0.0186	0.2642	0.161	0.4278	3	0.0178	-0.2906	0.3663
3	121289594	ARGFX	0.13697	0.4051	2	0.00657	-0.3345	0.4018	NA	NA	NA	NA	NA	0.0757	3	0.00575	1.608	0.9045	0.3305	3	0.0007	-0.773	0.7943	0.2071	4	0.01385	-0.5218	0.4134
13	107211797	ARGLU1	0.01481	NA	NA	NA	NA	NA	NA	NA	NA	NA	NA	NA	NA	NA	NA	NA	0.01481	1	0.00026	-3.166	1.299	NA	NA	NA	NA	NA
11	46700940	ARHGAP1	0.527039	0.8552	2	0.00205	0.1309	0.7172	NA	NA	NA	NA	NA	0.09592	2	0.01207	-1.054	0.6325	0.9369	4	0.01408	-0.01441	0.1821	NA	NA	NA	NA	NA
4	148787930	ARHGAP10	0.692402	0.1449	8	0.01089	0.4566	0.3132	0.9625	6	0.00796	-0.01574	0.3348	0.8602	6	0.02241	-0.0814	0.4622	0.9579	16	0.0133	0.009694	0.1837	0.221	8	0.02077	-0.4159	0.3396
15	32916403	ARHGAP11A	0.249129	0.5607	6	0.00616	-0.241	0.4143	0.736	4	0.03996	-0.05117	0.1518	0.3019	8	0.03391	0.3906	0.3782	0.0355	10	0.01895	-0.3258	0.1549	0.4229	4	0.03561	-0.2094	0.2612
15	30927362	ARHGAP11B	0.0787763	NA	NA	NA	NA	NA	NA	NA	NA	NA	NA	0.2045	1	0.0023	1.809	1.425	0.07426	1	0.00035	-2.006	1.124	NA	NA	NA	NA	NA
10	32106772	ARHGAP12	0.566385	0.5295	3	0.00164	0.5034	0.8006	NA	NA	NA	NA	NA	0.1809	3	0.0023	-1.898	1.418	0.9351	3	0.00191	-0.03935	0.4836	NA	NA	NA	NA	NA
2	143959734	ARHGAP15	0.213072	0.296	1	0.00247	0.6879	0.6582	NA	NA	NA	NA	NA	0.05548	1	0.0023	-2.73	1.425	0.9328	5	0.00104	-0.05469	0.6487	NA	NA	NA	NA	NA
16	24931497	ARHGAP17	0.0469179	0.1324	5	0.02342	0.3233	0.2148	0.4723	2	0.00828	0.2342	0.3259	0.1161	4	0.01149	1.004	0.6386	0.01388	10	0.01173	0.4814	0.1956	0.9481	4	0.00692	-0.03798	0.5837
6	129932745	ARHGAP18	0.622916	0.7559	5	0.01459	0.08441	0.2715	0.5419	1	0.00302	0.3279	0.5377	0.2154	5	0.00862	-0.9125	0.7363	0.5062	5	0.0033	-0.2431	0.3657	NA	NA	NA	NA	NA
10	98924600	ARHGAP19	0.423037	0.674	3	0.01438	-0.1146	0.2724	0.1432	3	0.02627	0.2719	0.1857	0.9307	4	0.02126	0.04132	0.4751	0.4149	4	0.01686	-0.1364	0.1673	0.1635	4	0.03264	-0.3803	0.2727
11	110450261	ARHGAP20	0.515451	0.707	12	0.05917	-0.05171	0.1376	0.2982	2	0.00876	-0.331	0.3181	0.7382	5	0.01149	0.2135	0.6387	0.1042	11	0.01982	0.254	0.1563	0.6272	7	0.0178	-0.1783	0.367
10	24873564	ARHGAP21	0.628162	0.5131	4	0.00657	-0.263	0.4022	0.74	5	0.02149	-0.06775	0.2042	0.2297	5	0.01437	-0.6913	0.5753	0.284	10	0.01478	-0.1899	0.1773	0.7369	4	0.01879	0.1201	0.3573
10	49654622	ARHGAP22	0.703326	0.208	7	0.02486	-0.2636	0.2093	0.8112	3	0.00669	0.08655	0.3623	0.5703	4	0.01034	0.3821	0.6731	0.3438	9	0.01208	-0.1915	0.2023	0.8126	3	0.0089	0.1222	0.5151
17	36614485	ARHGAP23	0.751085	0.7139	6	0.00842	0.13	0.3546	0.5934	4	0.01656	0.1239	0.2321	0.9047	5	0.06207	-0.03386	0.2829	0.6103	5	0.05085	0.04939	0.09691	0.1481	3	0.02671	-0.4342	0.3
4	86852097	ARHGAP24	0.219927	0.3573	5	0.01397	-0.2547	0.2767	0.1002	4	0.01417	0.4113	0.2502	0.7094	4	0.01149	0.2386	0.6402	0.06673	9	0.01547	0.3145	0.1715	0.8577	4	0.02176	0.05976	0.3332
2	69002391	ARHGAP25	0.534535	0.1156	6	0.01664	0.3999	0.2541	0.6419	2	0.00414	0.2149	0.4621	0.3761	5	0.02414	-0.3944	0.4455	0.4563	9	0.00565	0.2092	0.2809	0.8836	2	0.00692	0.08546	0.5834
5	142264908	ARHGAP26	0.944544	0.8069	4	0.00616	-0.1012	0.414	0.8185	2	0.00987	-0.06854	0.2988	0.7592	1	0.00862	0.2253	0.7348	0.3152	3	0.00661	-0.2605	0.2594	0.8305	1	0.00297	-0.1902	0.8883
17	43481419	ARHGAP27	0.984585	0.7588	1	0.00164	-0.2459	0.8009	0.9695	4	0.02085	0.007937	0.2075	0.6122	3	0.00805	0.4001	0.789	0.71	5	0.00695	-0.09457	0.2543	0.7494	3	0.00593	-0.2011	0.6294
18	6837372	ARHGAP28	0.448085	0.1885	3	0.03164	-0.2451	0.1864	0.6845	2	0.00478	0.1737	0.4275	0.693	5	0.00977	-0.2747	0.6958	0.4145	9	0.02017	-0.1252	0.1535	0.1898	4	0.0178	-0.484	0.369
1	94639577	ARHGAP29	0.0469457	0.07349	4	0.01582	-0.466	0.2603	0.6342	3	0.00844	-0.1537	0.3231	0.05012	7	0.01264	-1.189	0.6067	0.05904	9	0.00452	-0.5935	0.3143	0.6934	5	0.01484	0.1583	0.4013
1	161017761	ARHGAP30	0.579742	0.9642	8	0.01829	0.01087	0.242	0.2572	5	0.01719	-0.2577	0.2275	0.3331	9	0.02529	-0.4258	0.4398	0.4668	15	0.01825	0.1153	0.1585	0.3692	5	0.01583	0.348	0.3874
3	119101206	ARHGAP31	0.413694	0.8563	10	0.04294	-0.02927	0.1616	0.5868	3	0.0242	0.1049	0.1929	0.4895	6	0.02529	0.3018	0.4366	0.3983	18	0.02269	-0.1208	0.143	0.05889	8	0.03462	-0.5	0.2644
11	128838828	ARHGAP32	0.59281	0.4501	8	0.0076	0.2821	0.3735	0.9881	12	0.03677	0.002348	0.1568	0.05974	12	0.02874	-0.7704	0.4089	0.6858	21	0.03277	0.04886	0.1207	0.8357	8	0.0277	0.0611	0.2945
19	36270052	ARHGAP33	0.456605	0.8879	3	0.0039	0.0734	0.5205	0.462	2	0.00812	-0.2418	0.3287	0.704	4	0.00402	-0.4102	1.08	0.7758	8	0.01095	0.0592	0.2079	0.03294	3	0.00495	-1.468	0.6875
19	47423120	ARHGAP35	0.812776	NA	NA	NA	NA	NA	0.5465	2	0.00239	-0.3679	0.6099	0.8774	2	0.00287	-0.1965	1.274	0.4727	4	0.00156	0.3817	0.5316	NA	NA	NA	NA	NA
8	145763152	ARHGAP39	0.657417	0.2079	4	0.0039	0.6556	0.5205	0.7654	3	0.01878	0.06512	0.2182	0.2033	5	0.02126	0.6003	0.4717	0.8959	7	0.01695	0.0216	0.1651	0.7316	4	0.02176	0.1137	0.3314
20	37258196	ARHGAP40	0.505964	0.5458	8	0.00534	0.2685	0.4444	0.9909	4	0.01433	-0.002841	0.2486	0.7347	10	0.02356	0.1528	0.4508	0.3571	11	0.01608	-0.1554	0.1688	0.06814	8	0.02275	0.5924	0.3244
11	100792335	ARHGAP42	0.867744	0.6011	1	0.00329	-0.2968	0.5677	0.9832	1	0.00096	-0.02019	0.9615	0.5919	1	0.01034	0.3609	0.6731	0.5298	2	0.00339	0.2268	0.361	0.3747	1	0.00297	0.7894	0.889
17	12819243	ARHGAP44	0.201613	0.7043	2	0.00699	0.1483	0.3907	NA	NA	NA	NA	NA	NA	NA	NA	NA	NA	0.07186	3	0.00052	1.652	0.9175	NA	NA	NA	NA	NA
14	32561778	ARHGAP5	0.95844	0.9661	3	0.00514	-0.01929	0.4536	0.6123	2	0.01433	-0.1262	0.2489	0.4464	3	0.01264	-0.4637	0.6089	0.7548	5	0.00122	-0.1874	0.5999	0.7745	1	0.01187	0.1282	0.4473
22	45127628	ARHGAP8	0.0941251	0.3223	24	0.04828	0.151	0.1526	0.5314	17	0.07498	-0.0703	0.1123	0.1986	23	0.08103	-0.3231	0.2512	0.05332	31	0.0877	-0.1469	0.07603	0.1676	22	0.08803	0.2356	0.1706
12	57866344	ARHGAP9	0.866785	0.2307	14	0.02774	-0.2369	0.1976	0.6846	6	0.01465	0.1002	0.2466	0.6874	8	0.01897	-0.2001	0.4972	0.7857	11	0.01547	0.04646	0.1708	0.8088	7	0.02473	-0.07552	0.3119
12	15102799	ARHGDIB	0.0243668	NA	NA	NA	NA	NA	0.02331	1	0.00971	0.6865	0.3026	0.8666	1	0.0069	-0.1396	0.831	0.02571	1	0.01173	-0.4395	0.197	0.2891	2	0.01187	0.4734	0.4463
16	331851	ARHGDIG	0.439566	0.5784	1	0.01171	0.168	0.3022	0.3607	2	0.00398	0.4305	0.471	0.1961	3	0.00402	-1.389	1.074	0.5061	3	0.00113	-0.4369	0.657	0.3237	3	0.00495	-0.6793	0.688
19	42402593	ARHGEF1	0.321786	0.8236	1	0.00205	0.1597	0.7165	0.0743	2	0.007	0.6344	0.3554	0.8321	4	0.00575	0.1897	0.8945	0.3368	7	0.00687	0.2458	0.2559	0.188	1	0.00692	0.7676	0.5827
8	1791537	ARHGEF10	0.258821	0.5735	17	0.03678	0.09708	0.1725	0.2161	5	0.0078	-0.4162	0.3365	0.5599	15	0.03448	0.2172	0.3725	0.3784	27	0.03477	0.1018	0.1156	0.07707	13	0.03264	-0.4814	0.272
1	17913964	ARHGEF10L	0.11847	0.3132	8	0.01027	-0.326	0.3232	0.3486	2	0.00653	-0.3444	0.3674	0.8147	7	0.01379	0.1378	0.588	0.01077	13	0.01356	-0.464	0.1819	0.475	11	0.02572	-0.2188	0.3062
1	156907081	ARHGEF11	0.323551	0.1864	12	0.01705	0.3322	0.2514	0.2785	5	0.00876	-0.3433	0.3167	0.3547	7	0.01839	-0.4773	0.5156	0.2614	18	0.01738	0.1828	0.1627	0.678	7	0.01583	0.1611	0.3878
11	120310922	ARHGEF12	0.185783	0.2928	4	0.01192	0.3156	0.3	0.9957	6	0.01624	0.001267	0.2336	0.5382	9	0.01897	0.3067	0.4981	0.2259	16	0.0226	0.1732	0.143	0.02948	9	0.02671	-0.6514	0.2988
17	8216468	ARHGEF15	0.972127	0.8188	3	0.00575	0.09849	0.4298	0.5128	3	0.00653	-0.2398	0.3665	0.9878	4	0.02931	0.006261	0.408	0.8562	9	0.01321	-0.03378	0.1864	0.529	5	0.00989	-0.3075	0.4883
1	3379844	ARHGEF16	0.0809484	0.6807	6	0.0187	-0.09862	0.2396	0.7352	2	0.01067	0.09708	0.287	0.3567	4	0.0069	0.7726	0.8381	0.01456	8	0.00921	-0.5373	0.2199	0.09034	4	0.01187	-0.7565	0.4463
11	73020633	ARHGEF17	0.686202	0.3557	12	0.01151	-0.2809	0.304	0.7726	8	0.02149	0.05895	0.2039	0.5109	16	0.05057	0.2056	0.3128	0.2144	25	0.03564	0.1419	0.1143	0.817	14	0.04847	0.05219	0.2255
19	7506574	ARHGEF18	0.974145	0.7492	9	0.01685	0.0808	0.2527	0.8621	7	0.03279	-0.0289	0.1664	0.8389	9	0.03276	0.07771	0.3822	0.5599	15	0.03425	-0.06825	0.1171	0.6405	7	0.03165	0.1291	0.2763
1	16529016	ARHGEF19	0.550981	0.4092	5	0.00884	0.2862	0.3468	0.581	3	0.00812	-0.1815	0.3288	0.4692	4	0.01322	-0.4323	0.5971	0.3439	6	0.02199	-0.1371	0.1448	0.3197	6	0.00495	-0.6872	0.6902
1	155920126	ARHGEF2	0.05701	NA	NA	NA	NA	NA	NA	NA	NA	NA	NA	NA	NA	NA	NA	NA	0.05701	7	0.00087	-1.352	0.7103	NA	NA	NA	NA	NA
12	58006838	ARHGEF25	0.22835	0.3017	3	0.01068	-0.3276	0.3172	0.4704	4	0.00302	-0.3873	0.5365	0.03728	3	0.00345	2.432	1.167	0.65	7	0.00973	-0.09966	0.2196	0.4557	4	0.00396	-0.5742	0.7695
3	153839806	ARHGEF26	0.531207	0.156	7	0.01274	-0.411	0.2897	0.5456	2	0.00302	-0.325	0.5378	0.4436	3	0.00517	0.7312	0.9542	0.7799	9	0.004	0.09336	0.3341	NA	NA	NA	NA	NA
5	73048875	ARHGEF28	0.48871	0.8727	7	0.00616	-0.06661	0.4156	0.8413	7	0.02133	0.04105	0.2051	0.06817	19	0.06207	-0.5183	0.284	0.8548	27	0.05146	0.01759	0.09613	0.2059	16	0.06924	-0.241	0.1904
3	56763357	ARHGEF3	0.393946	0.1601	4	0.02301	-0.3045	0.2167	0.1955	2	0.00271	0.7356	0.5682	0.4979	4	0.0092	-0.4837	0.7134	0.3426	6	0.00582	0.2621	0.2761	0.9604	3	0.01088	-0.02315	0.4663
2	39148533	ARHGEF33	0.707004	0.5376	4	0.00329	-0.3493	0.5667	0.3876	1	0.01035	0.2522	0.2919	0.4994	2	0.02816	-0.2793	0.4135	0.9402	2	0.01113	0.01504	0.2005	0.2801	3	0.02572	0.3298	0.3052
5	148977507	ARHGEF37	0.0122004	0.001194	7	0.01479	-0.8728	0.2692	0.5214	4	0.02611	0.1188	0.1853	0.2151	7	0.02414	-0.5552	0.4477	0.3037	12	0.03242	0.1236	0.1201	0.2998	7	0.03363	-0.2784	0.2684
4	106474097	ARHGEF38	0.196556	0.07638	2	0.00493	0.8213	0.4634	0.1674	6	0.03279	0.2302	0.1667	0.5852	3	0.00345	-0.6517	1.194	0.4289	6	0.0033	-0.2909	0.3677	0.3631	3	0.00495	-0.6292	0.6915
9	35662251	ARHGEF39	0.705271	0.495	5	0.00123	0.6305	0.9239	0.5753	1	0.00255	0.3282	0.5858	0.4517	4	0.00517	-0.7148	0.9496	0.5318	7	0.00608	-0.1705	0.2727	0.397	5	0.01385	0.3509	0.414
2	131688720	ARHGEF4	0.57267	0.388	3	0.00185	-0.6514	0.7545	0.464	7	0.01767	-0.1648	0.2251	0.2052	7	0.01724	-0.6689	0.5278	0.762	10	0.01208	0.05908	0.195	0.4876	7	0.01682	-0.2614	0.3765
14	21542476	ARHGEF40	0.632114	0.5451	11	0.03678	0.1043	0.1724	0.06805	5	0.03805	0.2815	0.1542	0.9177	10	0.02759	-0.04328	0.4186	0.5548	15	0.02347	0.08302	0.1406	0.9862	8	0.01583	-0.00671	0.3879
13	111870148	ARHGEF7	0.336543	0.09862	2	0.00884	0.573	0.3469	0.4376	4	0.02483	-0.1475	0.19	0.2889	5	0.01667	-0.5638	0.5315	0.8447	7	0.02538	0.02663	0.136	0.3383	5	0.02671	0.2873	0.3
1	27089742	ARID1A	0.952192	0.713	11	0.0339	0.06641	0.1805	0.8034	4	0.01242	-0.06639	0.2667	0.3492	8	0.01207	-0.5825	0.6221	0.7642	13	0.0219	-0.04552	0.1517	0.9356	6	0.01484	-0.03232	0.3997
6	157150496	ARID1B	0.315981	0.9084	12	0.02445	0.02417	0.21	NA	NA	NA	NA	NA	0.5983	9	0.01207	-0.3289	0.6242	0.307	15	0.00495	-0.3068	0.3003	0.05672	8	0.01385	0.7876	0.4129
12	46123647	ARID2	0.318666	0.08376	7	0.0111	0.5359	0.3099	0.2539	5	0.01401	0.2873	0.2518	0.4225	7	0.0092	0.5774	0.7196	0.7559	16	0.01721	0.05183	0.1667	0.4646	8	0.01385	0.3028	0.4138
19	929257	ARID3A	0.634608	NA	NA	NA	NA	NA	0.4352	1	0.00064	0.9134	1.17	0.6401	2	0.0046	-0.4717	1.009	NA	NA	NA	NA	NA	NA	NA	NA	NA	NA
15	74865203	ARID3B	0.875028	0.7116	1	0.01788	0.09052	0.2448	0.7641	3	0.00414	0.1381	0.4602	NA	NA	NA	NA	NA	NA	NA	NA	NA	NA	NA	NA	NA	NA	NA
9	34622032	ARID3C	0.88749	0.7629	2	0.00986	0.09936	0.3294	NA	NA	NA	NA	NA	NA	NA	NA	NA	NA	0.9793	3	0.00174	-0.01383	0.5332	0.4185	2	0.00297	0.7196	0.8892
14	58790258	ARID4A	0.201919	0.2058	9	0.01705	0.3174	0.2508	0.611	2	0.00239	0.3084	0.6063	0.27	5	0.01897	0.5588	0.5064	0.7112	7	0.00965	0.07962	0.215	0.05086	3	0.01583	-0.7568	0.3871
1	235338600	ARID4B	0.173997	0.6911	3	0.0074	-0.1508	0.3795	0.07694	2	0.01019	-0.5221	0.2952	0.383	6	0.02356	0.3938	0.4513	0.2031	6	0.0093	0.2807	0.2206	0.2229	6	0.0178	0.4474	0.3669
2	97213229	ARID5A	0.958369	0.7382	5	0.01294	0.09618	0.2878	0.7058	1	0.01496	0.09211	0.244	0.5231	6	0.02816	-0.265	0.4148	0.7377	7	0.01704	-0.0546	0.1631	0.7671	3	0.01879	-0.1057	0.3568
10	63700087	ARID5B	0.763853	0.8723	8	0.02116	0.03635	0.2262	0.7855	3	0.00191	-0.1839	0.6758	0.8895	7	0.00632	-0.12	0.8633	0.2317	10	0.00826	-0.2786	0.2329	0.263	4	0.00791	0.6111	0.5457
3	49004687	ARIH2	0.0008895	NA	NA	NA	NA	NA	NA	NA	NA	NA	NA	NA	NA	NA	NA	NA	0.0008895	1	0.00026	-4.312	1.297	NA	NA	NA	NA	NA
12	101790119	ARL1	0.2489	NA	NA	NA	NA	NA	0.2489	1	0.01894	-0.2509	0.2176	NA	NA	NA	NA	NA	NA	NA	NA	NA	NA	NA	NA	NA	NA	NA
5	175798736	ARL10	0.0998043	0.01825	2	0.00123	-2.18	0.9231	0.6234	2	0.01401	-0.1235	0.2515	0.8455	1	0.01437	0.1116	0.5728	0.4594	4	0.01147	0.1462	0.1976	0.07614	2	0.00791	-0.9689	0.5457
13	50204624	ARL11	0.46071	0.6687	3	0.02548	-0.08814	0.206	0.1917	2	0.02069	0.271	0.2075	NA	NA	NA	NA	NA	0.4572	2	0.00087	0.5334	0.7174	NA	NA	NA	NA	NA
3	93714764	ARL13B	0.677973	0.3314	4	0.00863	-0.3414	0.3514	0.6362	3	0.01799	-0.1057	0.2235	NA	NA	NA	NA	NA	0.8058	5	0.00522	-0.07389	0.3005	0.3362	2	0.00791	0.5248	0.5455
3	160395139	ARL14	0.984555	0.8712	6	0.01233	0.04768	0.294	0.5768	2	0.00159	-0.4131	0.7403	0.6768	4	0.00287	-0.5291	1.269	0.8554	6	0.00226	-0.08104	0.4448	0.8231	3	0.00396	0.1725	0.7712
17	79650718	ARL16	0.6712	NA	NA	NA	NA	NA	0.6712	1	0.0008	-0.4443	1.047	NA	NA	NA	NA	NA	NA	NA	NA	NA	NA	NA	NA	NA	NA	NA
11	64785943	ARL2	0.986515	0.846	2	0.00123	-0.1793	0.9226	NA	NA	NA	NA	NA	NA	NA	NA	NA	NA	0.9933	1	0.00052	-0.007745	0.9207	NA	NA	NA	NA	NA
16	57282555	ARL2BP	0.73993	0.4028	2	0.00062	1.093	1.306	NA	NA	NA	NA	NA	0.5015	1	0.00287	0.8518	1.267	0.8473	1	0.00174	0.09744	0.5061	NA	NA	NA	NA	NA
10	104445670	ARL3	0.7935	0.7935	1	0.00349	-0.1441	0.5504	NA	NA	NA	NA	NA	NA	NA	NA	NA	NA	NA	NA	NA	NA	NA	NA	NA	NA	NA	NA
2	152659806	ARL5A	0.195	NA	NA	NA	NA	NA	0.195	1	0.00239	0.7834	0.6044	NA	NA	NA	NA	NA	NA	NA	NA	NA	NA	NA	NA	NA	NA	NA
10	18964097	ARL5B	0.8728	0.8728	1	0.00205	0.1146	0.7157	NA	NA	NA	NA	NA	NA	NA	NA	NA	NA	NA	NA	NA	NA	NA	NA	NA	NA	NA	NA
17	37316988	ARL5C	0.924933	NA	NA	NA	NA	NA	0.7387	2	0.00478	-0.1428	0.4282	0.562	1	0.00287	-0.7411	1.278	0.9121	3	0.00313	-0.04196	0.38	NA	NA	NA	NA	NA
12	123467177	ARL6IP4	0.905765	NA	NA	NA	NA	NA	NA	NA	NA	NA	NA	NA	NA	NA	NA	NA	0.7197	2	0.00087	0.2555	0.712	0.8317	1	0.00297	0.1889	0.8888
3	69151049	ARL6IP5	0.560129	NA	NA	NA	NA	NA	NA	NA	NA	NA	NA	0.7285	2	0.00172	0.5716	1.646	0.3084	4	0.01843	-0.1783	0.175	NA	NA	NA	NA	NA
1	202104282	ARL8A	0.297915	NA	NA	NA	NA	NA	0.01583	1	0.00334	-1.232	0.5104	0.9412	1	0.00287	0.09399	1.275	0.8587	1	0.00191	0.08553	0.4803	0.659	1	0.00495	0.3044	0.6895
3	5216072	ARL8B	0.979627	NA	NA	NA	NA	NA	NA	NA	NA	NA	NA	0.888	1	0.00402	0.1524	1.082	0.7342	1	0.00513	0.1019	0.3002	0.8663	1	0.00495	0.1161	0.6891
4	57389891	ARL9	0.0287645	0.01785	1	0.00842	-0.8421	0.3554	0.2024	2	0.00175	-0.9004	0.7063	0.5293	2	0.0069	0.5195	0.8257	0.09961	3	0.00165	0.8512	0.5169	NA	NA	NA	NA	NA
8	66516661	ARMC1	0.458484	NA	NA	NA	NA	NA	NA	NA	NA	NA	NA	0.4323	1	0.0023	-1.172	1.492	0.3768	3	0.00183	0.4397	0.4975	NA	NA	NA	NA	NA
7	102724261	ARMC10	0.0345517	0.5086	2	0.00123	0.6106	0.9236	0.4381	3	0.0078	-0.2606	0.336	0.02211	3	0.01609	1.237	0.54	0.05281	4	0.00339	-0.7005	0.3617	0.2261	4	0.00692	0.7053	0.5823
6	35715135	ARMC12	0.937127	0.7173	4	0.00575	0.1556	0.4298	0.7904	5	0.00478	-0.1138	0.4282	0.9746	7	0.01379	0.0188	0.5903	0.8226	9	0.01643	-0.03979	0.1775	0.2674	5	0.0089	-0.5716	0.5151
6	109197379	ARMC2	0.222248	0.03819	9	0.01274	0.6	0.2894	0.7854	6	0.01258	-0.07224	0.2653	0.4265	4	0.01092	-0.5229	0.6574	0.1477	6	0.00426	-0.4676	0.323	0.7856	4	0.01088	0.1269	0.4664
10	23250826	ARMC3	0.265385	0.9514	8	0.01151	0.01855	0.3043	0.6211	6	0.00621	0.1859	0.3761	0.09441	4	0.00517	-1.582	0.9456	0.07884	8	0.00582	-0.4895	0.2785	0.4847	6	0.00593	0.4395	0.6288
10	28101455	ARMC4	0.623475	0.8779	6	0.00966	0.05112	0.3326	0.2431	4	0.01035	-0.3428	0.2937	0.9949	7	0.01724	-0.003376	0.5302	0.1245	13	0.01347	0.2817	0.1834	0.6741	12	0.0366	0.109	0.2592
[truncated: 15,533 more rows]

[truncated: 2 more sheets: SData11, SData12]
